# Supplementary material for: Decreased Antibiotic Susceptibility Driven by Global Remodeling of the Klebsiella pneumoniae Proteome
Source: Mol Cell Proteomics. 2019 Jan 7;18(4):657–68. doi: 10.1074/mcp.RA118.000739 (PMC6442359; doi:10.1074/mcp.RA118.000739)
Supplement: Supplemental Table 2. Klebsiella pneumoniae proteins detected using MaxQuant. [file 136688_3_supp_262791_pktvkv.xlsx]

## Sheet: All Data
Protein Description	Accession number (UniProtKB)	Gene Name	Gi number	Localization*	Peptides Untreated Bio1	Peptides Untreated Bio2	Peptides Untreated Bio3	Peptides Untreated Bio4	Peptides Untreated Bio5	Peptides Untreated Bio6	Peptides DC-treated Bio1	Peptides DC-treated Bio2	Peptides DC-treated Bio3	Peptides DC-treated Bio4	Peptides DC-treated Bio5	Peptides DC-treated Bio6	Peptides SM+DC-treated Bio1	Peptides SM+DC-treated Bio2	Peptides SM+DC-treated Bio3	Peptides SM-treated Bio1	Peptides SM-treated Bio2	Peptides SM-treated Bio3	Peptides SM-treated Bio4	Peptides SM-treated Bio5	PeptidesSM-treated Bio6	Sequence coverage [%]	Mol. weight [kDa]	Score	Comment	LFQ intensity Untreated Bio1	LFQ intensity Untreated Bio2	LFQ intensity Untreated Bio3	LFQ intensity Untreated Bio4	LFQ intensity Untreated Bio5	LFQ intensity Untreated Bio6	LFQ intensity DC-treated Bio1	LFQ intensity DC-treated Bio2	LFQ intensity DC-treated Bio3	LFQ intensity DC-treated Bio4	LFQ intensity DC-treated Bio5	LFQ intensity DC-treated Bio6	LFQ intensity SM+DC-treated Bio1	LFQ intensity SM+DC-treated Bio2	LFQ intensitySM+DC-treated Bio3	LFQ intensity SM-treated Bio1	LFQ intensity SM-treated Bio2	LFQ intensity SM-treated Bio3	LFQ intensity SM-treated Bio4	LFQ intensity SM-treated Bio5
BifunctionalaspartokinaseI/homeserinedehydrogenaseI	A6T4E2	thrA	150953433	Cytoplasmic	2	2	1	2	3	4	2	3	1	4	1	3	2	3	1	4	3	3	3	5	7	23.4	88.58	106.7	Predicted	0	39968000	0	33862000	0	47029000	0	36601000	0	44794000	0	46970000	0	77859000	0	55791000	49107000	81916000	90948000	60524000
Homoserinekinase	A6T4E3	thrB	150953434	Cytoplasmic	0	0	0	0	0	0	0	0	0	0	0	0	0	0	0	0	1	1	1	1	1	10	33.249	32.256	Inferred from homology	0	0	0	0	0	0	0	0	0	0	0	0	0	0	0	0	0	16734000	0	0
Threoninesynthase	A6T4E4	thrC	150953435	Cytoplasmic	5	4	7	5	11	10	5	8	5	9	6	8	8	10	7	10	9	12	12	13	15	63.8	46.695	263.86	Predicted	299590000	237770000	253920000	264550000	376590000	326130000	409340000	466530000	355240000	411020000	481550000	393910000	450660000	430460000	386630000	603890000	427240000	564740000	479940000	509090000
UPF0246proteinKPN78578_00060	A6T4E6	KPN78578_00060	150953437	Cytoplasmic	4	5	6	4	5	4	3	7	2	6	1	3	3	3	5	3	5	4	3	3	7	52.9	29.546	146.27	Inferred from homology	128750000	150070000	170300000	161790000	136040000	137910000	209890000	197740000	224020000	189050000	0	187430000	252920000	280550000	222110000	218500000	140660000	233950000	158350000	232520000
Transaldolase	A6T4E8	talB	150953439	Unknown	21	23	19	19	24	23	18	20	17	19	19	19	19	17	17	19	23	22	24	23	25	83.3	35.266	323.31	Inferred from homology	9312700000	9427800000	9036800000	7839800000	9656500000	10106000000	7428200000	6329700000	6428700000	4854500000	7528000000	5721600000	6170400000	6062400000	4883300000	10185000000	8998300000	7946700000	8062000000	9942300000
Molybdenumcofactorbiosynthesisprotein	A6T4E9	mogA	150953440	Cytoplasmic	8	8	6	6	4	4	5	5	5	6	4	6	4	5	3	6	6	5	7	6	7	75.9	21.289	58.692	Predicted	254370000	217820000	248010000	248500000	222830000	272660000	235040000	237670000	269980000	309950000	157790000	175740000	319390000	190680000	341720000	288660000	255350000	306310000	222270000	324660000
ChaperoneproteinDnaK	A6T4F4	dnaK	150953445	Cytoplasmic	37	37	35	36	45	42	34	36	32	38	35	42	42	42	40	36	41	36	37	48	46	84.2	69.108	323.31	Inferred from homology	27536000000	28373000000	28899000000	28500000000	29219000000	28708000000	25641000000	26406000000	25812000000	24835000000	21791000000	25103000000	29370000000	30587000000	27390000000	33718000000	31278000000	37780000000	35327000000	36795000000
ChaperoneproteinDnaJ	A6T4F5	dnaJ	150953446	Cytoplasmic	11	10	10	10	11	11	9	12	7	10	9	7	13	13	10	11	13	10	11	12	14	73.5	41.01	323.31	Inferred from homology	1508900000	1494700000	1221800000	1303800000	1147000000	1216600000	1749400000	2055300000	1379100000	1499400000	1798900000	1482900000	1990900000	1281700000	2088900000	1093400000	1660700000	762190000	1059900000	1144400000
30SribosomalproteinS20	A6T4F8	rpsT	150953449	Cytoplasmic	3	3	4	4	3	3	4	3	3	4	3	3	3	3	3	4	3	3	4	3	3	50.8	6.7349	104.3	Predicted	2398000000	1902200000	2562000000	3402500000	3686000000	3535300000	3765600000	4177100000	2197200000	3662600000	2677800000	3193000000	2759500000	924820000	2694000000	3249700000	3023100000	1856900000	2924300000	2176100000
Riboflavinbiosynthesisprotein	A6T4F9	ribF	150953450	Cytoplasmic	1	0	1	2	0	1	2	0	1	2	1	0	2	1	2	0	1	1	1	1	0	19.2	34.371	46.57	Inferred from homology	0	0	0	0	0	0	25658000	0	0	26067000	0	0	22697000	0	0	0	0	0	0	0
Isoleucine--tRNAligase	A6T4G0	ileS	150953451	Cytoplasmic	21	23	20	19	23	21	17	22	14	17	17	17	20	19	16	17	22	19	23	24	25	64.1	102.72	323.31	Inferred from homology	2393700000	2459400000	2053900000	2127300000	2129600000	2082500000	1975900000	2056200000	1867600000	1715500000	1989100000	2325800000	2091900000	1864000000	1506100000	2361200000	2218700000	2304800000	2072600000	2197300000
Peptidyl-prolylcis-transisomerase	A6T4G2	fkpB	150953453	Cytoplasmic	2	2	2	3	3	3	2	2	2	4	3	3	3	4	3	1	2	3	2	3	4	60.4	16.155	115.98	Inferred from homology	161950000	143940000	214830000	246960000	153900000	186160000	211980000	173570000	266820000	213660000	185950000	363600000	245050000	301610000	389300000	180140000	154790000	378240000	322300000	253640000
4-hydroxy-3-methylbut-2-enyldiphosphatereductase	A6T4G3	ispH	150953454	Cytoplasmic	2	1	2	3	6	4	2	5	2	3	2	5	3	4	3	1	2	3	2	3	6	42.1	34.447	191.68	Inferred from homology	182480000	153010000	122300000	156440000	132300000	103220000	0	180160000	193680000	187090000	98064000	142730000	201050000	156280000	118450000	0	0	127820000	118310000	126280000
Non-specificribonucleosidehydrolaseRihC	A6T4G4	rihC	150953455	Unknown	1	1	2	0	0	0	0	0	0	0	0	0	0	0	0	0	1	0	2	1	1	21.4	32.674	20.23	Inferred from homology	0	0	0	0	0	0	0	0	0	0	0	0	0	0	0	0	0	0	61829000	0
4-hydroxy-tetrahydrodipicolinatereductase	A6T4H8	dapB	150953469	Cytoplasmic	1	2	3	3	4	5	2	4	2	3	3	2	3	5	3	4	4	3	3	2	4	41.8	28.647	175.11	Inferred from homology	0	168650000	130210000	135210000	116630000	148120000	119220000	145270000	141680000	113620000	137730000	182720000	224880000	266850000	309550000	195720000	180740000	173920000	158390000	153670000
Carbamoyl-phosphatesynthasesmallchain	A6T4H9	carA	150953470	Cytoplasmic	8	7	7	8	8	10	9	12	8	9	8	8	10	9	11	5	6	4	8	6	8	67.3	42.165	323.31	Inferred from homology	573920000	396740000	521530000	483200000	482710000	601770000	1115600000	1284300000	1217800000	1099800000	1309200000	1519800000	1064600000	874810000	942440000	366210000	405430000	533980000	388200000	466180000
Carbamoyl-phosphatesynthase(glutamine-hydrolyzing)	A6T4I0	carB	150953471	Unknown	23	23	24	24	21	17	23	33	22	33	20	20	21	20	21	16	23	21	21	14	18	56.7	118	323.31	Inferred from homology	1410800000	1373900000	1672200000	1733400000	1545600000	1571200000	3325900000	4069600000	3925300000	3894400000	3383300000	3136200000	2811300000	2494200000	2774600000	1380800000	1132800000	1793300000	1414900000	1398500000
Dihydrofolatereductase	A6T4I4	folA	150953475	Cytoplasmic	1	2	1	1	1	0	1	2	1	2	1	0	1	0	1	0	0	0	0	1	2	20.1	17.965	4.7168	Inferred from homology	0	41974000	0	0	0	0	0	62627000	0	44481000	0	0	0	0	0	0	0	0	0	0
Bis(5'-nucleosyl)-tetraphosphatase,symmetrical	A6T4I5	apaH	150953476	Cytoplasmic	1	1	1	1	0	1	0	1	1	1	0	0	1	1	0	1	2	1	1	0	1	14.2	31.607	6.6304	Inferred from homology	0	0	0	0	0	0	0	0	0	0	0	0	0	0	0	0	70206000	0	0	0
RibosomalRNAsmallsubunitmethyltransferaseA	A6T4I7	rsmA	150953478	Cytoplasmic	1	3	1	2	2	1	1	5	2	4	3	1	1	1	3	1	2	2	1	3	2	23.4	30.582	110.32	Inferred from homology	0	44569000	0	30755000	0	0	0	47039000	38886000	31897000	0	0	0	0	99045000	0	31545000	14403000	0	51280000
4-hydroxythreonine-4-phosphatedehydrogenase	A6T4I8	pdxA	150953479	Cytoplasmic	0	1	0	1	1	0	0	3	0	1	1	0	0	0	0	1	2	0	0	0	1	26.4	35.133	35.721	Inferred from homology	0	0	0	0	0	0	0	0	0	22433000	0	0	0	0	0	0	0	0	0	0
ChaperoneSurA	A6T4I9	surA	150953480	Periplasmic	10	10	10	10	9	9	8	11	8	11	7	9	10	7	9	10	11	9	10	11	13	56.1	47.062	323.31	Inferred from homology	1253600000	1273300000	1123800000	1120400000	938540000	1043400000	1630000000	1403800000	1716700000	1242900000	1317700000	1168600000	1070800000	1337500000	1091600000	1327700000	1144900000	1237900000	1053900000	914810000
LPS-assemblyproteinLptD	A6T4J0	imp	150953481	Outer membrane	15	10	9	5	13	14	12	15	7	11	13	13	5	8	6	8	13	10	10	14	14	52	88.487	323.31	Inferred from homology	589540000	502620000	581000000	560410000	451090000	496570000	649680000	673510000	828620000	784040000	700050000	654530000	283320000	248040000	229490000	525830000	551940000	437580000	510870000	420840000
DnaJ-likeproteinDjlA	A6T4J1	djlA	150953482	Cytoplasmic	1	1	1	1	1	1	0	0	0	1	0	0	0	0	0	0	0	0	1	1	2	17.1	30.959	7.7592	Inferred from homology	0	0	0	43335000	0	0	0	0	0	0	0	0	0	0	0	0	0	0	0	0
Phosphoribosyl-dephospho-CoAtransferase	A6T4J5	KPN_00056	150953486	Unknown	4	2	4	2	1	2	1	2	1	3	0	0	1	0	1	1	1	3	1	1	1	55.3	20.09	23.46	Predicted	82014000	76217000	92569000	78089000	0	0	0	64157000	0	76673000	0	0	0	0	0	0	0	116960000	0	0
RNApolymerase-associatedproteinRapA	A6T4J7	rapA	150953488	Cytoplasmic	21	23	18	20	22	22	8	12	10	12	7	9	7	7	8	11	15	14	13	23	24	61	109.61	323.31	Inferred from homology	1618100000	1539100000	1667000000	1870800000	1171700000	1502900000	713870000	733820000	929020000	844310000	557430000	760370000	373860000	547750000	435440000	989980000	830360000	1040500000	931560000	902830000
Transcriptionalregulatorforaraoperon	A6T4K2	araC	150953493	Cytoplasmic	1	1	2	1	0	0	1	1	2	1	0	1	1	1	1	1	2	1	2	0	0	16	32.192	42.036	Predicted	0	0	0	0	0	0	0	0	0	0	0	0	0	0	0	0	74527000	0	0	0
Thiamin-bindingperiplasmicprotein	A6T4K6	tbpA	150953497	Periplasmic	1	0	1	1	1	1	1	0	1	1	0	0	0	0	0	2	0	0	1	1	3	22	36.091	20.143	Predicted	0	0	0	0	0	0	0	0	0	0	0	0	0	0	0	0	0	0	0	0
3-dehydroquinatedehydratase	A6T4L2	aroD	150953503	Cytoplasmic	2	3	3	3	2	2	2	2	3	3	3	2	0	1	0	2	2	2	4	3	3	41	27.251	57.551	Inferred from homology	51334000	46140000	62528000	58698000	59870000	0	88074000	57012000	95474000	71879000	106940000	63297000	0	0	0	73783000	67494000	0	115960000	65391000
3-isopropylmalatedehydrogenase	A6T4L8	leuB	150953509	Cytoplasmic	1	1	0	0	0	1	1	1	0	1	0	1	0	0	1	1	3	1	2	2	3	20.1	39.502	101.47	Inferred from homology	0	0	0	0	0	0	0	0	0	0	0	0	0	0	0	0	38291000	0	0	0
Transcriptionalregulatorofthecontrolofcarbonandenergymetabolism(GalR/LacIfamily)	A6T4M3	fruR	150953514	Cytoplasmic	8	8	9	7	5	5	6	8	6	7	3	4	4	4	6	3	8	5	8	4	8	56	38.095	152.69	Predicted	210300000	175780000	195990000	232240000	228540000	274660000	306880000	290860000	407400000	385580000	394410000	393580000	190840000	260720000	132780000	229740000	191660000	669930000	331650000	335410000
RibosomalRNAsmallsubunitmethyltransferaseH	A6T4M5	rsmH	150953516	Cytoplasmic	3	3	2	4	3	3	3	5	2	6	4	3	0	2	2	3	3	2	2	1	2	51.8	34.839	125.54	Inferred from homology	71242000	75428000	62961000	83246000	114790000	63784000	98689000	101770000	79247000	114610000	83409000	121340000	0	0	0	82928000	68499000	89967000	74274000	0
Division-specifictranspeptidase,penicillin-bindingprotein3	A6T4M7	ftsI	150953518	CM	0	0	0	0	0	1	0	3	0	0	2	2	1	2	2	1	1	0	0	1	1	24.5	64.002	32.637	Predicted	0	0	0	0	0	0	0	0	0	0	0	0	0	0	0	0	0	0	0	0
UDP-N-acetylmuramyl-tripeptidesynthetase	A6T4M8	murE	150953519	Cytoplasmic	7	7	5	6	5	5	7	8	3	6	4	5	5	4	4	6	8	6	7	4	6	36.8	53.328	323.31	Inferred from homology	285030000	277550000	177380000	149590000	223400000	330520000	311110000	395650000	192240000	217980000	487390000	278730000	351280000	317580000	361910000	329080000	279600000	164080000	228230000	314700000
UDP-N-acetylmuramoyl-tripeptide--D-alanyl-D-alanineligase	A6T4M9	murF	150953520	Cytoplasmic	5	4	3	4	4	4	2	4	4	4	5	4	1	1	2	2	4	3	4	4	5	28.5	47.525	44.699	Inferred from homology	146580000	136810000	144920000	132560000	169630000	172720000	213800000	192460000	215380000	141700000	155730000	170380000	0	0	299020000	108310000	109150000	150600000	112550000	119440000
Phospho-N-acetylmuramoyl-pentapeptide-transferase	A6T4N0	mraY	150953521	CM	0	0	0	0	0	1	0	0	0	0	1	0	0	1	0	0	0	0	0	1	1	8.1	39.937	3.0609	Inferred from homology	0	0	0	0	0	0	0	0	0	0	89894000	0	0	0	0	0	0	0	0	0
UDP-N-acetylmuramoylalanine--D-glutamateligase	A6T4N1	murD	150953522	Unknown	0	1	0	0	1	0	0	2	0	0	2	0	0	0	2	0	1	0	0	0	1	19.9	46.862	5.6757	Inferred from homology	0	32331000	0	0	0	0	0	0	0	0	0	0	0	0	0	0	0	0	0	0
UDP-N-acetylglucosamine--N-acetylmuramyl-(pentapeptide)pyrophosphoryl-undecaprenolN-acetylglucosaminetransferase	A6T4N3	murG	150953524	CM	2	1	3	3	5	4	1	6	2	5	5	3	3	4	2	1	1	2	4	6	5	37.1	38.044	38.279	Inferred from homology	78358000	0	85086000	88973000	87590000	82818000	0	117440000	82988000	79024000	126910000	96880000	108690000	0	111460000	0	0	103640000	61751000	60752000
UDP-N-acetylmuramate--L-alanineligase	A6T4N4	murC	150953525	Cytoplasmic	0	0	1	0	2	2	0	3	2	4	1	3	2	2	1	0	0	3	1	3	5	29.1	53.491	33.979	Inferred from homology	0	0	0	0	0	0	0	0	99674000	90072000	0	0	0	0	0	0	0	71230000	0	0
D-alanine--D-alanineligase	A6T4N5	ddl	150953526	Cytoplasmic	5	5	5	4	4	3	3	6	4	6	4	2	2	0	2	1	4	2	4	4	5	47.1	32.731	80.208	Inferred from homology	67955000	64928000	80434000	63581000	75692000	82169000	87087000	78966000	85700000	97797000	147740000	87666000	0	0	0	0	57863000	104260000	82626000	56661000
Cell division protein FtsA	A6T4N7	ftsA	150953528	Cytoplasmic	6	6	6	5	4	6	3	5	3	7	3	2	2	2	4	5	6	3	6	2	4	53.1	45.313	323.31	Inferred from homology	288400000	217160000	290130000	261340000	400480000	411950000	273080000	302370000	378230000	376730000	366890000	254860000	339510000	232940000	176990000	163600000	298910000	681380000	450530000	0
Cell division protein FtsZ	A6T4N8	ftsZ	150953529	Cytoplasmic	16	17	15	16	14	14	10	15	9	14	9	11	14	12	11	14	22	19	15	15	18	85.6	40.341	323.31	Inferred from homology	2900900000	2773400000	2508800000	2668700000	2439100000	2318200000	2086000000	2571500000	2341700000	2257400000	1774400000	2009400000	2057000000	2154000000	2417400000	2361900000	2841200000	2363600000	2567100000	1895100000
UDP-3-O-acyl-N-acetylglucosaminedeacetylase	A6T4N9	lpxC	150953530	Cytoplasmic	2	1	0	0	2	2	0	2	0	0	1	0	1	1	0	1	4	1	1	3	3	36.4	34.046	13.154	Inferred from homology	104350000	0	0	0	0	0	0	112580000	0	0	0	0	0	0	0	0	170750000	0	0	0
ProteintranslocasesubunitSecA	A6T4P1	secA	150953532	Cytoplasmic	18	11	15	15	20	18	8	12	9	15	10	9	13	14	15	12	15	17	19	14	21	57.2	101.96	323.31	Inferred from homology	1064800000	872350000	1069700000	849730000	773230000	953390000	687790000	756400000	924070000	871130000	903460000	634460000	776990000	781950000	779870000	1057300000	948640000	1170200000	979490000	1038100000
DNAgyraseinhibitorYacG	A6T4P3	yacG	150953534	Unknown	2	2	0	1	3	3	1	3	0	2	1	1	1	1	1	1	1	1	0	2	3	98.4	7.1899	19.563	Inferred from homology	0	0	0	0	101450000	102280000	0	0	0	0	0	0	0	0	0	0	0	0	0	87882000
CelldivisionproteinZapD	A6T4P4	zapD	150953535	Cytoplasmic	1	1	1	1	2	2	1	3	1	4	0	1	1	2	1	0	1	1	3	2	3	27.1	28.64	19.811	Inferred from homology	0	0	0	0	0	0	0	113620000	0	163560000	0	0	0	0	0	0	0	0	63598000	0
GMPreductase	A6T4P6	guaC	150953537	Cytoplasmic	3	3	2	3	2	2	0	1	0	1	2	2	1	2	0	1	5	2	4	4	3	49	37.278	91.202	Inferred from homology	115290000	124650000	0	147880000	133160000	179270000	0	0	0	0	0	0	0	0	0	0	86209000	0	148300000	106890000
Nicotinate-nucleotidepyrophosphorylase	A6T4Q0	nadC	150953541	Cytoplasmic	6	5	5	5	8	7	4	7	4	5	2	5	6	5	7	2	8	3	7	7	9	68.7	32.745	190.75	Inferred from homology	238250000	211520000	239260000	199040000	318820000	309460000	318900000	241460000	235950000	251150000	325950000	248010000	245600000	375310000	318500000	325340000	180690000	270090000	248860000	358030000
Transcriptionalregulatorofpyruvatedehydrogenasecomplex	A6T4Q6	pdhR	150953547	Cytoplasmic	2	2	2	2	2	1	1	2	2	2	1	3	0	1	2	1	2	2	2	1	1	29.3	29.953	26.523	Predicted	72651000	10101000	79090000	83093000	0	0	0	40045000	34599000	84255000	0	0	0	0	60202000	0	43594000	129460000	110750000	0
PyruvatedehydrogenaseE1component	A6T4Q7	aceE	150953548	Cytoplasmic	42	46	42	41	48	47	30	37	23	34	26	33	32	31	32	39	41	37	39	45	50	74.3	99.433	323.31	Predicted	14214000000	13260000000	13781000000	13933000000	15659000000	16819000000	8034500000	8050300000	8949700000	8573900000	9980700000	7702900000	8983300000	10389000000	8620600000	11949000000	11560000000	17116000000	13490000000	16142000000
Acetyltransferasecomponentofpyruvatedehydrogenasecomplex	A6T4Q8	aceF	150953549	Cytoplasmic	25	24	21	23	26	27	15	20	17	21	16	20	21	21	25	20	24	23	25	26	27	68.8	65.915	323.31	Inferred from homology	11384000000	11456000000	10217000000	10362000000	9672800000	10950000000	7091300000	7126200000	6583400000	6851700000	6713100000	5973200000	8180900000	6885900000	6834100000	9125700000	8495300000	9818000000	7981200000	7920600000
Dihydrolipoyldehydrogenase	A6T4Q9	lpdA	150953550	Cytoplasmic	18	18	16	18	19	19	16	19	13	18	16	16	17	18	19	16	19	19	18	17	18	59.5	50.563	323.31	Inferred from homology	9883500000	10300000000	9809400000	11028000000	8069200000	8868900000	6327700000	8206400000	8514900000	8951000000	5526100000	7584800000	6534500000	5841500000	7195800000	12729000000	11495000000	11168000000	11221000000	8917400000
AconitatehydrataseB	A6T4R3	acnB	150953554	Cytoplasmic	29	30	27	31	32	32	24	35	21	32	20	32	28	33	31	28	37	34	36	34	37	77.8	91.889	323.31	Inferred from homology	3454400000	4094000000	3585400000	4055200000	3314400000	3916900000	4987900000	4656500000	4628500000	4699900000	5842300000	4819600000	6564300000	5723700000	6103300000	5133000000	5958200000	4952100000	5582900000	4606900000
UPF0231proteinKPN78578_01240	A6T4R4	KPN78578_01240	150953555	Cytoplasmic	1	1	1	1	1	0	1	1	1	1	0	0	2	2	2	1	1	1	1	0	0	16.7	13.99	4.2182	Inferred from homology	0	0	0	0	0	0	0	0	0	0	0	0	75714000	105420000	80332000	0	0	0	0	0
S-adenosylmethioninedecarboxylaseproenzyme	A6T4R5	sD	150953556	Cytoplasmic	4	3	4	4	3	2	1	2	1	2	1	0	1	0	2	4	3	3	2	3	4	39.4	30.492	166.53	Inferred from homology	90642000	96055000	110660000	111800000	0	0	0	41145000	0	57195000	0	0	0	0	0	93840000	56851000	100860000	70362000	78939000
Polyamineaminopropyltransferase	A6T4R6	sE	150953557	Cytoplasmic	2	1	0	0	2	1	0	0	0	0	0	0	0	0	0	1	0	0	1	1	3	21.3	32.194	6.4161	Inferred from homology	0	0	0	0	73147000	0	0	0	0	0	0	0	0	0	0	0	0	0	0	0
Probableperiplasmiccopperoxidase	A6T4S0	cueO	150953561	Periplasmic	0	0	0	0	0	0	0	0	1	0	0	0	0	0	0	0	0	1	1	1	2	5.8	57.861	9.5102	Predicted	0	0	0	0	0	0	0	0	0	0	0	0	0	0	0	0	0	0	35676000	0
Glucosedehydrogenase	A6T4S1	gcd	150953562	CM	6	5	1	2	8	10	0	1	0	2	1	0	1	0	0	5	7	4	3	8	12	32.7	85.08	85.467	Predicted	178130000	194430000	0	91234000	204930000	216980000	0	0	0	78642000	0	0	0	0	0	173140000	185230000	56648000	105820000	152320000
Hypoxanthine-guaninephosphoribosyltransferase	A6T4S2	hpt	150953563	Cytoplasmic	4	3	5	2	6	5	1	3	2	3	1	2	3	1	2	2	3	2	2	2	4	52.2	20.552	64.727	Inferred from homology	188080000	208410000	248260000	207040000	160380000	171710000	0	108050000	142440000	135090000	0	0	0	127380000	0	108540000	159720000	188340000	153780000	121160000
Carbonicanhydrase	A6T4S3	yadF	150953564	Cytoplasmic	0	0	0	0	1	1	0	0	0	0	1	0	0	0	0	0	0	0	0	1	1	6.4	23.354	3.2816	Inferred from homology	0	0	0	0	0	0	0	0	0	0	0	0	0	0	0	0	0	0	0	0
PutativeATP-bindingcomponentofatransportsystem	A6T4S4	yadG	150953565	CM	3	2	2	1	2	1	5	4	3	6	1	3	2	2	0	1	3	2	3	2	1	44.5	34.582	69.294	Predicted	43590000	42742000	48674000	0	62342000	0	66328000	65353000	59466000	94411000	0	93480000	0	55850000	0	0	34055000	97006000	54408000	51350000
Aspartate1-decarboxylase	A6T4S8	panD	150953569	Unknown	1	0	0	0	1	1	1	0	1	0	1	1	0	0	0	1	1	0	1	1	2	20.6	13.897	3.7898	Inferred from homology	0	0	0	0	0	0	0	0	0	0	0	0	0	0	0	0	0	0	0	0
Pantothenatesynthetase	A6T4S9	panC	150953570	Cytoplasmic	2	3	4	4	7	8	3	5	3	3	6	5	6	8	7	2	4	5	4	6	8	40.1	31.532	163.08	Inferred from homology	245960000	254300000	267870000	227790000	347910000	236400000	358590000	306670000	327800000	206010000	325820000	312740000	533230000	530230000	526650000	291530000	237410000	357050000	349390000	378850000
3-methyl-2-oxobutanoatehydroxymethyltransferase	A6T4T0	panB	150953571	Cytoplasmic	6	5	2	2	3	1	3	5	2	3	2	1	0	0	0	3	4	3	4	3	2	41.4	28.027	36.809	Inferred from homology	81082000	106060000	271650000	296900000	190020000	0	181750000	67144000	216900000	202420000	260910000	0	0	0	0	82262000	78302000	272450000	102980000	194460000
Poly(A)polymeraseI	A6T4T2	pcnB	150953573	Cytoplasmic	4	5	3	5	7	6	4	4	4	8	6	10	6	7	9	3	5	3	6	7	9	44.4	52.4	72.627	Inferred from homology	141090000	157650000	142200000	138780000	190920000	239710000	270480000	240060000	295560000	244730000	266240000	352670000	306630000	291350000	205440000	196930000	112770000	224430000	116710000	258010000
RNApolymerase-bindingtranscriptionfactorDksA	A6T4T4	dksA	150953575	Cytoplasmic	6	4	4	4	5	5	6	6	4	6	5	4	5	5	4	5	6	6	6	5	6	75.5	17.486	167.63	Inferred from homology	368790000	217960000	415540000	466490000	399880000	329380000	392610000	380450000	614170000	582840000	583970000	290800000	652270000	738090000	746390000	825420000	467570000	299500000	569160000	345320000
Sugar fermentation stimulation protein homolog	A6T4T5	sfsA	150953576	Cytoplasmic	0	1	0	0	0	0	0	1	0	1	0	1	0	0	1	0	0	1	0	1	0	16.8	26.39	4.9947	Inferred from homology	0	0	0	0	0	0	0	0	0	0	0	0	0	0	0	0	0	4148700	0	0
Penicillin-bindingprotein1B	A6T4V3	mrcB	150953594	CM	4	4	3	3	5	6	6	6	5	8	5	7	2	4	5	4	4	2	4	6	8	27.5	95.66	210.13	Inferred from homology	96051000	84032000	103660000	113350000	111060000	122470000	150480000	175180000	157210000	148000000	238260000	180550000	0	201460000	0	108710000	89890000	152530000	155870000	131770000
Outermembraneporeprotein,receptorforferrichrome,colicinM,andphagesT1,T5andphi80	A6T4V4	fhuA	150953595	Outer membrane	11	12	6	9	12	13	6	10	5	8	6	10	3	2	1	5	8	6	5	12	8	50.9	81.38	323.31	Inferred from homology	450640000	534510000	315580000	500170000	453790000	444800000	453050000	517000000	379260000	479770000	451130000	468950000	0	0	0	315460000	265170000	353250000	278640000	297340000
Glutamate-1-semialdehyde2,1-aminomutase	A6T4V8	hemL	150953599	Cytoplasmic	10	9	9	9	7	9	7	9	7	6	4	7	6	7	6	6	12	6	10	7	9	58.7	45.327	323.31	Inferred from homology	1031200000	1101700000	933810000	1056100000	962100000	973890000	755310000	784930000	901150000	764970000	819580000	833100000	598780000	519950000	411750000	978860000	980830000	1450000000	1030200000	1006800000
Iron-sulfurclusterinsertionproteinErpA	A6T4W0	erpA	150953601	Cytoplasmic	3	4	2	2	3	3	2	2	1	2	3	2	3	2	3	2	3	1	2	3	3	59.6	12.15	14.931	Inferred from homology	264430000	274820000	263600000	272380000	314710000	271850000	155770000	257770000	0	189300000	186080000	221920000	203590000	163940000	199750000	139030000	211240000	0	149850000	161320000
5'-methylthioadenosine/S-adenosylhomocysteinenucleosidase	A6T4W3	mtnN	150953604	Cytoplasmic	9	7	8	8	7	6	7	8	4	8	4	5	7	8	8	7	8	10	10	6	7	83.6	24.504	263.14	Evidence at protein level	880560000	949990000	821950000	745390000	603870000	552980000	816480000	736700000	729480000	664110000	725100000	678400000	465830000	682740000	669600000	974770000	818730000	971070000	1004500000	542780000
PeriplasmicserineproteaseDo,heatshockprotein	A6T4W5	degP	150953606	Periplasmic	4	5	2	2	6	6	1	3	1	2	3	0	3	1	2	3	6	3	3	8	11	48	49.529	323.31	Inferred from homology	120140000	71612000	115390000	101300000	134220000	174530000	17428000	87967000	0	51813000	68571000	0	175470000	103070000	0	61046000	306780000	318370000	238000000	451070000
UPF0325proteinKPN78578_01770	A6T4W7	KPN78578_01770	150953608	Cytoplasmic	3	4	3	2	7	6	5	4	4	4	6	2	4	5	4	5	6	5	7	6	9	78.9	15.096	103.56	Inferred from homology	367160000	379120000	390840000	275020000	425190000	364100000	380930000	309080000	385650000	303140000	386450000	284880000	400790000	577830000	455810000	346150000	650230000	25515000	701790000	425700000
2,3,4,5-tetrahydropyridine-2,6-dicarboxylateN-succinyltransferase	A6T4W8	dapD	150953609	Cytoplasmic	13	15	13	13	15	14	11	11	11	12	11	10	13	12	13	14	14	13	14	15	15	69	29.832	323.31	Inferred from homology	4520100000	4389100000	3744900000	3393400000	3135800000	3016200000	3191700000	2943000000	3261400000	2753500000	3043800000	2540700000	3706600000	3312500000	3674300000	5017000000	4656300000	3826600000	3591800000	3320300000
Bifunctionaluridylyltransferase/uridylyl-removingenzyme	A6T4W9	glnD	150953610	Cytoplasmic	1	0	0	1	0	0	1	2	0	0	0	1	0	0	0	0	1	1	0	0	1	5.7	101.93	10.701	Inferred from homology	0	0	0	0	0	0	0	6585700	0	0	0	0	0	0	0	0	0	0	0	0
Methionineaminopeptidase	A6T4X0	map	150953611	Cytoplasmic	5	5	5	5	5	6	3	5	3	5	3	5	5	3	6	4	5	6	6	5	5	47.3	29.206	147.46	Inferred from homology	551440000	562310000	607840000	727500000	569070000	655060000	722720000	592400000	651530000	821340000	417750000	630070000	308520000	184720000	415410000	615310000	505150000	725760000	519090000	539040000
30SribosomalproteinS2	A6T4X1	rpsB	150953612	Cytoplasmic	16	16	15	15	18	17	12	16	14	16	16	14	17	15	15	12	14	13	15	17	17	86.7	26.699	323.31	Inferred from homology	13966000000	15475000000	11527000000	13996000000	14084000000	11242000000	15871000000	14491000000	11086000000	14127000000	13544000000	11939000000	12120000000	10511000000	7770600000	12428000000	10655000000	9824900000	8396800000	9107400000
ElongationfactorTs	A6T4X2	tsf	150953613	Cytoplasmic	21	22	19	21	21	25	14	19	13	17	13	19	19	18	19	19	22	18	21	23	22	90.1	30.45	323.31	Inferred from homology	15959000000	17045000000	17037000000	16929000000	19323000000	18054000000	11663000000	9800300000	10063000000	9051000000	15341000000	10219000000	14390000000	14923000000	16007000000	14604000000	13491000000	9959400000	11125000000	14886000000
Uridylatekinase	A6T4X3	pyrH	150953614	Cytoplasmic	7	5	6	6	4	4	3	5	3	6	2	3	3	3	3	4	4	6	6	3	5	64.3	25.955	323.31	Inferred from homology	492630000	661330000	496660000	426160000	308960000	442470000	143510000	259850000	312960000	248350000	0	289270000	322350000	284450000	178800000	732850000	623870000	454820000	424880000	281640000
Ribosome-recyclingfactor	A6T4X4	frr	150953615	Cytoplasmic	9	7	7	8	8	8	6	7	5	6	6	6	7	9	8	6	8	6	7	8	9	64.7	19.202	323.31	Inferred from homology	2059700000	2415400000	2315500000	2495800000	2316500000	2481100000	2804500000	2283500000	2127100000	1985300000	1927200000	1710100000	2088700000	2072900000	2315500000	1975600000	2050300000	1902200000	2242200000	2214100000
1-deoxy-D-xylulose5-phosphatereductoisomerase	A6T4X5	ispC	150953616	CM	1	1	2	3	1	2	2	0	1	2	0	2	0	0	0	1	0	1	2	2	1	33	43.235	20.321	Inferred from homology	0	0	67826000	81396000	0	0	34299000	0	0	57935000	0	0	0	0	0	0	0	0	24050000	0
Ditrans,polycis-undecaprenyl-diphosphatesynthase((2E,6E)-farnesyl-diphosphatespecific)	A6T4X6	uppS	150953617	Cytoplasmic	0	0	0	0	0	0	0	1	0	0	1	1	0	0	0	0	0	1	0	0	0	15.9	28.953	70.206	Inferred from homology	0	0	0	0	0	0	0	0	0	0	0	0	0	0	0	0	0	3958000	0	0
Zincmetalloprotease	A6T4X8	yaeL	150953619	CM	0	0	1	0	0	2	0	3	1	4	2	1	1	2	1	0	0	0	1	0	0	19.3	49.603	13.695	Inferred from homology	0	0	0	0	0	0	0	0	0	77615000	0	0	0	0	0	0	0	0	0	0
OutermembraneproteinassemblyfactorBamA	A6T4X9	bamA	150953620	Outer membrane	17	17	12	13	25	24	18	24	15	24	20	26	24	22	24	13	17	11	20	22	23	60.1	90.083	323.31	Inferred from homology	1141000000	1100600000	894950000	930810000	1253500000	1055600000	1925800000	1964200000	1793700000	1705800000	2398500000	1632000000	1852900000	1848200000	1317700000	923890000	934000000	982480000	720790000	1036200000
Chaperoneproteinskp	A6T4Y0	hlpA	150953621	Periplasmic	4	4	5	4	4	4	5	4	5	5	4	4	4	4	4	4	4	5	4	3	5	58.8	16.491	323.31	Inferred from homology	3166800000	2615500000	2490900000	2572600000	3445100000	3391600000	2051300000	2710200000	2202000000	2412200000	2323800000	3275000000	2456700000	2641300000	2749500000	2663900000	3215600000	3343800000	2543300000	1955900000
UDP-3-O-(3-hydroxymyristoyl)glucosamineN-acyltransferase	A6T4Y1	lpxD	150953622	Cytoplasmic	0	1	0	0	1	2	1	3	0	3	0	2	1	2	2	0	1	1	0	0	1	29.9	35.952	37.967	Inferred from homology	0	0	0	0	0	0	0	53960000	0	53245000	0	0	0	0	0	0	0	0	0	0
3-hydroxyacyl-[acyl-carrier-protein]dehydrataseFabZ	A6T4Y2	fabZ	150953623	Cytoplasmic	6	6	4	5	6	5	2	1	3	1	2	0	0	0	1	4	7	4	6	6	6	57.6	17.025	99.47	Inferred from homology	1164700000	1236800000	1210200000	1227600000	1166700000	1332900000	272520000	0	329500000	0	382330000	0	0	0	0	752500000	846070000	1082400000	916800000	1116900000
Acyl-[acyl-carrier-protein]--UDP-N-acetylglucosamineO-acyltransferase	A6T4Y3	lpxA	150953624	Cytoplasmic	2	2	2	2	4	2	2	2	2	2	2	2	3	4	3	1	2	2	1	4	3	21.4	28.096	322.05	Inferred from homology	243100000	259420000	388690000	358620000	148750000	100410000	247400000	244480000	354430000	488180000	275600000	269110000	303850000	285460000	180670000	0	205990000	501930000	415990000	197900000
Lipid-A-disaccharidesynthase	A6T4Y4	lpxB	150953625	Cytoplasmic	0	0	0	0	0	0	1	2	0	2	0	1	0	0	1	0	0	0	0	0	0	14.4	42.436	8.6892	Inferred from homology	0	0	0	0	0	0	0	19397000	0	24820000	0	0	0	0	0	0	0	0	0	0
RibonucleaseHII	A6T4Y5	rnhB	150953626	Cytoplasmic	1	2	1	0	1	0	0	0	0	1	0	0	0	0	0	0	0	0	0	0	1	30.7	21.58	4.7872	Inferred from homology	0	45696000	0	0	0	0	0	0	0	0	0	0	0	0	0	0	0	0	0	0
DNA-directedDNApolymerase	A6T4Y6	dnaE	150953627	Cytoplasmic	0	0	0	1	1	1	1	2	1	1	1	2	0	0	0	0	0	1	0	1	0	6	130.03	4.4898	Predicted	0	0	0	0	0	0	0	33866000	0	0	0	0	0	0	0	0	0	0	0	0
Acetyl-coenzymeAcarboxylasecarboxyltransferasesubunitalpha	A6T4Y7	accA	150953628	Cytoplasmic	14	10	13	12	10	12	11	13	11	14	10	10	14	14	14	12	14	14	12	12	15	74.6	35.311	323.31	Inferred from homology	2185100000	2334000000	2423300000	2883300000	2140100000	2459600000	3319700000	3468100000	3337100000	3722700000	3653000000	3657000000	2901000000	3119000000	3458000000	2641400000	2358800000	2977500000	3158800000	2074800000
Lysinedecarboxylase2,constitutive	A6T4Y8	ldcC	150953629	Cytoplasmic	0	0	0	1	0	0	0	0	0	0	0	0	0	0	0	0	0	1	1	0	1	8.5	82.644	3.6866	Predicted	0	0	0	0	0	0	0	0	0	0	0	0	0	0	0	0	0	0	0	0
Putativeenzyme	A6T4Y9	yaeR	150953630	Cytoplasmic	0	0	0	1	0	0	2	2	2	3	1	1	0	1	0	0	0	1	1	0	0	27.1	14.625	88.05	Predicted	0	0	0	0	0	0	77021000	73467000	76176000	95520000	0	0	0	0	0	0	0	0	0	0
ModulatorofRho-dependenttranscriptiontermination	A6T4Z1	rof	150953632	Cytoplasmic	2	2	1	2	1	2	2	2	2	2	1	1	1	1	0	2	2	2	1	2	1	36.9	9.4125	11.792	Predicted	157550000	146180000	0	149140000	0	0	219050000	179080000	195240000	172570000	0	0	0	0	0	191830000	226010000	247060000	0	0
UPF0253proteinyaeP	A6T4Z2	yaeP	150953633	Unknown	2	2	2	1	2	2	2	2	2	2	2	0	1	1	1	1	2	2	3	1	3	53.5	7.6866	60.168	Inferred from homology	77658000	62012000	0	0	0	0	97335000	90199000	96419000	76036000	83747000	0	0	0	0	0	104630000	137890000	118040000	0
Copperhomeostasisprotein	A6T4Z5	cutF	150953636	Outer membrane	1	1	1	2	3	2	2	2	1	3	4	4	3	2	3	2	2	1	2	4	4	29.7	26.403	48.102	Predicted	0	0	0	0	83861000	71862000	0	0	0	152060000	115920000	102970000	68975000	0	57139000	31707000	111210000	0	14544000	55754000
Proline--tRNAligase	A6T4Z7	proS	150953638	Cytoplasmic	15	16	19	19	21	20	11	12	9	14	8	14	14	12	14	17	13	15	19	17	19	59.3	63.523	323.31	Inferred from homology	1755500000	1775300000	1730200000	1765800000	1740800000	1724600000	1217000000	1018500000	1364100000	1197300000	989820000	1117200000	1262300000	1314600000	1331800000	1604200000	1466100000	2127500000	1544800000	1722600000
OutermembranelipoproteinRcsF	A6T4Z9	rcsF	150953640	Outer membrane	4	3	3	3	3	3	3	3	2	3	2	4	3	3	4	3	4	5	4	4	4	85.9	14.316	240.78	Inferred from homology	663280000	633310000	390070000	295600000	542460000	470140000	895240000	877020000	558620000	503210000	0	417470000	441430000	371920000	0	510740000	533290000	170720000	335380000	324960000
Lipoprotein	A6T500	metQ	150953641	CM	1	0	0	0	0	0	0	0	0	0	1	0	0	0	0	0	3	0	1	0	2	23.2	29.383	22.878	Inferred from homology	0	0	0	0	0	0	0	0	0	0	0	0	0	0	0	0	51872000	0	0	0
D-andL-methioninetransportprotein(ABCsuperfamily,membrane)	A6T501	metI	150953642	CM	1	1	1	1	0	0	0	1	0	1	0	0	0	0	0	0	1	1	1	0	0	8.3	23.209	23.297	Inferred from homology	0	0	0	0	0	0	0	86108000	0	0	0	0	0	0	0	0	0	0	0	0
MethionineimportATP-bindingproteinMetN	A6T502	metN	150953643	CM	3	4	2	3	3	3	5	6	4	5	2	5	4	4	4	2	3	3	4	3	4	40.8	37.633	123.8	Inferred from homology	135930000	119200000	80518000	125310000	0	0	197940000	240160000	280550000	323680000	0	273180000	144700000	166970000	140420000	103810000	103080000	106350000	139740000	134620000
D,D-heptose1,7-bisphosphatephosphatase	A6T503	gmhB	150953644	Cytoplasmic	1	0	1	0	1	0	0	0	0	0	0	0	0	0	0	0	0	0	0	0	2	23.4	22.883	4.0738	Inferred from homology	21113000	0	0	0	0	0	0	0	0	0	0	0	0	0	0	0	0	0	0	0
2,5-diketo-D-gluconatereductaseB	A6T504	dkgB	150953645	Cytoplasmic	2	4	2	1	3	3	0	1	0	1	0	0	0	0	0	1	5	1	2	3	4	49.4	29.313	101.35	Predicted	73231000	72163000	79534000	0	74317000	71517000	0	0	0	0	0	0	0	0	0	0	71833000	0	91619000	99142000
Putativetranscriptionalregulator(LysRfamily)	A6T505	yafC	150953646	Cytoplasmic	1	1	0	0	0	0	1	1	0	0	0	0	1	1	1	1	1	0	0	1	0	10.3	33.554	26.119	Predicted	0	0	0	0	0	0	0	0	0	0	0	0	0	0	0	12070000	0	0	0	0
Putativebiotinsynthesisprotein	A6T508	yafE	150953649	Cytoplasmic	0	0	0	0	0	0	0	1	0	1	0	0	0	0	0	1	0	0	2	0	0	14.1	28.165	31.648	Predicted	0	0	0	0	0	0	0	0	0	0	0	0	0	0	0	0	0	0	1718700	0
LyticmureintransglycosylaseC,membrane-bound	A6T509	mltD	150953650	Unknown	0	0	0	0	1	1	0	0	0	0	0	1	1	0	0	0	0	0	0	1	1	7.5	49.98	3.6512	Predicted	0	0	0	0	0	36121000	0	0	0	0	0	0	0	0	0	0	0	0	0	0
Putativeamidase-typeenzyme	A6T516	yafV	150953657	Cytoplasmic	0	0	0	0	0	0	0	0	0	0	1	0	0	0	0	0	0	0	1	1	1	13.8	29.692	12.991	Predicted	0	0	0	0	0	0	0	0	0	0	0	0	0	0	0	0	0	0	0	0
Acyl-CoA dehydrogenase	A6T517	fadE	150953658	CM	0	0	0	0	0	0	0	0	0	0	0	0	0	0	0	0	1	1	1	0	0	3.9	89.217	9.6466	Predicted	0	0	0	0	0	0	0	0	0	0	0	0	0	0	0	0	0	0	10230000	0
Phosphoheptoseisomerase	A6T518	gmhA	150953659	Cytoplasmic	7	5	3	4	6	6	2	3	2	3	4	5	6	5	4	5	5	4	6	6	7	78.2	20.871	323.31	Inferred from homology	692300000	602470000	816830000	942400000	752990000	1223500000	253380000	198080000	352560000	498640000	676290000	591050000	529930000	616500000	520150000	587420000	508760000	1005300000	914120000	995730000
Putativeamidotransferase	A6T519	yafJ	150953660	Unknown	0	0	0	0	3	2	0	2	0	0	3	2	2	1	1	0	0	0	1	2	4	30.2	28.758	8.1358	Predicted	0	0	0	0	35791000	29777000	0	0	0	0	0	0	0	0	0	0	0	0	0	0
Na(+)-translocatingNADH-quinonereductasesubunitA	A6T521	nqrA	150953662	Cytoplasmic	5	7	4	6	7	7	4	9	4	8	6	3	3	7	3	4	5	3	4	6	7	46.1	48.416	240.9	Inferred from homology	188770000	213500000	177140000	184020000	139390000	146190000	360960000	321050000	327900000	314000000	324540000	256150000	152750000	162530000	132510000	198380000	191610000	152690000	240150000	171650000
Na(+)-translocatingNADH-quinonereductasesubunitB	A6T522	nqrB	150953663	CM	0	0	0	0	0	0	1	0	0	0	1	1	0	0	0	0	0	0	0	0	2	7.3	45.046	3.6685	Inferred from homology	0	0	0	0	0	0	0	0	0	0	0	0	0	0	0	0	0	0	0	0
Na+-transportingNADH:ubiquinoneoxidoreductase,subunitNqrC	A6T523	KPN_00241	150953664	Unknown	2	2	1	1	1	1	1	1	1	1	1	1	2	2	2	1	3	1	0	0	1	35	14.627	10.621	Predicted	86011000	88923000	0	0	0	0	0	0	0	0	0	0	78814000	128410000	0	0	84584000	0	0	0
Na(+)-translocatingNADH-quinonereductasesubunitF	A6T526	nqrF	150953667	Cytoplasmic	3	4	2	2	3	2	3	7	3	2	5	8	4	6	3	1	4	0	2	5	7	41.3	45.281	34.977	Inferred from homology	72718000	64299000	84920000	91539000	0	0	134710000	151770000	155940000	115810000	195060000	138110000	149860000	201950000	87856000	0	86325000	0	102670000	78856000
Aminoacyl-histidinedipeptidase(PeptidaseD)	A6T531	pD	150953672	Cytoplasmic	11	13	10	13	9	10	6	10	4	6	7	5	8	6	7	14	12	11	14	11	14	48.6	48.289	291.37	Predicted	2159200000	2377200000	2280400000	2157800000	2200300000	2030500000	775300000	840170000	489730000	545180000	1527500000	1155000000	953790000	798420000	923470000	2405900000	2740900000	1714600000	1953800000	2098900000
Xanthinephosphoribosyltransferase	A6T532	gpt	150953673	Cytoplasmic	5	6	5	6	6	4	4	5	3	4	4	3	4	5	5	4	5	6	5	5	5	83.6	16.934	323.31	Inferred from homology	892160000	660810000	855880000	689170000	361730000	444290000	476680000	506990000	453000000	616670000	647820000	450880000	257170000	241550000	240890000	590530000	559170000	742830000	632300000	312650000
UPF0255proteinKPN78578_02430	A6T533	KPN78578_02430	150953674	Unknown	5	4	1	0	5	2	3	3	3	2	1	4	5	4	3	2	5	2	1	3	5	37.4	46.931	23.585	Inferred from homology	72868000	68217000	0	0	67973000	46357000	103220000	83325000	92120000	59914000	0	81942000	88892000	95436000	89235000	109060000	69377000	127850000	0	0
Sigmafactor-bindingproteinCrl	A6T534	crl	150953675	Cytoplasmic	0	1	0	1	0	1	1	3	3	3	0	0	2	3	1	3	4	2	2	4	4	48.5	15.539	20.894	Inferred from homology	0	0	0	0	0	0	0	60398000	133730000	102690000	0	0	129410000	163510000	0	119190000	129920000	125240000	136680000	112630000
4-aminobutyrateaminotransferase	A6T537	gabT	150953678	Cytoplasmic	0	0	0	0	0	0	0	0	0	0	0	0	0	0	0	0	1	0	1	0	2	10.3	45.498	3.2603	Inferred from homology	0	0	0	0	0	0	0	0	0	0	0	0	0	0	0	0	0	0	16943000	0
Succinate-semialdehydedehydrogenaseI,NADP-dependent	A6T538	gabD	150953679	Cytoplasmic	0	0	0	0	0	0	0	0	0	0	0	0	0	0	0	1	4	0	3	1	2	27.4	51.711	29.455	Inferred from homology	0	0	0	0	0	0	0	0	0	0	0	0	0	0	0	0	36377000	0	64566000	0
KpLE2phage-likeelementputativemethyltransferase	A6T542	KPN_00260	150953683	Unknown	0	0	0	0	0	0	2	3	0	0	1	0	1	1	0	0	0	0	0	0	1	13.7	27.373	6.0724	Predicted	0	0	0	0	0	0	103970000	100470000	0	0	0	0	0	0	0	0	0	0	0	0
Gamma-glutamylphosphatereductase	A6T561	proA	150953702	Cytoplasmic	3	5	5	4	4	4	3	7	4	6	4	5	2	3	2	5	6	7	4	3	5	47.5	44.808	205.99	Inferred from homology	147130000	146270000	186870000	129240000	134140000	144100000	209720000	218000000	265280000	226710000	183520000	319510000	147960000	241340000	0	190450000	165890000	219300000	178290000	199990000
Glutamate5-kinase	A6T562	proB	150953703	Cytoplasmic	3	5	5	5	6	5	5	7	4	6	4	7	5	5	6	2	5	3	5	4	7	52	39.116	177.5	Inferred from homology	170900000	174490000	203310000	190380000	156630000	230480000	351550000	299170000	310370000	280120000	225080000	324520000	343150000	287450000	264710000	247570000	187060000	241310000	246850000	178380000
Cysteinetransportprotein(ABCsuperfamily,peri_bind)	A6T580	fliY	150953721	Periplasmic	1	2	3	2	4	2	7	7	8	9	8	7	9	8	8	7	9	9	10	10	14	71.4	28.721	205.9	Inferred from homology	0	84114000	146340000	61186000	135090000	92969000	802460000	671650000	1063200000	809320000	678510000	713910000	556800000	789380000	791820000	831090000	1271000000	1125100000	1419200000	834870000
Homocysteinemethyltransferase	A6T591	mmuM	150953732	Cytoplasmic	2	1	1	1	0	0	1	1	2	2	0	0	0	0	0	0	2	1	2	0	3	28.7	33.198	8.3616	Predicted	15592000	0	0	0	0	0	0	0	0	0	0	0	0	0	0	0	20445000	0	0	0
Delta-aminolevulinicaciddehydratase	A6T597	hemB	150953738	Cytoplasmic	3	4	3	4	4	5	4	4	3	5	3	2	2	2	2	4	4	5	4	3	6	41.4	35.455	65.848	Inferred from homology	104150000	150120000	157150000	151860000	147950000	137510000	148000000	140120000	149030000	92715000	173770000	223450000	0	0	0	121790000	146680000	61081000	59632000	113940000
D-alanine--D-alanineligase	A6T5A4	ddl	150953745	Cytoplasmic	6	8	8	7	10	9	2	8	4	6	5	6	8	6	9	6	9	5	7	9	12	70.5	40.822	233.82	Inferred from homology	384970000	441300000	490330000	470140000	620600000	582510000	316220000	251130000	475190000	355020000	431130000	405960000	441280000	401790000	406480000	423860000	401410000	528330000	378700000	555670000
Anti-adapterproteinIraP	A6T5A7	iraP	150953748	Unknown	0	0	0	0	0	1	1	1	1	1	1	1	1	1	0	2	2	1	1	1	1	31.4	9.8454	18.605	Inferred from homology	0	0	0	0	0	0	0	0	0	0	0	0	0	0	0	63578000	30591000	0	0	0
Pyrroline-5-carboxylatereductase	A6T5B0	proC	150953751	Cytoplasmic	5	5	5	6	4	4	2	5	2	2	2	1	2	2	1	5	8	5	6	4	8	61.6	28.298	159.36	Inferred from homology	313140000	381660000	246430000	292850000	256980000	182490000	287270000	208920000	293350000	149600000	199940000	0	100620000	0	0	367040000	505620000	550910000	473910000	291030000
UPF0178proteinKPN78578_03210	A6T5B1	KPN78578_03210	150953752	Cytoplasmic	1	2	1	0	3	3	1	2	1	1	1	2	1	1	2	1	2	1	2	2	3	43.4	16.859	24.193	Inferred from homology	0	46369000	0	0	46404000	64940000	0	49314000	0	0	0	0	0	0	0	0	43615000	0	0	0
Uncharacterizedproteinconservedinbacteria	A6T5B2	KPN_00331	150953753	Unknown	3	2	1	1	2	2	1	3	1	2	1	2	1	1	2	1	2	1	3	2	4	33.1	24.878	69.694	Predicted	75046000	70736000	0	0	0	84153000	0	53492000	0	53190000	0	0	0	0	0	0	91807000	0	93997000	116570000
Uncharacterizedprotein	A6T5B4	yaiA	150953755	Unknown	0	1	0	0	1	1	0	0	0	0	0	0	0	0	0	1	1	1	1	1	1	20.6	7.2959	35.902	Predicted	0	0	0	0	0	0	0	0	0	0	0	0	0	0	0	0	0	0	71950000	0
UPF0345proteinKPN78578_03260	A6T5B6	KPN78578_03260	150953757	Unknown	1	2	1	1	2	2	1	1	1	1	0	0	0	0	0	1	3	1	1	1	3	54.3	10.178	24.504	Inferred from homology	0	390320000	0	0	177880000	157960000	0	0	0	0	0	0	0	0	0	0	409920000	0	0	0
Recombination-associatedproteinRdgC	A6T5B7	rdgC	150953758	Cytoplasmic	3	3	3	3	2	2	2	2	2	3	1	2	2	2	1	2	3	3	3	3	4	23.8	34.028	138.49	Inferred from homology	125540000	94785000	130240000	161880000	124200000	112230000	126320000	146530000	171980000	141020000	0	0	116250000	103690000	0	0	88734000	202700000	134550000	113140000
PossibleNAGC-liketranscriptionalregulator	A6T5B8	yajF	150953759	Cytoplasmic	0	0	0	0	0	0	0	0	0	0	0	0	0	3	0	0	1	0	0	1	2	15.6	33.639	5.5706	Predicted	0	0	0	0	0	0	0	0	0	0	0	0	0	0	0	0	0	0	0	0
NucleaseSbcCDsubunitC	A6T5B9	sbcC	150953760	Cytoplasmic	0	1	0	1	0	0	1	1	0	1	1	0	0	0	0	0	1	0	0	1	1	10	117.32	4.7563	Inferred from homology	0	0	0	0	0	0	0	0	0	0	47529000	0	0	0	0	0	0	0	0	0
Putativethiol-alkylhydroperoxidereductase	A6T5D5	KPN_00354	150953776	Cytoplasmic	9	10	9	9	9	9	6	10	6	8	4	11	6	6	6	8	10	8	11	11	10	80	22.355	291.21	Predicted	3804100000	3974200000	3056700000	3544500000	2453200000	2193100000	2886900000	2568200000	2741400000	2508400000	1854700000	1431400000	2034500000	1834900000	2253400000	3369200000	3980400000	2015700000	2960200000	2210000000
S-adenosylmethionine:tRNAribosyltransferase-isomerase	A6T5D7	queA	150953778	Cytoplasmic	4	5	4	4	6	7	2	4	3	3	3	4	2	3	5	1	1	4	5	4	7	28.2	39.133	48.711	Inferred from homology	185320000	187220000	164190000	192570000	264530000	259350000	187470000	221670000	241110000	204490000	423230000	318380000	0	300650000	171420000	0	0	140360000	132930000	211020000
QueuinetRNA-ribosyltransferase	A6T5D8	tgt	150953779	Cytoplasmic	8	6	7	7	9	8	5	11	7	9	8	9	6	8	4	1	4	5	5	6	10	44.3	42.567	212.22	Inferred from homology	378010000	360180000	301460000	342730000	345730000	338510000	497060000	571980000	506180000	471410000	360960000	520520000	449120000	355430000	451980000	0	256060000	383530000	223510000	291130000
PreproteintranslocasesubunitYajC	A6T5D9	yajC	150953780	CM	3	3	2	3	3	3	3	3	2	3	2	2	3	4	3	2	3	2	3	3	3	46.4	11.859	57.086	Predicted	550570000	562770000	553100000	400540000	434550000	417220000	614000000	560210000	433540000	452310000	635950000	441640000	780240000	800980000	355170000	443890000	451250000	261000000	474670000	382340000
ProteintranslocasesubunitSecD	A6T5E0	secD	150953781	CM	14	17	15	14	16	16	10	14	11	14	15	14	18	18	17	13	11	18	15	14	16	48.7	65.251	323.31	Inferred from homology	1832500000	1495900000	1454400000	1383400000	1444900000	1507800000	2140500000	1665600000	1916500000	1371000000	1729600000	1333300000	1378800000	1274900000	1185600000	1144900000	1198300000	971420000	948770000	960780000
Protein-exportmembraneproteinSecF	A6T5E1	secF	150953782	CM	3	6	5	3	5	4	2	4	2	2	3	3	4	3	2	3	3	2	2	4	4	28.2	35.489	323.31	Inferred from homology	425990000	444750000	433190000	482190000	326570000	226550000	368300000	340350000	439680000	406730000	335580000	256810000	334940000	315600000	219050000	284580000	279670000	257430000	284170000	220580000
NucleosidechannelreceptorofphageT6andcolicinK	A6T5E4	tsx	150953785	Outer membrane	10	9	9	10	8	7	5	9	5	9	5	7	7	4	6	6	9	9	9	10	5	40.8	33.507	323.31	Predicted	1727800000	1789300000	1860800000	2140900000	856980000	1435500000	966070000	1174400000	1371800000	1253400000	774640000	1212600000	849450000	779540000	1422200000	981870000	889250000	1331700000	1125100000	847680000
Hypotheticallipoprotein	A6T5E5	yajI	150953786	Unknown	0	0	0	0	0	2	0	0	0	0	0	0	1	1	0	0	0	0	0	2	2	11.2	19.344	8.2169	Predicted	0	0	0	0	0	9214700	0	0	0	0	0	0	0	0	0	0	0	0	0	6621200
TranscriptionalrepressorNrdR	A6T5E6	nrdR	150953787	Cytoplasmic	1	1	0	0	1	0	0	1	0	1	0	2	0	1	0	0	2	0	1	1	1	34.9	17.139	6.7655	Inferred from homology	0	0	0	0	0	0	0	0	0	0	0	71361000	0	0	0	0	0	0	0	0
6,7-dimethyl-8-ribityllumazinesynthase	A6T5E8	ribH	150953789	Cytoplasmic	5	6	6	6	7	8	6	6	5	6	4	7	6	7	7	6	5	5	7	7	8	87.2	16.156	323.31	Inferred from homology	1431200000	1723800000	2039400000	2329700000	1230000000	1245000000	1004100000	1176900000	1058200000	1590800000	1193500000	973490000	1328900000	1431200000	1500400000	3135300000	1791600000	3421300000	3292500000	1445200000
NutilizationsubstanceproteinBhomolog	A6T5E9	nusB	150953790	Cytoplasmic	4	3	4	4	4	5	3	5	3	6	4	4	5	4	5	3	3	3	5	4	6	71.2	15.764	65.077	Inferred from homology	450460000	487120000	437070000	539690000	585730000	524930000	726960000	657110000	619750000	587020000	850650000	748040000	539930000	451530000	616490000	494810000	418060000	691650000	385500000	611290000
Thiamine-monophosphatekinase	A6T5F0	thiL	150953791	Unknown	4	4	3	4	3	5	2	4	2	2	3	3	1	4	1	3	6	2	3	4	5	43.7	34.741	221.93	Inferred from homology	125010000	142530000	119370000	117230000	148480000	139400000	107450000	114300000	100540000	84475000	127400000	166940000	0	100870000	0	179050000	125440000	162870000	156450000	140890000
PutativeNAD(P)H-dependentxylosereductase	A6T5F2	yajO	150953793	Cytoplasmic	0	0	0	0	0	0	0	0	0	0	0	0	0	0	0	0	4	1	1	0	3	22.7	33.954	17.974	Predicted	0	0	0	0	0	0	0	0	0	0	0	0	0	0	0	0	19317000	19697000	41111000	0
1-deoxy-D-xylulose-5-phosphatesynthase	A6T5F3	dxs	150953794	Cytoplasmic	9	8	7	7	6	7	6	11	6	9	7	9	5	8	6	5	8	6	6	6	8	39	67.36	303.9	Inferred from homology	274360000	283490000	310480000	327470000	227010000	300210000	381370000	383620000	471020000	499360000	354820000	478190000	236500000	423050000	356800000	311450000	223430000	247990000	270130000	323010000
Geranyltranstransferase(Farnesyldiphosphatesynthase)	A6T5F4	ispA	150953795	Cytoplasmic	3	3	5	4	0	1	1	4	2	4	1	0	1	1	0	1	3	2	4	1	2	41.5	32.228	87.665	Inferred from homology	34345000	29338000	36682000	40895000	0	0	0	57823000	0	60105000	0	0	0	0	0	0	42388000	54881000	40702000	0
Exodeoxyribonuclease7smallsubunit	A6T5F5	xseB	150953796	Cytoplasmic	2	3	2	2	3	2	1	2	2	2	2	1	3	2	2	3	3	3	2	2	3	47.5	8.8246	70.017	Inferred from homology	50091000	21531000	86830000	85611000	104390000	103440000	0	20493000	57496000	84067000	0	0	190510000	0	233620000	64796000	17002000	77539000	31596000	0
tRNAsulfurtransferase	A6T5F6	thiI	150953797	Cytoplasmic	4	5	2	2	6	5	4	4	2	5	3	4	5	6	6	5	2	2	3	3	4	27.8	54.716	75.059	Inferred from homology	209760000	157770000	152470000	92005000	197430000	221930000	235900000	245950000	131010000	135970000	184310000	256760000	193040000	149620000	197270000	183760000	147420000	25299000	95420000	143970000
4-methyl-5(Beta-hydroxyethyl)-thiazolemonophosphatebiosynthesisenzyme(Thiaminebiosynthesis)	A6T5F8	thiJ	150953799	Unknown	0	1	1	1	0	0	1	2	0	1	0	0	0	0	0	1	1	0	1	0	1	21.8	20.883	39.376	Predicted	0	0	0	0	0	0	0	34739000	0	0	0	0	0	0	0	0	0	0	0	0
UPF0234proteinKPN78578_03700	A6T5G0	KPN78578_03700	150953801	Cytoplasmic	8	7	7	7	9	9	6	7	7	9	7	9	9	9	9	8	7	9	9	7	9	71.2	18.353	323.31	Inferred from homology	2619600000	2478100000	2172300000	2152000000	2409100000	2564300000	2695300000	3115500000	2610400000	2583600000	2616600000	2750900000	3392400000	2995300000	2854000000	2424900000	2783900000	2274800000	2734900000	2745200000
Putativetransportprotein	A6T5G1	yajR	150953802	CM	0	0	0	0	0	0	0	1	0	1	0	0	1	1	0	0	0	0	0	0	0	8.1	48.861	3.5651	Predicted	0	0	0	0	0	0	0	862030	0	0	0	0	0	0	0	0	0	0	0	0
Oxidoreductase	A6T5G2	KPN_00381	150953803	Unknown	0	0	0	0	0	0	0	0	0	0	0	0	0	0	0	0	3	0	5	0	4	36.7	43.579	77.916	Predicted	0	0	0	0	0	0	0	0	0	0	0	0	0	0	0	0	85464000	0	130980000	0
CytochromeoubiquinoloxidasesubunitI	A6T5H4	cyoB	150953815	CM	1	1	1	2	5	4	1	3	2	2	2	2	4	4	4	1	4	1	2	4	4	12.5	74.26	56.288	Inferred from homology	882870000	958340000	873960000	847730000	1051500000	1084900000	756320000	804200000	1226600000	1009600000	1066300000	1272300000	1257400000	1082100000	1353300000	0	933960000	1848200000	1019300000	977660000
Ubiquinoloxidasesubunit2	A6T5H5	cyoA	150953816	CM	5	2	4	5	5	6	5	4	5	5	4	5	6	8	7	4	3	3	5	8	7	36.1	33.315	61.999	Inferred from homology	927330000	862830000	811640000	1094800000	818080000	980290000	1582200000	1139200000	1346200000	1181700000	1732700000	1270300000	1576300000	1231200000	1744100000	1028800000	1006200000	1043700000	1250300000	1125300000
Putativelipoprotein	A6T5H7	yajG	150953818	Unknown	5	5	4	6	4	5	4	5	4	6	3	4	5	5	5	6	5	6	7	6	5	77.3	19.58	149.63	Predicted	518490000	494070000	442440000	463440000	640740000	572720000	579580000	456480000	578010000	506210000	883510000	813950000	524410000	491310000	457120000	630360000	452760000	351810000	519640000	579040000
Possibleregulatorofmureingenes	A6T5H8	bolA	150953819	Cytoplasmic	1	0	0	0	0	0	0	2	0	0	0	0	0	1	0	0	3	0	1	0	1	54.3	11.969	11.456	Inferred from homology	0	0	0	0	0	0	0	54760000	0	0	0	0	0	0	0	0	55346000	0	0	0
Triggerfactor	A6T5H9	tig	150953820	Cytoplasmic	25	24	24	24	30	29	19	21	13	20	20	19	25	26	25	21	22	22	23	29	29	66	48.112	323.31	Inferred from homology	15815000000	15415000000	17432000000	17742000000	15417000000	16034000000	9297500000	10443000000	12759000000	11135000000	8152800000	10304000000	13520000000	11528000000	12201000000	14214000000	12862000000	17205000000	14049000000	14420000000
ATP-dependentClpproteaseproteolyticsubunit	A6T5I0	clpP	150953821	Cytoplasmic	3	4	3	2	4	4	2	4	2	2	4	5	4	4	3	4	4	3	3	4	4	46.4	21.692	323.31	Inferred from homology	575430000	617080000	882660000	845950000	634400000	845920000	720760000	807960000	612070000	1161900000	673360000	276710000	504990000	1142800000	856280000	845600000	803640000	1485400000	1165000000	1097400000
ATP-dependentClpproteaseATP-bindingsubunitClpX	A6T5I1	clpX	150953822	Cytoplasmic	17	16	15	14	16	19	15	21	17	18	18	14	15	12	18	19	17	16	21	20	21	80.9	46.293	323.31	Inferred from homology	1381600000	1345300000	1634900000	1742800000	1254600000	1372900000	2505700000	2185100000	2510500000	2590500000	2030000000	2031100000	2055200000	2622700000	1893300000	1827400000	1587400000	1894200000	1614800000	1393100000
Lonprotease	A6T5I2	lon	150953823	Cytoplasmic	25	23	22	24	20	25	27	33	27	30	23	26	29	29	28	28	29	29	31	31	33	61.2	87.471	323.31	Evidence at transcript level	2472900000	2491600000	1865900000	2214900000	2100300000	2665200000	4096400000	4988300000	3623300000	4133600000	3929900000	4461200000	4147900000	4270800000	4675300000	3649200000	3233400000	3313600000	3126600000	3381800000
DNA-bindingproteinHU-beta,NS1(HU-1)	A6T5I3	hupB	150953824	Cytoplasmic	2	2	2	2	2	2	2	2	2	2	1	2	3	2	2	2	2	2	2	3	2	58.9	9.1374	45.811	Inferred from homology	884790000	888370000	923570000	878650000	739120000	438710000	698000000	754980000	338530000	564130000	0	595570000	659900000	461510000	759470000	217010000	606950000	407830000	472400000	395770000
Peptidylprolylisomerase	A6T5I4	ppiD	150953825	CM	13	16	14	13	14	17	11	15	10	16	16	13	15	14	15	11	12	11	15	16	15	57.2	67.835	323.31	Predicted	1882100000	1867100000	1953200000	1792600000	1620500000	1606100000	2056100000	2229300000	2529100000	2043400000	2557700000	1884000000	1918500000	1723100000	1842900000	1636800000	1607800000	1706700000	1572900000	1348800000
7-cyano-7-deazaguaninesynthase	A6T5I7	queC	150953828	Unknown	1	2	3	2	1	2	2	2	1	2	2	1	4	3	2	0	1	0	1	2	3	37.3	25.662	60.693	Inferred from homology	0	89940000	46604000	48546000	0	53390000	113330000	86713000	0	53339000	64344000	0	38077000	48346000	75095000	0	0	0	0	36592000
Acyl-CoAthioesteraseII	A6T5J6	tesB	150953837	Cytoplasmic	3	1	2	2	2	2	2	3	2	2	1	2	1	1	1	1	2	2	1	1	5	22.3	32.044	43.124	Predicted	32966000	0	31001000	33712000	0	0	45249000	77719000	57083000	53160000	0	0	0	0	0	0	26609000	0	0	0
Glycoprotein/polysaccharidemetabolism	A6T5J7	ybaY	150953838	Unknown	2	2	2	2	0	0	2	2	2	2	1	1	1	1	0	2	2	2	2	2	2	27	17.049	75.452	Predicted	136410000	114750000	155020000	133330000	0	0	196950000	188740000	197690000	186810000	0	0	0	0	0	241270000	418930000	308810000	609080000	162650000
Periplasmicmaltose-bindingprotein	A6T5K8	KPN_00427	150953849	Periplasmic	0	0	0	0	1	2	0	0	0	0	1	1	0	1	0	1	1	1	1	2	3	15.9	44.091	31.099	Predicted	0	0	0	0	0	28630000	0	0	0	0	0	0	0	0	0	0	0	0	0	56682000
Transcriptional repressor of lactose catabolism (GalR/LacIfamily)	A6T5L5	KPN_00434	150953856	Cytoplasmic	0	0	0	0	1	1	0	0	0	1	1	0	1	2	0	0	1	0	1	1	1	15.7	38.798	3.0372	Predicted	0	0	0	0	0	0	0	0	0	0	0	0	0	0	0	0	0	0	0	0
MaltoseO-acetyltransferase	A6T5M1	maa	150953862	Cytoplasmic	0	0	1	1	0	0	0	0	0	1	0	1	0	1	0	1	2	0	2	0	1	35.6	20.457	22.573	Predicted	0	0	0	0	0	0	0	0	0	0	0	0	0	0	0	0	45868000	0	95387000	0
Integraltransmembraneproteinacridineresistance	A6T5M4	acrB	150953865	CM	9	12	7	9	8	9	5	12	5	6	5	9	8	10	8	7	13	6	10	10	11	27.9	113.32	323.31	Inferred from homology	353350000	360580000	338230000	417670000	359110000	353580000	355200000	400610000	515940000	474280000	418840000	268780000	377350000	355910000	250960000	410800000	421540000	496460000	459960000	398100000
Transmembraneproteinaffectingseptumformationandcellmembranepermeability	A6T5M5	acrA	150953866	CM	9	8	9	9	15	14	7	9	5	10	9	12	14	11	11	12	11	10	15	15	17	68.5	42.256	253.13	Inferred from homology	882340000	1013300000	574720000	650110000	871590000	924410000	945940000	906660000	634790000	691480000	944290000	883810000	1269600000	992270000	897550000	841570000	1220000000	449520000	925690000	848780000
ComponentoftheMscSmechanosensitivechannel	A6T5M7	kefA	150953868	CM	3	4	2	2	6	4	1	2	1	3	1	3	3	3	2	1	3	1	1	1	5	13.6	126.49	64.668	Predicted	64778000	47036000	0	49761000	57605000	54936000	0	82552000	0	34708000	0	50343000	66167000	76848000	0	0	60020000	0	0	0
Adeninephosphoribosyltransferase	A6T5N2	apt	150953873	Cytoplasmic	8	8	9	7	5	4	6	7	6	7	3	3	3	4	2	7	7	7	7	5	5	84.2	20.077	323.31	Inferred from homology	664430000	661080000	582030000	750540000	374720000	441000000	374580000	428000000	577070000	576330000	349740000	313280000	276220000	308570000	317410000	637610000	489790000	842620000	531030000	464030000
DNApolymeraseIIIsubunitsgammaandtau	A6T5N3	dnaX	150953874	Cytoplasmic	1	0	2	1	1	2	0	1	1	1	2	1	0	1	1	0	0	0	2	1	2	12.3	69.605	11.324	Inferred from homology	0	0	0	0	0	0	0	0	0	0	0	0	0	0	0	0	0	0	28992000	0
Nucleoid-associatedproteinKPN78578_04440	A6T5N4	KPN78578_04440	150953875	Unknown	3	3	3	3	1	2	1	3	0	3	0	1	1	2	3	3	4	2	4	1	3	65.5	12.056	195.42	Inferred from homology	180280000	138060000	207860000	175510000	126790000	99257000	0	84957000	0	79539000	0	0	0	127530000	0	153410000	124130000	184730000	150590000	0
ChaperoneproteinHtpG	A6T5N6	htpG	150953877	Cytoplasmic	35	36	33	33	33	32	24	31	20	28	20	25	30	34	32	32	34	29	34	32	40	77.4	71.106	323.31	Inferred from homology	9857900000	10020000000	8790600000	8042900000	9091200000	8243300000	7617800000	8026800000	7079300000	6094800000	7782600000	6047100000	9237200000	7412300000	9588600000	11383000000	13604000000	8786800000	10420000000	8628200000
Adenylatekinase	A6T5N7	adk	150953878	Cytoplasmic	11	11	9	11	11	11	6	10	5	9	6	7	8	8	9	11	11	10	11	10	10	42.1	23.548	217.43	Inferred from homology	2171800000	2464700000	1880200000	1749600000	1444700000	1519400000	2944900000	1863300000	1913600000	1368100000	1437400000	1055100000	1246000000	1366600000	1460200000	1438100000	2053100000	1051000000	1373600000	1104700000
Inosine-guanosinekinase	A6T5N8	gsk	150953879	Cytoplasmic	3	3	2	3	1	1	0	2	0	1	1	1	1	1	0	2	3	2	1	1	1	25.6	48.135	19.71	Predicted	59152000	53005000	96280000	105330000	0	0	0	43970000	0	0	0	0	0	0	0	0	53096000	87057000	0	0
UDP-sugarhydrolase(5'-nucleotidase)	A6T5P1	ushA	150953882	Periplasmic	2	1	1	0	1	0	1	1	1	1	1	2	1	3	2	1	4	0	4	2	3	19.8	60.563	10.874	Inferred from homology	94999000	0	0	0	0	0	0	0	0	0	0	0	0	148190000	0	0	78864000	0	39700000	0
Cys-tRNA(Pro)/Cys-tRNA(Cys)deacylase	A6T5P2	ybaK	150953883	Cytoplasmic	2	2	3	2	1	2	3	3	2	3	1	2	2	2	1	3	3	1	2	2	2	52.2	17.152	27.475	Inferred from homology	107740000	102530000	106180000	90200000	0	77548000	145340000	151060000	173300000	154180000	0	86896000	0	116730000	0	153160000	130050000	0	0	120750000
Putativeprotease	A6T5P7	ybbK	150953888	Unknown	1	1	0	0	1	1	1	3	0	2	0	1	0	0	0	1	2	0	1	1	1	17.4	33.56	62.653	Predicted	0	8683900	0	0	0	0	0	16380000	0	18653000	0	0	0	0	0	10967000	20472000	0	40992000	0
PutativeATP-bindingcomponentofatransportsystem	A6T5P8	ybbL	150953889	CM	2	0	0	0	3	2	1	2	0	1	1	0	2	1	2	0	1	0	0	2	1	41.3	25.186	10.659	Predicted	0	0	0	0	39906000	0	0	46970000	0	0	0	0	0	0	0	0	0	0	0	0
Putativemetalresistanceprotein	A6T5P9	ybbM	150953890	CM	0	1	0	1	1	1	0	1	0	0	1	0	1	1	0	0	0	0	0	1	1	4.2	28.454	105.18	Predicted	0	0	0	0	0	14971000	0	0	0	0	0	0	0	0	0	0	0	0	0	0
Putativethioredoxinprotein	A6T5Q0	ybbN	150953891	Cytoplasmic	10	9	10	10	7	10	7	8	5	9	5	5	8	9	11	10	10	8	11	10	11	78.2	31.802	323.31	Predicted	610780000	687910000	565100000	654740000	527570000	644330000	544690000	690360000	531860000	630970000	204090000	715230000	1105000000	1101000000	1209000000	850700000	994600000	700240000	1035100000	1025300000
Shortchaindehydrogenase	A6T5Q1	ybbO	150953892	Cytoplasmic	0	0	0	0	1	1	0	1	0	1	0	1	1	1	1	0	0	0	2	1	0	16	29.19	15.864	Inferred from homology	0	0	0	0	0	0	0	0	0	0	0	0	0	0	0	0	0	0	22166000	0
Acyl-CoA thioesteraseI	A6T5Q2	tesA	150953893	Periplasmic	0	1	0	0	1	0	0	1	0	0	0	0	1	0	0	0	0	0	1	0	1	9.6	22.036	102.22	Predicted	0	0	0	0	0	0	0	0	0	0	0	0	0	0	0	0	0	0	6580700	0
N5-carboxyaminoimidazoleribonucleotidesynthase	A6T5Q7	purK	150953898	CM	2	3	0	2	3	2	3	2	0	3	3	1	0	0	0	0	2	0	0	1	5	33.2	39.462	10.327	Inferred from homology	52946000	51751000	0	56494000	46708000	61768000	65836000	54697000	0	62672000	78979000	0	0	0	0	0	43805000	0	0	0
N5-carboxyaminoimidazoleribonucleotidemutase	A6T5Q8	purE	150953899	Unknown	2	2	4	3	4	2	3	3	2	3	1	2	3	2	4	0	2	1	3	1	3	73.4	17.602	114.44	Inferred from homology	91117000	84223000	73966000	85086000	106280000	0	43920000	104580000	77840000	72870000	0	0	186440000	103430000	171240000	0	72929000	0	75807000	0
Peptidyl-prolylcis-transisomerase	A6T5R1	ppiB	150953902	Cytoplasmic	6	6	4	5	4	5	3	5	3	4	4	4	4	4	3	6	7	5	6	5	7	49.4	19.421	186.67	Inferred from homology	3173300000	3411600000	2336200000	2222000000	1868600000	1861300000	2576100000	2247000000	1382500000	1167700000	1856300000	994870000	1052900000	827900000	1096200000	1566700000	2638800000	594460000	1153100000	1253300000
Cysteine--tRNAligase	A6T5R2	cysS	150953903	Cytoplasmic	12	10	8	7	9	9	5	10	5	7	9	8	5	7	6	7	12	9	11	9	13	58.8	52.167	305.78	Inferred from homology	616690000	466090000	488900000	385960000	570290000	646580000	497660000	486540000	413840000	375480000	566440000	433910000	644110000	646590000	558980000	444860000	346170000	369440000	429760000	347280000
Uncharacterizedprotein	A6T5R3	ybcJ	150953904	Unknown	3	3	0	1	4	3	2	3	0	1	2	3	1	1	0	2	3	0	1	3	4	55.7	7.3844	28.575	Predicted	202350000	210520000	0	0	142980000	159980000	231430000	169060000	0	0	257450000	115040000	0	0	0	187270000	178550000	0	0	101870000
BifunctionalproteinFolD	A6T5R4	folD	150953905	Cytoplasmic	7	8	6	7	6	6	5	8	4	7	5	3	5	4	3	5	7	6	6	6	7	56.2	30.973	119.82	Inferred from homology	429310000	418280000	425380000	473960000	627280000	542700000	410930000	417840000	520430000	393310000	553290000	296430000	385860000	484210000	586580000	495340000	405840000	336080000	399570000	379810000
5-hydroxyisouratehydrolase	A6T5R7	KPN_00488	150953908	Periplasmic	0	0	1	1	0	0	0	0	0	0	0	0	0	0	0	1	1	0	0	0	2	26.3	14.719	3.1178	Inferred from homology	0	0	0	0	0	0	0	0	0	0	0	0	0	0	0	0	15573000	0	0	0
Uncharacterizedprotein	A6T5S6	KPN_00497	150953917	Unknown	1	1	1	1	1	1	1	1	1	1	0	1	1	1	1	3	3	2	3	2	2	52.2	9.5608	85.914	Predicted	0	0	0	0	0	0	0	0	0	0	0	0	0	0	0	706790000	2172200000	806190000	2427900000	0
Transcriptionalactivatorofcadoperon	A6T5S7	cadC	150953918	Unknown	1	0	0	1	0	0	1	0	0	1	0	0	0	0	0	0	0	0	1	0	0	7.9	57.761	20.866	Predicted	0	0	0	0	0	0	0	0	0	0	0	0	0	0	0	0	0	0	768300	0
Lysine/cadaverinetransportprotein(APCfamily)	A6T5S8	cadB	150953919	CM	1	1	0	0	1	1	0	0	0	0	0	0	0	0	0	1	1	1	1	2	1	4.3	46.69	3.9271	Predicted	0	0	0	0	0	0	0	0	0	0	0	0	0	0	0	0	91841000	0	0	0
Lysinedecarboxylase1	A6T5S9	cadA	150953920	Cytoplasmic	13	8	11	11	15	13	0	0	0	0	0	0	0	0	0	16	32	19	31	23	30	68.7	81.385	323.31	Predicted	1457600000	1057500000	1144300000	1139100000	1152500000	839140000	0	0	0	0	0	0	0	0	0	3297700000	4686900000	3505000000	4946000000	2350900000
Lysine--tRNAligase	A6T5T1	lysS	150953922	Cytoplasmic	15	13	13	10	18	16	10	9	7	8	13	9	7	7	6	10	20	10	18	16	23	69.5	57.651	302.38	Inferred from homology	232780000	189550000	278020000	195210000	266510000	135790000	0	0	0	0	0	0	0	0	0	0	615700000	503710000	647510000	418690000
Putative periplasmic binding protein	A6T5T8	KPN_00509	150953929	Periplasmic	0	0	0	0	0	0	0	0	0	0	0	0	0	0	0	0	1	0	2	1	5	26.4	33.087	6.9359	Predicted	0	0	0	0	0	0	0	0	0	0	0	0	0	0	0	0	0	0	0	0
Putativebacterialregulatoryprotein,LacI	A6T5U1	KPN_00512	150953932	Cytoplasmic	0	0	1	0	0	0	0	1	1	1	0	0	0	0	0	0	0	0	0	0	1	8.1	37.186	3.3529	Predicted	0	0	0	0	0	0	0	0	14434000	0	0	0	0	0	0	0	0	0	0	0
Putativemaltoporin	A6T5U4	KPN_00515	150953935	Outer membrane	1	0	0	0	0	0	0	0	0	1	0	1	0	0	0	0	0	0	1	1	3	16.8	55.65	11.708	Inferred from homology	0	0	0	0	0	0	0	0	0	12048000	0	0	0	0	0	0	0	0	0	0
Putativeperiplasmicbindingprotein	A6T5U9	KPN_00520	150953940	Periplasmic	2	2	1	1	2	3	0	2	0	1	1	1	0	1	1	1	1	1	0	1	2	15.6	41.294	19.563	Predicted	64239000	67687000	0	0	0	66674000	0	74676000	0	0	0	0	0	0	0	0	0	0	0	0
Uncharacterizedprotein	A6T5V0	KPN_00521	150953941	Periplasmic	1	1	1	1	1	1	1	1	1	1	1	2	2	2	1	1	1	1	1	2	1	21.7	13.803	260.65	Predicted	0	0	0	0	0	0	0	0	0	0	0	87562000	110490000	79868000	0	0	0	0	0	97725000
Putativealdo/ketoreductase	A6T5V4	KPN_00525	150953945	Cytoplasmic	2	0	2	1	2	1	1	1	1	0	1	0	2	3	2	3	8	3	5	3	5	59.9	34.14	140.51	Predicted	53692000	0	57118000	0	0	0	0	0	0	0	0	0	0	73716000	66385000	107980000	132280000	140770000	128530000	91263000
Putativephenylalanine-specificpermease	A6T5W6	KPN_00537	150953957	CM	1	0	0	0	1	1	0	1	0	0	0	0	1	1	1	0	0	0	0	0	0	3.9	50.001	8.9792	Predicted	0	0	0	0	0	0	0	0	0	0	0	0	0	37293000	0	0	0	0	0	0
Putativetransport	A6T5X2	ybdG	150953963	CM	0	1	0	0	0	0	0	0	0	0	0	0	1	0	0	0	1	0	1	0	1	13.5	46.373	7.2166	Predicted	0	0	0	0	0	0	0	0	0	0	0	0	0	0	0	0	0	0	11927000	0
Dihydropteridinereductase/oxygen-insensitiveNAD(P)Hnitroreductase	A6T5Y2	nfnB	150953973	Unknown	4	6	5	5	6	6	2	5	1	2	3	2	2	1	4	6	5	4	3	6	6	53.9	23.898	50.524	Predicted	295980000	263730000	212980000	208360000	253290000	303820000	182880000	173160000	0	163070000	274580000	182670000	95895000	0	169540000	321430000	300450000	348390000	180290000	208170000
Putativeregulatoryprotein	A6T5Y4	KPN_00555	150953975	Unknown	2	4	3	3	1	1	2	4	1	4	0	0	0	1	1	0	1	3	2	0	1	45.1	21.79	35.361	Predicted	38055000	28102000	35313000	25113000	0	0	34632000	38350000	0	23105000	0	0	0	0	0	0	0	48744000	0	0
Mg2+transportATPase,P-type1	A6T5Y8	KPN_00559	150953979	CM	10	10	9	9	13	15	4	8	5	9	6	7	4	5	5	4	3	3	6	9	10	29.5	98.166	317	Predicted	631490000	497080000	445440000	357460000	473430000	500040000	341170000	368440000	259980000	283330000	291790000	359420000	263940000	359610000	158540000	108580000	192860000	168040000	141550000	232900000
PutativesecretionproteinHlyD	A6T5Y9	KPN_00560	150953980	CM	0	1	0	0	2	2	0	0	0	0	1	1	0	0	0	0	0	0	0	0	0	15	38.782	5.0793	Inferred from homology	0	0	0	0	0	24764000	0	0	0	0	0	0	0	0	0	0	0	0	0	0
Putativeacridineeffluxpump	A6T5Z0	KPN_00561	150953981	CM	1	1	2	1	1	0	1	1	1	2	0	0	0	0	0	0	1	1	1	0	0	5.5	111.46	44.494	Inferred from homology	10987000	7163100	14862000	0	0	0	0	0	0	9617600	0	0	0	0	0	0	0	0	14500000	0
PutativeABCtransportsystemperiplasmicbindingprotein	A6T611	KPN_00582	150954002	Periplasmic	8	10	6	5	8	9	11	13	11	9	7	7	10	10	10	7	12	7	11	8	10	61.5	56.767	171.2	Predicted	323920000	350290000	283940000	290560000	266680000	268550000	600540000	588040000	655430000	584650000	545700000	400930000	510150000	544600000	628460000	491390000	545620000	574810000	575310000	417110000
PutativeGCN5-relatedN-acetyltransferase	A6T612	KPN_00583	150954003	Cytoplasmic	0	0	0	0	0	0	0	1	0	0	0	0	0	1	1	0	0	0	0	0	0	12.9	26.429	4.8334	Predicted	0	0	0	0	0	0	0	7821100	0	0	0	0	0	0	0	0	0	0	0	0
Oxygen-dependentcholinedehydrogenase	A6T613	betA	150954004	CM	9	9	6	6	9	9	7	11	3	10	4	7	5	4	5	6	7	4	8	9	8	54.3	61.55	321.81	Inferred from homology	382260000	513070000	320290000	522520000	316970000	372660000	511120000	537000000	312500000	700300000	318400000	387940000	317280000	302480000	213420000	618970000	316100000	1064700000	460910000	338930000
NAD/NADP-dependentbetainealdehydedehydrogenase	A6T614	betB	150954005	Cytoplasmic	8	6	7	6	6	8	7	8	6	7	4	3	5	6	6	6	7	8	8	6	8	49.1	52.501	323.31	Inferred from homology	559530000	536220000	516270000	664210000	558670000	649040000	443300000	507050000	588180000	528370000	395990000	640070000	740540000	655460000	769180000	638040000	503690000	899480000	789230000	761590000
HTH-typetranscriptionalregulatorBetI	A6T615	betI	150954006	Unknown	1	0	0	0	2	1	1	3	0	2	2	0	1	1	0	0	0	0	0	1	0	41.3	22.371	20.66	Inferred from homology	0	0	0	0	0	0	0	22765000	0	0	0	0	0	0	0	0	0	0	0	0
Outermembraneporin,receptorforferricenterobactinandcolicinsBandD	A6T631	fepA	150954022	Outer membrane	12	14	8	8	11	9	3	5	1	3	1	2	1	0	0	5	7	6	7	8	7	43.5	82.339	323.31	Inferred from homology	475050000	527890000	509190000	527460000	377110000	345080000	139340000	117420000	0	87999000	0	0	0	0	0	296330000	232500000	464840000	338730000	253100000
ATP-dependentserineactivatingenzyme	A6T634	entF	150954025	CM	1	2	1	2	5	4	0	2	1	0	2	2	0	0	0	2	1	1	0	2	3	8.8	141.68	50.094	Predicted	0	0	0	0	0	58494000	0	0	0	0	0	38441000	0	0	0	0	0	0	0	0
Ferricenterobactin(Enterochelin)bindingproteinperiplasmiccomponent	A6T639	fepB	150954030	Periplasmic	0	0	1	0	2	2	0	0	0	0	1	1	0	0	0	0	0	0	1	2	1	25.4	34.127	6.9689	Predicted	0	0	0	0	53775000	66490000	0	0	0	0	0	0	0	0	0	0	0	0	0	0
Isochorismatesynthase	A6T640	entC	150954031	Cytoplasmic	2	1	1	5	6	3	2	2	2	3	2	2	1	0	1	1	0	2	3	2	4	41.2	42.818	34.542	Predicted	0	0	0	220970000	101150000	160980000	130260000	0	158050000	179180000	180540000	178370000	0	0	0	0	0	284050000	179680000	127290000
2,3-dihydroxybenzoate-AMPligase	A6T641	entE	150954032	Cytoplasmic	6	6	5	5	5	6	0	2	1	5	1	1	0	0	2	3	5	4	5	4	4	32.3	59.03	96.668	Predicted	151170000	154810000	160300000	172460000	118150000	162120000	0	95958000	0	118310000	0	0	0	0	0	105760000	74530000	185450000	101220000	132180000
2,3-dihydro-2,3-dihydroxybenzoatesynthetase,isochroismatase	A6T642	entB	150954033	Cytoplasmic	5	6	4	4	6	7	2	6	2	3	3	5	4	4	5	3	5	1	2	4	6	44.2	31.945	65.123	Predicted	122870000	144190000	128640000	110020000	130820000	151440000	80435000	113980000	130400000	85020000	92338000	147960000	109680000	89831000	162240000	138170000	76220000	0	103570000	94973000
Putativeperiplasmicbindingprotein/LacItranscriptionalregulator	A6T653	KPN_00624	150954044	Periplasmic	0	0	0	0	0	0	0	0	0	1	0	0	2	1	2	0	1	2	1	1	5	28	37.63	91.209	Predicted	0	0	0	0	0	0	0	0	0	0	0	0	0	0	0	0	0	17173000	0	0
Acireductonedioxygenase	A6T672	mtnD	150954063	Cytoplasmic	0	0	0	0	0	0	0	0	0	0	0	0	0	0	0	0	1	0	1	0	1	18.9	20.224	20.327	Inferred from homology	0	0	0	0	0	0	0	0	0	0	0	0	0	0	0	0	0	0	13229000	0
Putativeaminotransferase	A6T674	ybdL	150954065	Unknown	0	0	0	0	0	0	0	1	1	1	1	0	0	0	0	0	0	0	1	0	0	24.6	42.826	6.5691	Predicted	0	0	0	0	0	0	0	620370	0	0	0	0	0	0	0	0	0	0	0	0
Alkylhydroperoxidereductase,C22subunit,thioredoxin-likeprotein	A6T679	ahpC	150954070	Cytoplasmic	13	14	15	15	12	13	10	11	9	12	9	7	8	9	9	12	14	15	15	10	12	88.8	20.763	323.31	Predicted	5925000000	6444700000	5912800000	5923500000	5190400000	4321400000	3532200000	3274700000	3551400000	3133000000	2646200000	3232700000	3354200000	3298200000	3903300000	5920000000	8355200000	6854500000	7943000000	6303900000
Alkylhydroperoxidereductasesubunit,FAD/NAD(P)-bindingprotein	A6T680	ahpF	150954071	CM	9	8	8	7	10	8	7	10	5	8	8	5	5	8	7	7	11	7	11	9	11	57.4	56.018	323.31	Inferred from homology	484840000	427590000	398930000	482110000	461650000	337030000	496460000	529270000	514050000	438060000	490750000	550860000	420780000	571860000	478010000	469110000	608270000	686360000	749510000	515870000
Uncharacterizedprotein	A6T681	ybdQ	150954072	Cytoplasmic	0	0	1	1	1	0	1	1	0	0	0	0	0	2	0	1	5	1	5	2	4	88	15.952	77.878	Inferred from homology	0	0	0	0	0	0	123630000	110520000	0	0	0	0	0	142830000	0	0	279730000	0	267190000	0
Regulatorofnucleosidediphosphatekinase	A6T682	rnk	150954073	Cytoplasmic	1	1	1	1	1	1	1	1	1	1	1	1	1	1	1	1	1	1	1	1	1	22.9	15.362	117.36	Inferred from homology	0	0	0	69275000	46180000	0	107340000	99162000	0	77569000	0	0	121330000	98437000	0	56406000	0	0	92443000	0
ColdshockproteinE	A6T685	cs	150954076	Cytoplasmic	6	6	5	5	7	7	6	6	6	6	6	6	7	6	7	6	6	6	6	6	7	87	7.4493	132.66	Predicted	4192100000	4432000000	6360300000	6380300000	3646300000	3594100000	4177000000	3005900000	6027100000	3911400000	4120500000	3086300000	5002300000	3258500000	6631900000	6540700000	2749000000	4918000000	3893000000	3505800000
Lipoylsynthase	A6T689	lipA	150954080	Cytoplasmic	5	6	3	3	5	5	3	4	1	2	4	4	3	2	2	4	6	2	5	5	4	43	36.09	43.77	Inferred from homology	398060000	560020000	383340000	483440000	454990000	454700000	417220000	357640000	0	412210000	394940000	443060000	328600000	358150000	458730000	405130000	402760000	315340000	336630000	440240000
Octanoyltransferase	A6T691	lipB	150954082	Cytoplasmic	1	2	1	1	2	3	1	2	1	1	0	1	1	1	2	1	1	1	1	1	2	25.7	24.025	47.28	Inferred from homology	0	30367000	0	0	0	0	0	36130000	0	0	0	0	0	0	0	0	0	0	0	0
UPF0250proteinKPN78578_06520	A6T692	KPN78578_06520	150954083	Cytoplasmic	3	3	2	2	3	3	3	3	1	3	2	2	2	3	3	2	3	3	2	3	3	92	9.7851	89.795	Inferred from homology	286710000	509590000	294350000	305360000	299380000	428980000	366270000	410790000	0	232760000	376650000	510790000	405940000	157760000	420690000	582920000	460880000	378230000	439630000	430630000
D-alanyl-D-alaninecarboxypeptidase,fractionApenicillin-bindingprotein5	A6T693	dacA	150954084	CM	11	12	10	12	13	11	7	12	7	11	10	10	9	9	10	11	14	7	12	12	14	69.9	43.927	323.31	Inferred from homology	1195000000	1105900000	993390000	1048300000	1028900000	964460000	943830000	971140000	959420000	819800000	861340000	887100000	1062400000	1120900000	938010000	1067000000	963480000	941630000	830950000	810970000
Aminorlipoprotein	A6T694	rlpA	150954085	Extracellular	2	3	1	2	2	3	1	2	2	3	1	1	1	1	1	2	4	1	2	2	1	15.2	39.1	136.14	Inferred from homology	189380000	198430000	0	142560000	212330000	223970000	0	206650000	324420000	166160000	0	0	0	0	0	195560000	154870000	0	64830000	208930000
Cellelongation,ephasepeptidoglycansynthetasepenicillin-bindingprotein2	A6T696	mrdA	150954087	CM	0	0	0	0	0	0	0	1	1	1	0	1	0	0	1	0	0	0	0	0	0	12.3	70.981	6.4066	Predicted	0	0	0	0	0	0	0	28244000	0	0	0	0	0	0	0	0	0	0	0	0
RibosomalRNAlargesubunitmethyltransferaseH	A6T697	rlmH	150954088	Unknown	1	3	2	2	3	3	1	3	2	2	2	4	0	0	0	2	2	1	1	1	1	44.5	17.446	19.004	Inferred from homology	0	77932000	70920000	74695000	72295000	101430000	0	97907000	94825000	77613000	0	58826000	0	0	0	117920000	63104000	0	0	0
RibosomalsilencingfactorRsfS	A6T698	ybeB	150954089	Cytoplasmic	5	4	4	3	3	2	1	4	1	3	2	1	1	1	1	3	3	2	5	2	2	81.9	11.568	53.141	Inferred from homology	154750000	140610000	128610000	158160000	106650000	123220000	117300000	116900000	179230000	134450000	176630000	0	0	0	0	133600000	169610000	284840000	117450000	117600000
LPS-assemblylipoproteinLptE	A6T6A2	rlpB	150954093	Outer membrane	2	2	2	2	5	5	1	1	1	2	3	3	2	1	2	2	2	1	1	5	7	41.6	20.661	34.069	Inferred from homology	152280000	169400000	152920000	154600000	165010000	133610000	0	0	0	142210000	182000000	115360000	172420000	0	112840000	123440000	179130000	0	0	145090000
Leucine--tRNAligase	A6T6A3	leuS	150954094	Cytoplasmic	23	19	18	22	28	26	14	19	11	16	12	19	16	16	19	17	24	17	23	26	27	55.1	97.055	323.31	Inferred from homology	1581500000	1468700000	1721900000	1697600000	2077000000	2018400000	1213100000	1136500000	1405200000	1421200000	1556000000	1550600000	1716000000	1706600000	1739700000	1406500000	1380800000	1779500000	1403800000	1873300000
Putativealphahelicalprotein	A6T6A4	ybeL	150954095	Cytoplasmic	1	1	0	0	1	1	1	1	0	1	0	0	1	2	1	1	2	1	2	1	5	52.2	18.761	107.45	Predicted	0	0	0	0	0	0	0	0	0	0	0	0	0	0	0	0	102140000	0	130260000	0
ATP-bindingproteinofglutamate/aspartatetransportsystem	A6T6A7	gltL	150954098	CM	0	0	0	0	0	0	0	0	0	0	0	0	0	1	0	0	1	0	0	1	2	13.7	26.587	3.0604	Predicted	0	0	0	0	0	0	0	0	0	0	0	0	0	0	0	0	0	0	0	0
Glutamate/aspartateperiplasmicbindingprotein	A6T6B0	gltI	150954101	Periplasmic	2	1	1	1	1	1	3	4	1	1	4	3	2	0	0	8	9	7	9	10	14	51.3	35.003	308.09	Predicted	66888000	0	0	0	0	0	57186000	225550000	0	0	185240000	0	0	0	0	850770000	1223500000	572320000	1094000000	1128000000
Putativeintegralmembraneprotein	A6T6B2	ybeX	150954103	CM	1	0	0	0	0	0	0	4	1	2	2	5	5	5	6	0	3	0	0	1	2	34	35.948	12.623	Predicted	0	0	0	0	0	0	0	0	0	0	145360000	112740000	154710000	147330000	150990000	0	0	0	0	0
EndoribonucleaseYbeY	A6T6B3	ybeY	150954104	Cytoplasmic	2	2	2	2	2	2	2	2	2	3	1	0	1	1	1	1	2	3	3	2	4	47.1	17.684	61.905	Inferred from homology	52894000	50296000	38665000	70546000	0	0	74548000	146190000	106210000	214180000	0	0	0	0	0	0	76189000	85193000	83751000	0
PutativeATP-bindingproteininphoregulon	A6T6B4	ybeZ	150954105	Cytoplasmic	9	9	7	7	8	9	11	14	9	10	10	9	9	9	8	10	10	9	7	10	11	70.4	39.204	214	Predicted	713030000	787960000	621750000	676030000	651920000	580640000	1630300000	1602100000	1684400000	1556900000	1325900000	1455800000	1309400000	1283200000	1264100000	1182400000	875210000	1072000000	909100000	826970000
tRNA-2-methylthio-N(6)-dimethylallyladenosinesynthase	A6T6B5	miaB	150954106	Cytoplasmic	9	11	11	10	13	12	10	14	9	13	10	10	9	10	9	9	10	13	12	12	12	67.7	53.55	323.31	Inferred from homology	1159200000	1129400000	1119000000	1176800000	968860000	1203600000	1357200000	1292000000	1428100000	1352800000	1064600000	1377300000	1375600000	1193100000	1100100000	1072600000	780810000	1008600000	1005300000	918270000
2-octaprenyl-3-methyl-6-methoxy-1,4-benzoquinolhydroxylase	A6T6B6	ubiF	150954107	Unknown	1	1	1	1	1	0	3	3	0	1	1	2	0	0	1	1	1	0	0	0	0	16.1	42.7	8.3077	Predicted	0	0	0	0	0	0	60309000	67526000	0	0	0	0	0	0	0	0	0	0	0	0
AsparaginesynthetaseB	A6T6B7	asnB	150954108	Cytoplasmic	0	1	0	0	0	1	0	1	0	0	0	2	0	1	1	0	4	1	1	3	3	31	62.458	60.099	Predicted	0	0	0	0	0	0	0	0	0	0	0	0	0	0	0	0	0	0	0	82419000
N-acetylglucosaminemetabolism	A6T6B8	nagD	150954109	Cytoplasmic	3	5	2	1	0	1	1	5	1	3	1	1	0	1	1	1	2	0	5	1	1	48.4	27.33	74.109	Predicted	65192000	55566000	0	0	0	0	0	69886000	0	82677000	0	0	0	0	0	0	39101000	0	88613000	0
Transcriptionalrepressorofgenesforcatabolicenzyme(NagC/XylR(ROK)family)	A6T6B9	nagC	150954110	Cytoplasmic	1	1	1	0	0	1	0	2	0	1	2	0	0	0	0	1	0	1	1	0	1	16.7	44.351	20.345	Predicted	0	0	0	0	0	0	0	0	0	0	0	0	0	0	0	0	0	0	2614900	0
N-acetylglucosamine-6-phosphatedeacetylase	A6T6C0	nagA	150954111	Cytoplasmic	5	5	4	4	3	3	2	5	2	4	1	2	0	0	0	1	4	1	2	4	8	37.2	41.287	105.42	Inferred from homology	138560000	144600000	168650000	205630000	110890000	184100000	138350000	137790000	195340000	152700000	0	186390000	0	0	0	0	146600000	0	158530000	183480000
Glucosamine-6-phosphatedeaminase	A6T6C1	nagB	150954112	Cytoplasmic	7	8	6	6	4	4	4	7	3	6	3	2	5	3	2	6	7	4	6	3	5	52.6	29.684	96.77	Inferred from homology	442630000	392600000	288730000	298370000	352540000	461770000	269570000	279210000	260410000	260690000	280220000	274270000	263720000	283720000	243130000	342720000	478880000	393380000	356390000	300810000
PTSfamilyenzymeIIC/enzymeIIB/enzymeIIC	A6T6C2	nagE	150954113	CM	6	6	5	6	10	7	3	4	2	4	1	4	3	5	4	3	6	4	6	7	10	36.4	68.139	168.13	Predicted	166790000	178750000	173930000	232890000	219220000	206710000	120240000	141090000	113470000	140730000	0	140170000	0	275550000	221360000	84443000	237110000	304570000	272280000	243080000
Glutamine--tRNAligase	A6T6C3	glnS	150954114	Cytoplasmic	15	13	14	12	16	20	12	11	9	12	12	14	11	13	12	12	15	13	15	14	19	63.6	63.611	323.31	Inferred from homology	1899100000	2024500000	1980900000	2180200000	2126000000	2120700000	1382800000	1355300000	1416000000	1449500000	1438000000	1534200000	1575600000	2089600000	2348800000	1706500000	1320600000	1614400000	1659300000	1546600000
Uncharacterizedprotein	A6T6C6	ybfN	150954117	Unknown	1	1	0	2	1	2	0	0	0	0	0	0	0	0	0	0	1	0	1	1	1	51.8	12.285	4.2731	Predicted	0	0	0	35109000	0	0	0	0	0	0	0	0	0	0	0	0	0	0	0	0
Ferricuptakeregulator	A6T6C8	fur	150954119	Cytoplasmic	3	3	2	4	3	3	2	4	3	3	3	3	2	3	3	3	4	4	4	4	5	40.7	17.109	138.69	Inferred from homology	397700000	509530000	503530000	375020000	328040000	557970000	568620000	730690000	587560000	599070000	687030000	596490000	552130000	629120000	449760000	602120000	396430000	513740000	360990000	363950000
Flavodoxin	A6T6C9	fldA	150954120	Cytoplasmic	8	6	8	7	7	6	7	7	4	8	1	3	5	4	4	6	6	6	7	8	8	67	19.765	226	Inferred from homology	853360000	527000000	1043100000	790400000	710680000	607050000	602410000	609230000	566650000	641700000	318410000	459500000	526440000	383270000	398330000	703410000	503340000	800020000	774480000	477790000
LexAregulated	A6T6D0	ybfE	150954121	Cytoplasmic	0	0	1	1	2	0	2	2	1	2	1	1	1	3	3	0	1	0	0	0	1	43.3	11.217	70.499	Predicted	0	0	0	0	0	0	97207000	84893000	0	96464000	0	0	0	0	0	0	0	0	0	0
Putativeenzyme	A6T6D1	ybfF	150954122	Unknown	1	0	1	1	1	0	0	1	1	0	0	0	0	0	0	1	1	1	1	0	1	14	28.468	3.4705	Predicted	0	0	0	0	0	0	0	0	0	0	0	0	0	0	0	0	0	27682000	0	0
Negativemodulatorofinitiationofreplication	A6T6D2	seqA	150954123	Unknown	6	6	6	4	8	8	6	8	4	6	6	6	5	6	6	5	6	4	4	8	8	56.6	20.368	166.58	Inferred from homology	1580100000	1601100000	1126700000	1260300000	653750000	793680000	2958200000	3262400000	1930100000	2823700000	2004100000	1520100000	777340000	1051000000	897790000	1058700000	1022400000	499370000	921330000	540640000
Phosphoglucomutase	A6T6D3	pgm	150954124	Cytoplasmic	21	18	15	17	16	14	17	25	17	20	14	17	10	16	15	19	23	16	18	18	24	72.3	58.39	323.31	Inferred from homology	2993300000	2508800000	2580900000	2302700000	1973300000	1893800000	3715500000	3724000000	3035900000	2980000000	2992900000	2334100000	2436700000	2214800000	2092900000	2241100000	2828500000	2165800000	2671700000	1663100000
GTPcyclohydrolase1type2homolog	A6T6E3	ybgI	150954134	Cytoplasmic	4	5	4	2	5	5	2	5	1	2	4	5	4	5	5	5	5	5	5	4	5	52.6	27.013	282.5	Predicted	269790000	306930000	336960000	268600000	254910000	259860000	283310000	258820000	0	314740000	245390000	260790000	316650000	331210000	226760000	431620000	326780000	306660000	292600000	379290000
Putativecarboxylase	A6T6E4	ybgJ	150954135	Cytoplasmic	2	2	1	1	1	2	1	2	1	1	1	1	1	1	1	2	2	0	2	1	3	33.9	24.372	28.432	Predicted	56754000	50981000	0	0	0	0	0	54886000	0	0	0	0	0	0	0	87004000	60066000	0	0	0
UPF0271proteinKPN78578_07060	A6T6E6	KPN78578_07060	150954137	Cytoplasmic	0	0	0	0	0	0	1	1	0	0	0	0	1	0	0	0	0	0	1	0	0	7.3	26.42	5.8249	Inferred from homology	0	0	0	0	0	0	0	14082000	0	0	0	0	0	0	0	0	0	0	0	0
Citratesynthase	A6T6E9	gltA	150954140	Cytoplasmic	11	12	9	11	7	6	7	12	7	11	4	7	8	9	10	12	15	11	15	11	15	71.4	48.001	323.31	Inferred from homology	1170700000	1179000000	1278400000	1357800000	1023100000	1061300000	1288400000	1412900000	1234100000	1506400000	1204900000	1226000000	2097500000	1615000000	2024300000	2208100000	3030000000	2696600000	3286000000	2392600000
Succinatedehydrogenasehydrophobicmembraneanchorsubunit	A6T6F1	sdhD	150954142	CM	0	1	0	0	1	1	0	1	0	1	0	1	1	1	1	0	1	0	0	1	1	17.4	12.728	14.219	Predicted	0	0	0	0	0	0	0	0	0	0	0	0	0	0	0	0	0	0	0	0
Succinatedehydrogenaseflavoproteinsubunit	A6T6F2	sdhA	150954143	CM	10	12	8	9	11	14	13	14	10	17	13	15	20	20	18	12	13	16	19	12	18	59	64.477	323.31	Inferred from homology	1020500000	868580000	923710000	994450000	1152800000	1229800000	2054900000	2205000000	2039100000	2319400000	3938100000	3620100000	3068500000	2855800000	3505800000	1572900000	1380700000	1578700000	1683000000	2196900000
Succinatedehydrogenaseiron-sulfursubunit	A6T6F3	sdhB	150954144	CM	6	6	5	5	7	6	9	13	7	9	7	8	7	7	10	6	8	6	8	8	11	76.1	26.724	121.71	Inferred from homology	371490000	437290000	426130000	498810000	416080000	484110000	1256700000	1095100000	1363400000	1227900000	1157400000	1593800000	1153100000	1366100000	945890000	692400000	671430000	789590000	639410000	805170000
2-oxoglutaratedecarboxylase	A6T6F4	sucA	150954145	Cytoplasmic	18	18	19	22	17	20	17	24	19	24	15	19	18	22	20	18	27	22	24	23	25	65	105.17	323.31	Predicted	1675400000	1759800000	2000900000	1949900000	1430000000	1721700000	2880600000	2757000000	2976100000	3209800000	2406600000	2125900000	2481300000	2215700000	2571100000	2487700000	2472200000	3726800000	3513100000	2309900000
Dihydrolipoyllysine-residuesuccinyltransferasecomponentof2-oxoglutaratedehydrogenasecomplex	A6T6F5	sucB	150954146	Cytoplasmic	8	10	8	8	9	9	8	11	6	9	9	9	10	12	13	9	12	9	12	12	13	63.2	44.214	323.31	Inferred from homology	2615200000	2342600000	2434500000	2325800000	1499500000	1642500000	3792400000	4291400000	3870200000	3799900000	2674400000	2110700000	2960700000	2726900000	2881800000	2900100000	3939300000	2505600000	3539600000	2310300000
Succinyl-CoAligase[ADP-forming]subunitbeta	A6T6F6	sucC	150954147	Cytoplasmic	16	16	16	15	16	18	17	16	14	16	14	14	14	11	12	15	17	16	18	17	18	71.6	41.502	323.31	Inferred from homology	3501000000	4377200000	3609900000	4084000000	3429300000	3697900000	4114100000	4575000000	4561300000	3846400000	4290600000	3848200000	3129500000	3375800000	3648000000	4834500000	6305000000	6890500000	5616500000	4744100000
Succinyl-CoAligase[ADP-forming]subunitalpha	A6T6F7	sucD	150954148	Cytoplasmic	9	10	9	9	9	11	8	10	7	10	5	9	10	9	11	10	10	11	10	11	11	81.3	29.808	294.14	Inferred from homology	1860100000	2013000000	2005600000	2342500000	1591500000	1857900000	1487000000	1886000000	1807600000	1787000000	1584200000	1779400000	1897600000	995510000	1601500000	2372800000	2904600000	2364300000	3659700000	2124100000
Cytochromedterminaloxidase,polypeptidesubunitI	A6T6F8	cydA	150954149	CM	7	9	8	7	6	7	6	8	4	5	7	4	4	7	3	7	9	6	10	7	7	32.9	58.181	97.24	Predicted	951660000	759220000	782300000	594230000	616250000	571060000	571210000	512120000	532450000	376940000	636270000	346720000	164770000	394280000	0	490860000	1227900000	482410000	799450000	500080000
CytochromedterminaloxidasepolypeptidesubunitII	A6T6F9	cydB	150954150	CM	1	2	1	1	1	1	1	1	0	1	1	1	1	1	0	1	1	1	1	2	2	5.8	42.396	18.649	Predicted	0	113640000	0	0	0	0	0	0	0	0	0	0	0	0	0	51152000	0	0	70689000	68763000
Uncharacterizedprotein	A6T6G2	ybgC	150954153	Cytoplasmic	1	0	0	0	0	0	0	1	0	1	0	0	0	0	0	0	1	0	1	0	0	20.1	15.541	15.124	Predicted	0	0	0	0	0	0	0	4775900	0	0	0	0	0	0	0	0	0	0	0	0
Innermembraneprotein	A6T6G3	tolQ	150954154	CM	3	2	3	4	3	4	1	4	2	4	2	5	4	5	4	2	3	3	4	4	5	32.2	25.269	67.337	Inferred from homology	414100000	432550000	189220000	181920000	184610000	171190000	0	290980000	376650000	252130000	294790000	357890000	296640000	305820000	341790000	359230000	319930000	271220000	198840000	122340000
Putativeinnermembraneprotein,involvedinthetonB-independentuptakeofgroupAcolicins	A6T6G4	tolR	150954155	CM	1	1	1	1	3	2	1	1	1	1	3	1	3	2	1	0	1	1	0	1	2	47.9	15.352	64.001	Inferred from homology	0	0	0	0	82784000	80210000	0	0	0	0	97016000	0	0	0	0	0	0	0	0	0
CellenvelopeintegrityinnermembraneproteinTolA	A6T6G5	tolA	150954156	Unknown	2	2	1	1	5	2	1	3	1	3	2	2	3	2	3	1	1	1	1	0	3	24.5	44.361	55.982	Predicted	55382000	65469000	0	0	0	75658000	63578000	78912000	78358000	83320000	75645000	0	122240000	80222000	105710000	58769000	56839000	0	71490000	0
ProteinTolB	A6T6G6	tolB	150954157	Periplasmic	11	12	9	8	14	16	10	12	7	7	15	13	15	15	13	9	15	8	10	17	18	63.4	44.549	323.31	Inferred from homology	1673800000	1372900000	1423200000	1540200000	1212500000	1264700000	1184400000	1329200000	1482200000	1410800000	1352600000	1250500000	1099100000	1374200000	1288900000	1835400000	1650200000	2025800000	1632000000	1268600000
Peptidoglycan-associatedlipoprotein	A6T6G7	pal	150954158	Outer membrane	4	5	2	4	3	2	2	4	0	3	0	0	6	6	6	2	4	2	4	3	4	54.6	18.863	146.68	Inferred from homology	392290000	377060000	304520000	261860000	286590000	296690000	103300000	159570000	0	155760000	0	0	1296500000	1018200000	1303700000	376830000	381660000	381490000	255120000	102000000
Putativeperiplasmicprotein	A6T6G8	ybgF	150954159	Periplasmic	3	4	1	1	5	4	4	5	5	3	6	4	6	5	6	5	5	3	2	4	5	45.8	28.201	208.72	Inferred from homology	176630000	150920000	0	0	140320000	138220000	269170000	246740000	265460000	215170000	218150000	259150000	285420000	209550000	300890000	217920000	152480000	260660000	250360000	159410000
Phospho-2-dehydro-3-deoxyheptonatealdolase	A6T6H3	aroG	150954164	Cytoplasmic	1	2	1	1	1	1	1	2	0	0	1	1	0	0	1	2	4	1	3	2	4	34	37.94	12.755	Inferred from homology	0	78301000	0	0	0	0	0	95068000	0	0	0	0	0	0	0	0	128800000	0	68348000	0
2,3-bisphosphoglycerate-dependentphosphoglyceratemutase	A6T6I3	gpmA	150954174	Cytoplasmic	11	13	12	14	11	12	10	12	8	11	8	8	8	8	8	11	13	11	10	11	13	74.4	28.318	323.31	Inferred from homology	5436900000	5869100000	6647000000	6004300000	4781600000	4525300000	3199400000	3602600000	4596800000	5116800000	2998300000	2567900000	2411500000	1461600000	1821600000	6055600000	5432100000	6223200000	5902600000	5415100000
Aldose1-epimerase	A6T6I5	galM	150954176	Periplasmic	0	2	1	1	1	1	1	1	1	1	0	0	0	1	0	0	3	1	1	2	3	25.4	38.25	29.873	Inferred from homology	0	0	0	0	0	0	0	0	0	0	0	0	0	0	0	0	0	0	0	0
Galactokinase	A6T6I6	galK	150954177	Cytoplasmic	5	4	5	5	5	4	4	4	3	4	5	4	2	4	2	4	5	4	5	6	5	36.3	41.436	323.31	Inferred from homology	321470000	272010000	325060000	381660000	310580000	338250000	190340000	257710000	248530000	298270000	350100000	237190000	261280000	319480000	354920000	230100000	223490000	377680000	363720000	266040000
Galactose-1-phosphateuridylyltransferase	A6T6I7	galT	150954178	Unknown	2	1	3	3	3	4	1	3	1	3	4	2	2	2	2	2	2	2	3	1	4	40.8	39.536	63.427	Inferred from homology	58047000	0	63498000	59282000	0	0	0	64514000	0	56444000	0	0	47332000	70998000	0	46330000	34746000	75088000	50149000	0
UDP-galactose4-epimerase	A6T6I8	galE	150954179	Cytoplasmic	10	11	10	9	10	10	6	8	5	7	4	6	5	7	7	9	13	8	13	9	12	84.6	36.99	323.31	Predicted	930440000	908290000	950190000	1026800000	939480000	923340000	474190000	457500000	532680000	577760000	447400000	544290000	531720000	657670000	543180000	1313000000	871870000	1091500000	996980000	914930000
Molybdateuptakeregulatoryprotein	A6T6J0	modE	150954181	Cytoplasmic	1	0	0	1	2	1	1	1	1	2	1	1	0	1	1	1	1	1	1	2	2	23.3	28.235	22.209	Predicted	0	0	0	0	0	0	0	0	0	10329000	0	0	0	0	0	0	0	0	0	0
Molybdatetransportprotein(ABCsuperfamily,peri_bind)	A6T6J2	modA	150954183	Periplasmic	0	0	1	1	5	5	0	2	0	1	0	1	0	1	0	1	5	1	3	5	6	65	26.964	34.053	Predicted	0	0	0	0	90409000	65111000	0	0	0	0	0	0	0	0	0	0	0	0	0	87858000
Putativephosphatase	A6T6J5	ybhA	150954186	Unknown	0	0	0	1	1	1	0	3	1	1	0	2	1	1	1	1	0	1	1	1	0	30.1	29.964	12.213	Predicted	0	0	0	0	0	0	0	34487000	0	0	0	0	0	0	0	0	0	0	0	0
6-phosphogluconolactonase	A6T6J6	pgl	150954187	Periplasmic	7	6	5	4	6	5	2	4	2	2	3	2	3	3	4	5	8	3	6	7	8	49.8	36.037	205.96	Inferred from homology	412260000	313030000	399350000	383430000	369080000	399340000	102470000	183780000	174420000	171470000	235870000	0	333340000	495100000	369980000	466270000	543840000	536160000	394790000	444280000
Uncharacterizedprotein	A6T6K2	KPN_00787	150954193	Unknown	0	0	0	0	1	1	0	0	0	0	1	0	1	1	1	0	0	0	0	1	1	9.4	35.903	5.4092	Inferred from homology	0	0	0	0	0	0	0	0	0	0	0	0	0	0	42528000	0	0	0	0	0
Pectinesterase	A6T6K6	ybhC	150954197	Outer membrane	9	12	7	11	12	12	9	11	5	10	7	11	5	7	8	11	11	10	10	7	14	51.5	45.542	323.31	Predicted	773420000	940210000	608700000	776000000	830060000	738770000	827920000	615970000	801360000	614130000	684640000	609430000	297830000	307760000	403290000	534640000	598610000	489350000	543460000	504760000
Imidazolonepropionase	A6T6K7	hutI	150954198	Cytoplasmic	2	0	1	1	0	1	0	0	0	1	0	0	2	2	2	1	4	2	5	5	6	32.8	44.155	43.403	Inferred from homology	84125000	0	0	0	0	0	0	0	0	0	0	0	0	0	0	0	150320000	155190000	170480000	131180000
Formimidoylglutamase	A6T6K8	hutG	150954199	Cytoplasmic	0	0	0	0	0	0	0	1	0	0	1	0	0	0	0	1	1	1	0	2	6	27.7	34.648	39.957	Inferred from homology	0	0	0	0	0	0	0	0	0	0	0	0	0	0	0	0	0	0	0	71429000
Urocanatehydratase	A6T6L0	hutU	150954201	Cytoplasmic	4	5	2	2	5	3	1	0	0	0	0	0	0	0	0	12	18	11	17	9	15	52.7	61.552	269.07	Inferred from homology	144390000	125700000	59907000	60870000	96380000	30697000	0	0	0	0	0	0	0	0	0	964410000	2443100000	979980000	1838800000	769150000
Histidineammonia-lyase	A6T6L1	hutH	150954202	Cytoplasmic	1	3	3	3	2	1	0	1	0	2	0	0	1	0	0	9	11	9	9	8	13	46.7	53.917	323.31	Inferred from homology	0	46228000	52992000	55082000	75846000	28540000	0	0	0	8432400	0	0	0	0	0	345780000	1201400000	617470000	1214000000	681420000
Conservedprotein,phosphatidylethanolamine-bindingdomain	A6T6L3	ybhB	150954204	Cytoplasmic	2	2	0	1	2	3	1	1	0	1	1	0	2	1	1	2	3	1	2	1	3	42.4	16.906	95.319	Predicted	54101000	45058000	0	0	0	0	0	0	0	0	0	0	0	0	0	60718000	73781000	0	121410000	0
UvrABCsystemproteinB	A6T6L9	uvrB	150954210	Cytoplasmic	0	0	0	1	0	0	1	2	0	1	0	2	1	1	0	0	1	0	1	0	1	8	76.034	6.4167	Inferred from homology	0	0	0	0	0	0	0	24741000	0	0	0	0	0	0	0	0	0	0	0	0
Putativegluconeogenesisfactor	A6T6M4	ybhK	150954215	Cytoplasmic	0	0	0	0	1	0	0	0	0	1	1	0	0	0	1	0	0	0	0	0	1	13	32.551	3.3243	Inferred from homology	0	0	0	0	0	0	0	0	0	0	27618000	0	0	0	0	0	0	0	0	0
MolybdenumcofactorbiosynthesisproteinB	A6T6M6	moaB	150954217	Cytoplasmic	1	1	1	1	2	2	2	1	1	1	1	2	0	0	0	1	2	2	1	2	2	27.6	18.615	11.619	Inferred from homology	0	0	0	0	0	32029000	0	0	0	0	0	68823000	0	0	0	0	0	0	0	33064000
Cyclicpyranopterinmonophosphatesynthaseaccessoryprotein	A6T6M7	moaC	150954218	Cytoplasmic	1	0	0	0	1	0	0	1	0	0	1	1	1	1	1	0	0	0	0	0	1	8	17.466	4.5055	Inferred from homology	0	0	0	0	0	0	0	85584000	0	0	0	0	0	0	0	0	0	0	0	0
Uncharacterizedprotein	A6T6N8	ybhG	150954229	CM	0	1	0	0	0	1	0	1	1	0	1	1	0	0	0	0	2	0	2	0	4	23	36.013	3.7696	Predicted	0	0	0	0	0	0	0	0	0	0	0	0	0	0	0	0	92026000	0	0	0
ATP-dependentRNAhelicaseRhlE	A6T6P5	rhlE	150954236	Cytoplasmic	4	7	4	5	7	6	4	13	5	10	7	9	7	3	6	6	3	5	4	6	8	48.6	49.722	88.321	Inferred from homology	273920000	235990000	205110000	186900000	202590000	196280000	295750000	460410000	394000000	433090000	399090000	440520000	276430000	188750000	310230000	202830000	131100000	184870000	136870000	241830000
Uncharacterizedprotein	A6T6P8	ybiJ	150954239	Unknown	0	0	0	1	0	0	0	0	0	0	0	0	0	0	0	0	0	0	1	0	1	20.9	8.5497	3.0045	Predicted	0	0	0	0	0	0	0	0	0	0	0	0	0	0	0	0	0	0	12427000	0
RibosomalRNAlargesubunitmethyltransferaseF	A6T6Q1	rlmF	150954242	Cytoplasmic	3	2	1	2	3	0	0	1	1	2	1	1	0	0	2	1	1	2	2	0	3	38.8	33.894	48.628	Inferred from homology	58129000	48608000	0	0	79659000	0	0	0	0	0	0	0	0	0	0	0	0	28702000	63914000	0
GlutamineABCtransporterATP-bindingcomponent	A6T6Q3	glnQ	150954244	CM	0	0	0	0	2	0	0	1	0	1	0	0	0	1	2	0	0	0	2	0	2	13.8	26.677	4.3071	Predicted	0	0	0	0	0	0	0	0	0	0	0	0	0	0	0	0	0	0	39059000	0
GlutamineABCtransporterperiplasmic-bindingprotein	A6T6Q5	glnH	150954246	Periplasmic	6	6	5	6	8	7	3	6	3	4	4	4	4	5	5	9	10	9	8	9	10	66.9	27.152	323.31	Inferred from homology	1235300000	1252500000	1005600000	1045600000	962850000	1196000000	1040400000	837770000	956690000	865790000	877170000	772130000	612470000	713690000	581540000	1932000000	2573200000	1949200000	2048100000	2297100000
DNAprotectionduringstarvationprotein	A6T6Q6	dps	150954247	Cytoplasmic	3	5	2	2	7	8	3	3	2	2	4	2	1	3	1	6	12	8	11	12	12	85.6	18.708	323.31	Inferred from homology	131140000	236710000	146650000	148140000	443270000	318660000	132470000	121680000	121430000	107510000	170690000	0	0	79111000	0	447400000	3017600000	1003200000	2204000000	1326800000
OutermembraneproteinX	A6T6Q8	ompX	150954249	Outer membrane	8	5	5	7	7	7	5	5	6	5	3	8	3	7	6	6	7	6	6	7	7	72.9	18.463	323.31	Predicted	2433100000	3551300000	2512600000	3436800000	1659400000	2117100000	1578300000	1558400000	1872800000	1746200000	1412000000	877290000	708120000	676990000	709270000	3324800000	2000000000	2755100000	2394300000	1916800000
Conservedprotein,Wingedhelixdomain	A6T6R0	mntR	150954251	Cytoplasmic	2	1	1	1	1	1	1	2	1	1	0	1	0	1	1	2	2	1	1	2	1	37.2	16.449	28.246	Predicted	14985000	0	0	0	0	0	0	16117000	0	15368000	0	0	0	0	0	11918000	10228000	0	0	0
Putativeglycosidehydrolase,family1	A6T6R2	KPN_00847	150954253	Cytoplasmic	0	0	1	0	0	0	0	0	0	0	0	0	0	0	0	0	1	0	0	0	1	7.3	51.264	5.8401	Inferred from homology	0	0	6625400	0	0	0	0	0	0	0	0	0	0	0	0	0	0	0	0	0
Uncharacterizedprotein	A6T6R4	ybiS	150954255	Unknown	6	5	6	6	8	6	5	8	4	7	8	6	8	7	8	6	7	6	6	6	9	56.9	32.927	131.11	Evidence at protein level	970950000	1070600000	1009500000	1076400000	768530000	868680000	1673000000	1692700000	1980300000	1725700000	1382800000	1659100000	1097700000	1187200000	1065500000	1362100000	996460000	1306900000	1318700000	1011600000
AnaerobicC4-dicarboxylatetransporter	A6T6R5	KPN_00850	150954256	Unknown	0	1	0	0	1	0	0	0	0	1	1	0	1	2	0	0	1	0	1	1	2	19.9	28.511	15.185	Predicted	0	16296000	0	0	0	0	0	0	0	0	0	0	0	0	0	0	0	0	0	0
PutativeATP-bindingcomponentofatransportsystem	A6T6R6	ybiT	150954257	Cytoplasmic	6	5	2	4	9	6	4	6	2	3	6	3	4	2	4	5	5	4	4	8	10	40	58.851	162.98	Predicted	165890000	234940000	103220000	216760000	327390000	294700000	166700000	175270000	140540000	227070000	385670000	217360000	390690000	219470000	135930000	302240000	235030000	254780000	229080000	401340000
Conservedprotein,phophatase-likedomain	A6T6S1	ybiV	150954262	Periplasmic	1	0	0	0	3	1	0	1	1	0	0	2	0	1	0	0	1	0	0	0	2	14	30.147	3.4042	Predicted	0	0	0	0	31331000	0	0	0	0	0	0	58447000	0	0	0	0	0	0	0	0
Molybdopterinbiosynthesisprotein	A6T6S5	moeA	150954266	Cytoplasmic	2	4	2	2	2	3	2	3	1	2	0	0	1	1	3	3	5	2	2	1	1	29.7	44.007	100.92	Predicted	59428000	50070000	69358000	96913000	43983000	44609000	59050000	38123000	0	41860000	0	0	0	0	94317000	58178000	52632000	147770000	159180000	0
Putativedipeptidetransportprotein(ABCsuperfamily,peri_bind)	A6T6S8	yliB	150954269	Periplasmic	1	2	1	0	3	2	2	3	3	2	0	2	2	3	3	3	5	2	3	7	8	32.2	56.445	69.479	Predicted	0	44228000	0	0	0	0	64448000	98221000	0	0	0	82950000	120810000	58941000	94420000	47983000	120460000	46349000	112090000	95259000
RibosomalproteinS12methylthiotransferaseRimO	A6T6T1	rimO	150954272	Cytoplasmic	3	2	4	4	4	6	1	4	0	3	2	2	1	1	4	2	3	3	4	2	5	41	49.567	42.766	Inferred from homology	136720000	116350000	154500000	166460000	141430000	216610000	0	146340000	0	122960000	124950000	132850000	0	0	121340000	0	102090000	78188000	138720000	198520000
D-alanyl-D-alaninecarboxypeptidasepenicillin-bindingprotein6	A6T6T6	dacC	150954277	CM	5	4	4	4	3	5	4	5	4	4	4	5	1	3	1	6	6	4	8	3	11	48	43.491	106.85	Inferred from homology	189750000	188880000	263730000	251830000	202620000	251500000	237280000	236330000	292690000	213300000	238720000	226620000	0	0	0	316750000	278550000	278000000	417160000	227950000
Transcriptionalrepressorfordeooperon,tsx,nupG	A6T6T7	deoR	150954278	Cytoplasmic	0	0	0	1	0	0	0	0	0	1	0	0	0	1	0	0	1	0	0	0	1	15.9	28.002	11.592	Predicted	0	0	0	0	0	0	0	0	0	27605000	0	0	0	0	0	0	0	0	0	0
Conservedprotein,phophatase-likedomain	A6T6U0	ybjI	150954281	Cytoplasmic	0	0	0	1	2	1	0	0	0	0	0	0	0	1	0	1	2	1	2	3	3	18.1	30.282	24.862	Predicted	0	0	0	0	0	0	0	0	0	0	0	0	0	0	0	0	66730000	0	100340000	87134000
Glutaredoxin1redoxcoenzyme	A6T6U5	grxA	150954286	Unknown	1	3	1	1	3	2	0	2	0	1	0	2	2	1	1	3	1	0	3	2	5	78.2	9.8391	25.973	Predicted	0	123690000	0	0	114650000	125840000	0	0	0	0	0	156590000	95547000	0	0	107270000	0	0	85384000	79517000
Putrescine-bindingperiplasmicprotein	A6T6V0	potF	150954291	Periplasmic	1	1	1	2	0	0	0	2	0	1	0	0	0	0	0	1	4	1	2	0	0	18.4	40.835	37.738	Inferred from homology	0	0	0	10366000	0	0	0	4568400	0	0	0	0	0	0	0	0	13404000	0	26451000	0
23SrRNA(uracil(747)-C(5))-methyltransferaseRlmC	A6T6V5	ybjF	150954296	Cytoplasmic	0	1	0	1	0	1	2	2	2	2	0	0	1	0	1	1	1	0	0	0	0	23.2	41.544	52.262	Inferred from homology	0	0	0	0	0	0	29535000	0	51271000	0	0	0	0	0	0	0	0	0	0	0
Arginine3rdtransportsystemperiplasmicbindingprotein	A6T6V8	artJ	150954299	Periplasmic	1	0	0	0	0	0	2	0	0	0	0	0	0	0	0	1	2	0	1	3	3	28.4	26.677	44.059	Inferred from homology	0	0	0	0	0	0	56034000	0	0	0	0	0	0	0	0	0	51373000	0	0	0
Arginine3rdtransportsystemperiplasmicbindingprotein	A6T6W1	artI	150954302	Periplasmic	5	5	5	4	5	5	2	3	3	4	3	1	0	1	0	5	6	5	6	8	8	61.2	27.643	168.2	Inferred from homology	244700000	195910000	304330000	283390000	187480000	296430000	118470000	150720000	233210000	181010000	0	0	0	0	0	191740000	462560000	576170000	644750000	392570000
Putativelipoprotein	A6T6W3	ybjP	150954304	Outer membrane	3	3	2	2	3	3	1	2	1	1	0	1	0	1	0	4	5	2	2	4	5	52	18.579	175.26	Predicted	150220000	146670000	139690000	114540000	152550000	128120000	0	71573000	0	0	0	0	0	0	0	170840000	337570000	134110000	376610000	131090000
Putativedehydrogenase,NAD(P)-binding	A6T6W6	ybjS	150954307	Unknown	0	0	0	0	1	0	0	1	0	2	1	1	1	1	1	1	0	0	1	1	1	23.4	37.957	9.6998	Predicted	0	0	0	0	0	0	0	0	0	44324000	0	0	0	0	0	0	0	0	0	0
L-allo-threoninealdolase,PLP-dependent	A6T6W8	ltaE	150954309	Cytoplasmic	3	2	2	1	3	0	2	3	1	3	2	2	2	1	2	3	3	2	3	3	6	36.9	36.279	46.632	Predicted	93716000	103820000	108590000	0	129410000	0	126500000	117220000	0	163890000	116450000	221360000	0	0	0	143860000	116890000	0	164850000	148770000
Pyruvatedehydrogenase	A6T6W9	poxB	150954310	CM	0	0	1	1	0	0	0	0	0	2	0	0	0	0	0	0	2	0	3	1	7	23.1	62.44	15.45	Inferred from homology	0	0	0	0	0	0	0	0	0	33417000	0	0	0	0	0	0	0	0	162330000	0
Hydroxylaminereductase	A6T6X2	hcp	150954313	Cytoplasmic	0	0	0	0	0	0	0	0	0	0	0	0	0	0	0	1	1	0	1	0	2	15	61.319	32.996	Inferred from homology	0	0	0	0	0	0	0	0	0	0	0	0	0	0	0	0	5068200	0	6664000	0
AccessoryproteintoABC-typemacrolidetransportproteinMacB	A6T6X6	macA	150954317	CM	0	0	1	0	0	0	2	2	2	1	1	1	1	0	1	0	1	0	1	0	3	17.5	40.722	11.715	Inferred from homology	0	0	0	0	0	0	41741000	0	48811000	0	0	0	0	0	0	0	0	0	0	0
DNAreplicationinhibitor,nucleicacid-bindingdomain	A6T6X8	cspD	150954319	Cytoplasmic	0	0	0	0	0	0	1	2	0	2	1	1	1	2	2	1	2	1	2	1	1	69.9	7.8868	12.956	Predicted	0	0	0	0	0	0	0	129860000	0	131830000	0	0	0	205820000	0	0	213880000	0	218620000	0
ATP-dependentClpproteaseadapterproteinClpS	A6T6X9	clpS	150954320	Cytoplasmic	0	0	0	0	0	1	0	1	0	1	0	0	1	0	0	0	0	1	1	0	0	19	12.205	12.968	Inferred from homology	0	0	0	0	0	0	0	0	0	0	0	0	0	0	0	0	0	6930800	0	0
ATP-bindingcomponentofserineprotease	A6T6Y0	clpA	150954321	Cytoplasmic	4	6	5	5	8	8	10	14	6	10	13	10	13	17	17	11	14	8	14	14	15	60.9	84.155	322.26	Inferred from homology	92843000	224310000	182350000	171330000	223110000	334640000	608420000	644130000	471100000	436670000	732930000	681820000	913480000	1276900000	695860000	558100000	526680000	204950000	545420000	725700000
TranslationinitiationfactorIF-1	A6T6Y1	infA	150954322	Cytoplasmic	2	4	3	3	2	2	2	4	1	3	2	1	2	2	3	2	4	2	4	2	4	69.4	8.2495	182.67	Inferred from homology	2318300000	1695900000	640070000	1136900000	884980000	557230000	1952400000	2120000000	0	2245700000	917940000	0	989110000	437880000	593570000	635480000	1459900000	1161200000	849300000	506600000
Thioredoxinreductase	A6T6Y5	trxB	150954326	Unknown	9	11	10	12	10	12	7	12	7	9	7	9	5	6	4	10	10	10	11	10	11	64.7	35.65	323.31	Inferred from homology	1321400000	1458200000	1156600000	1295100000	1068400000	1203700000	1345300000	1353200000	1519300000	1210200000	873470000	1029700000	653380000	548170000	612070000	1777100000	1391600000	1685100000	1449200000	1228600000
Regulatorforleucine(Orlrp)regulonandhigh-affinitybranched-chainaminoacidtransportsystem	A6T6Y6	lrp	150954327	Cytoplasmic	4	4	3	3	5	4	5	5	4	5	4	5	6	7	4	5	5	3	5	3	6	53	18.857	86.253	Predicted	397920000	353860000	360790000	244010000	381480000	325390000	573270000	614840000	488490000	407900000	361340000	605860000	651620000	786240000	624220000	376910000	473850000	374640000	289110000	424210000
Celldivisionprotein	A6T6Y7	ftsK	150954328	CM	0	1	2	2	1	1	0	2	1	2	0	3	3	1	2	0	2	0	0	0	1	8	154.32	22.81	Inferred from homology	0	0	0	104020000	0	0	0	0	0	0	0	97040000	172980000	0	0	0	104010000	0	0	0
Outer-membranelipoproteincarrierprotein	A6T6Y8	lolA	150954329	Periplasmic	4	6	4	5	6	6	3	6	3	5	3	5	4	5	5	2	5	3	6	6	7	62.1	22.558	292.89	Inferred from homology	208180000	172220000	207240000	173340000	244330000	218710000	230790000	205300000	111420000	130310000	355980000	150040000	281900000	329850000	249060000	193430000	238170000	123850000	129020000	314890000
Putativepolynucleotideenzyme	A6T6Y9	ycaJ	150954330	Cytoplasmic	0	0	1	0	1	2	2	1	1	1	0	2	0	0	1	0	0	0	0	1	0	20.8	49.693	9.77	Predicted	0	0	0	0	0	0	33780000	0	0	0	0	0	0	0	0	0	0	0	0	0
Serine--tRNAligase	A6T6Z0	serS	150954331	Cytoplasmic	16	15	15	17	21	19	11	18	13	17	16	16	14	12	14	13	15	13	17	18	20	74.4	48.603	323.31	Inferred from homology	3896700000	4125400000	3797800000	3238500000	3720200000	3553600000	3393800000	3639200000	3531600000	3346800000	3542100000	3314800000	1943300000	1518100000	1735300000	3022400000	2980900000	2736100000	2959300000	3075100000
Pyruvateformate-lyase-activatingenzyme	A6T6Z5	pflA	150954336	Cytoplasmic	1	1	3	1	3	1	1	2	0	2	1	2	1	1	0	0	2	2	2	3	4	30.5	28.271	29.141	Inferred from homology	0	78187000	0	0	68538000	0	0	0	0	0	0	0	0	0	0	0	0	0	0	100260000
Formateacetyltransferase1	A6T6Z6	pflB	150954337	Cytoplasmic	30	32	28	28	36	37	19	25	17	18	16	14	8	17	12	23	35	24	31	30	39	74.7	85.145	323.31	Predicted	13587000000	10361000000	13095000000	10532000000	12038000000	9876100000	2821500000	2479100000	3435800000	2860500000	2841700000	2329200000	1158100000	2911300000	968460000	10080000000	15598000000	10645000000	15403000000	8669100000
Uncharacterizedprotein	A6T6Z8	ycaO	150954339	Cytoplasmic	6	7	9	6	5	5	3	3	1	5	3	4	2	2	2	2	4	4	5	4	5	36.3	65.352	77.755	Predicted	163450000	150570000	222590000	217040000	193580000	182390000	119180000	126760000	0	124360000	152360000	147800000	86544000	160490000	96669000	91129000	130170000	159610000	189640000	156220000
Phosphoserineaminotransferase	A6T700	serC	150954341	Cytoplasmic	8	10	8	6	11	12	5	8	4	7	3	5	5	6	6	8	12	6	10	11	12	53.3	39.671	111.66	Inferred from homology	414960000	440820000	522090000	572350000	351690000	384190000	368520000	296370000	440330000	357560000	193620000	278520000	481720000	347410000	313290000	539630000	537020000	662170000	625220000	616410000
3-phosphoshikimate1-carboxyvinyltransferase	A6T701	aroA	150954342	Unknown	3	5	2	1	3	3	2	4	0	3	2	3	1	2	4	2	4	2	3	5	6	26.2	46.038	97.326	Inferred from homology	57480000	94007000	116310000	0	95824000	149830000	72715000	82519000	0	97024000	0	112290000	0	149760000	146130000	149180000	80012000	14494000	82858000	110340000
Cytidylatekinase	A6T702	cmk	150954343	Cytoplasmic	2	4	3	5	5	8	2	7	3	4	5	4	4	4	5	4	1	4	4	4	8	68.3	24.874	106.61	Inferred from homology	174280000	157640000	210650000	292160000	235590000	223630000	282460000	205850000	436690000	451830000	327770000	353640000	322350000	368070000	293850000	222970000	0	202610000	279100000	250670000
30SribosomalproteinS1	A6T703	rpsA	150954344	Cytoplasmic	41	38	40	39	38	38	32	41	34	40	27	34	33	36	36	39	38	42	42	37	38	78.5	61.176	323.31	Inferred from homology	24648000000	22989000000	29201000000	27962000000	18919000000	20478000000	20359000000	21874000000	21546000000	23913000000	17483000000	20215000000	21317000000	18345000000	20462000000	21519000000	18029000000	22881000000	19896000000	15916000000
Integrationhostfactorsubunitbeta	A6T704	ihfB	150954345	Cytoplasmic	1	1	0	1	2	3	0	2	1	2	1	2	3	4	4	2	2	0	1	2	2	61.1	10.736	18.701	Inferred from homology	0	0	0	0	0	25308000	0	61873000	0	58306000	0	90145000	47676000	96871000	103850000	126150000	64586000	0	0	39426000
LipidAexportATP-binding/permeaseproteinMsbA	A6T706	msbA	150954347	CM	4	4	3	3	5	4	2	5	3	4	5	4	5	6	8	2	2	2	3	3	5	28.5	64.537	192.57	Inferred from homology	138020000	111870000	170910000	109330000	169130000	107400000	0	140100000	187600000	148890000	113520000	149370000	184210000	230980000	144020000	112830000	81353000	124530000	115300000	112290000
UPF0434proteinKPN78578_09190	A6T709	KPN78578_09190	150954350	Unknown	3	3	3	4	4	4	3	3	2	4	2	4	2	1	1	3	3	2	4	4	3	83.3	6.7968	67.829	Inferred from homology	138680000	122810000	166510000	128350000	171840000	143800000	99202000	112590000	167080000	121040000	131170000	108010000	120770000	0	0	128060000	114020000	159830000	126040000	167440000
3-deoxy-manno-octulosonatecytidylyltransferase	A6T710	kdsB	150954351	Cytoplasmic	3	3	2	3	5	4	2	4	3	3	3	2	3	4	3	3	3	4	3	4	5	50.4	27.333	37.294	Inferred from homology	155560000	201720000	138830000	140780000	186370000	216910000	146350000	154690000	121470000	117890000	229290000	0	166900000	123830000	195620000	112640000	124790000	142390000	142670000	161680000
S-adenosylmethionine-dependentmethyltransferase	A6T713	smtA	150954354	Cytoplasmic	2	1	1	1	1	0	1	1	1	1	1	0	0	0	1	1	1	1	1	0	1	13	30.571	19.315	Inferred from homology	0	0	0	0	0	0	0	9173000	0	0	0	0	0	0	0	0	0	0	0	0
ChromosomepartitionproteinMukF	A6T714	mukF	150954355	Cytoplasmic	6	7	2	1	3	5	3	10	5	6	3	6	4	8	4	4	2	2	2	5	5	53.6	50.287	323.31	Inferred from homology	105560000	84574000	83427000	0	79420000	99640000	161370000	275310000	176720000	144690000	0	158280000	101840000	120250000	145670000	102170000	61919000	97387000	77890000	85544000
ChromosomepartitionproteinMukE	A6T715	mukE	150954356	Cytoplasmic	5	2	3	3	5	5	5	5	5	4	5	3	4	4	3	3	5	3	3	5	4	52.6	27.021	147.58	Inferred from homology	232060000	218970000	308850000	256790000	299570000	294160000	484510000	424100000	525370000	505160000	550950000	336410000	293140000	261440000	337550000	230450000	212010000	366570000	305750000	334110000
ChromosomepartitionproteinMukB	A6T716	mukB	150954357	Cytoplasmic	18	19	19	19	30	28	16	26	14	28	17	21	16	26	17	11	14	12	14	17	31	54.8	169.55	323.31	Inferred from homology	885610000	987590000	936930000	840020000	904710000	972280000	1393800000	1292800000	1197600000	1247500000	1318400000	1094900000	818510000	830830000	794160000	671120000	718190000	769380000	759710000	778740000
Putativeenzyme	A6T719	ycbL	150954360	Cytoplasmic	2	3	3	3	3	4	2	2	2	2	4	2	1	2	1	1	2	2	4	4	6	58.6	23.409	91.957	Predicted	136210000	169470000	152770000	151100000	147570000	130460000	243020000	211440000	201840000	228490000	96114000	272040000	0	120800000	0	290500000	127410000	182750000	172170000	172850000
Aspartateaminotransferase	A6T720	aspC	150954361	Cytoplasmic	16	16	10	12	17	19	8	14	6	9	11	7	11	12	12	14	20	12	13	17	25	66.2	43.539	323.31	Inferred from homology	1288000000	1394500000	1242200000	1062100000	1363500000	1302900000	1071500000	913950000	760360000	663270000	1257700000	1108100000	1270500000	1153200000	1115300000	1724500000	1987100000	1405900000	1614700000	2152100000
Outermembraneprotein1a	A6T721	ompF	150954362	Outer membrane	5	3	3	5	6	5	3	4	3	4	2	4	0	0	0	3	4	4	5	3	3	42.2	33.724	165	Predicted	535410000	589040000	756500000	713620000	286730000	491350000	495600000	365590000	741320000	448600000	0	368580000	0	0	0	292090000	312060000	1034900000	395840000	274200000
Asparagine--tRNAligase	A6T726	asnS	150954367	Cytoplasmic	19	17	17	20	17	20	16	18	13	15	12	14	14	16	15	13	19	14	17	16	16	69.5	52.495	323.31	Inferred from homology	3517600000	3236300000	3810700000	4075000000	3118200000	3497900000	2889600000	3086000000	3745100000	3795100000	3414100000	2623100000	2445200000	2203700000	2557500000	3598900000	2508900000	3911900000	3154600000	2556700000
Putativepeptidase	A6T730	KPN_00965	150954371	Cytoplasmic	0	0	0	0	0	0	0	1	0	0	0	0	0	0	0	1	1	0	0	0	0	4.9	44.054	6.1972	Predicted	0	0	0	0	0	0	0	0	0	0	0	0	0	0	0	2478400	0	0	0	0
Nicotinatephosphoribosyltransferase	A6T732	pncB	150954373	Cytoplasmic	2	2	1	1	3	2	0	2	0	1	0	2	0	0	0	2	2	1	2	2	3	27.2	47.355	9.3907	Inferred from homology	18927000	22713000	0	0	0	0	0	9903200	0	0	0	0	0	0	0	28709000	17779000	0	0	0
AminopeptidaseN	A6T733	pN	150954374	Cytoplasmic	12	10	12	10	11	10	5	10	5	13	7	7	7	8	9	10	14	12	15	11	16	48.2	98.74	323.31	Predicted	566720000	563270000	591580000	656320000	591040000	678190000	608170000	432840000	579970000	450970000	547280000	699930000	685150000	871130000	824370000	680750000	760230000	906840000	992180000	850690000
Dihydroorotatedehydrogenase(quinone)	A6T739	pyrD	150954380	CM	6	5	5	4	4	4	4	5	4	5	2	2	2	2	2	6	5	3	4	4	6	47.6	36.762	234.96	Inferred from homology	291670000	269420000	216470000	247070000	205130000	230320000	228580000	254990000	246740000	223330000	107910000	198040000	142250000	0	153860000	241990000	197090000	299330000	214090000	268450000
PutativeFe-Sprotein	A6T741	ycbX	150954382	Unknown	2	0	1	1	1	1	1	1	1	1	1	2	1	2	2	0	1	1	2	3	2	19.2	38.815	21.023	Predicted	0	0	0	0	0	0	0	0	0	0	0	0	0	0	0	0	0	0	33137000	0
RibosomalRNAlargesubunitmethyltransferaseK/L	A6T742	rlmL	150954383	Cytoplasmic	3	3	1	1	6	5	1	3	2	4	4	2	3	3	2	1	3	1	1	2	4	21.4	78.91	26.839	Inferred from homology	50007000	63539000	0	0	66313000	55032000	0	98610000	69425000	87397000	0	0	0	0	0	0	46723000	0	0	0
PutativeATP-bindingcomponentofatransportsystem	A6T743	uup	150954384	Cytoplasmic	4	8	5	5	7	4	7	11	6	9	5	3	5	3	4	4	6	4	5	3	5	33.2	71.5	276.59	Predicted	39043000	60713000	35721000	26537000	74512000	96965000	102320000	245830000	80434000	114330000	227170000	168280000	154820000	48767000	81138000	34315000	27325000	48224000	41199000	92341000
Paraquat-inducibleproteinB	A6T745	pqiB	150954386	Unknown	4	1	1	1	1	3	4	5	4	5	2	2	2	2	2	0	3	1	3	0	2	25	60.146	160	Predicted	82089000	0	0	0	0	0	185960000	127140000	119770000	126300000	0	0	0	131600000	0	0	83625000	0	109330000	0
Uncharacterizedprotein	A6T746	ymbA	150954387	Unknown	1	1	1	1	1	2	3	3	2	2	1	1	1	1	1	1	1	1	4	0	2	32.1	20.411	239.92	Predicted	54643000	51349000	0	0	0	0	90032000	86029000	67764000	84110000	0	0	0	0	0	54578000	58762000	0	55085000	0
3-hydroxydecanoyl-[acyl-carrier-protein]dehydratase	A6T748	fabA	150954389	Cytoplasmic	3	5	5	4	5	6	5	6	4	5	5	7	7	7	7	2	4	3	3	4	6	44.8	19.084	38.644	Inferred from homology	776620000	572900000	297240000	366420000	1546900000	1037600000	1035500000	1696500000	896500000	866750000	2555300000	2013200000	1960900000	1779700000	2118000000	324320000	429720000	261860000	279650000	612670000
PutativeATP-dependentprotease	A6T749	ycbZ	150954390	Cytoplasmic	5	6	6	5	4	4	4	6	6	8	7	6	3	5	5	2	5	5	5	5	4	34.9	65.094	152.13	Inferred from homology	171780000	201220000	165890000	208200000	174030000	171100000	269380000	288380000	361150000	335900000	248170000	373730000	0	275920000	210230000	225470000	129690000	304390000	187810000	179160000
Outermembraneprotein3a(II*Gd)	A6T751	ompA	150954392	Outer membrane	19	20	18	17	22	21	14	14	11	12	15	16	14	18	15	18	20	18	18	20	19	82.3	38.044	323.31	Inferred from homology	30156000000	34138000000	24227000000	26924000000	27237000000	30091000000	17940000000	17990000000	17042000000	15587000000	18825000000	15929000000	16490000000	16821000000	15412000000	26378000000	27236000000	16794000000	23137000000	19789000000
Methylglyoxalsynthase	A6T757	mgsA	150954398	Cytoplasmic	0	1	1	1	0	0	0	1	0	0	0	0	1	0	0	0	1	1	1	0	1	24.2	17.443	24.778	Inferred from homology	0	0	0	0	0	0	0	2708300	0	0	0	0	0	0	0	0	0	0	0	0
Uncharacterizedprotein	A6T758	yccU	150954399	Unknown	3	3	2	2	3	3	4	3	3	4	3	1	3	1	2	4	5	3	3	4	6	78.1	14.716	87.034	Evidence at protein level	191450000	147770000	168870000	140870000	162240000	117670000	229570000	265710000	221860000	195000000	144360000	0	148920000	0	179940000	356450000	233190000	264130000	268530000	287010000
RibosomalRNAlargesubunitmethyltransferaseI	A6T766	rlmI	150954407	Cytoplasmic	3	4	4	1	3	4	1	3	1	4	3	2	2	2	2	2	4	0	1	5	5	41.2	44.659	61.955	Inferred from homology	79772000	94196000	82372000	0	72151000	89780000	0	65822000	0	91634000	0	0	97945000	0	99512000	88841000	68181000	0	0	98640000
Acylphosphatase	A6T769	acyP	150954410	Cytoplasmic	0	0	0	0	1	1	0	0	0	0	1	0	0	0	0	0	0	0	1	0	1	23.2	10.52	7.0556	Inferred from homology	0	0	0	0	0	0	0	0	0	0	0	0	0	0	0	0	0	0	0	0
Aldehydedehydrogenase	A6T782	KPN_01018	150954423	Cytoplasmic	0	0	0	0	0	0	0	0	0	0	0	0	0	0	0	0	1	1	0	0	1	6.2	53.958	3.8421	Inferred from homology	0	0	0	0	0	0	0	0	0	0	0	0	0	0	0	0	11986000	0	0	0
Glucose-1-phosphatase	A6T791	agp	150954432	Periplasmic	2	3	2	3	6	4	2	3	1	3	1	2	2	3	3	4	9	4	9	7	10	51.8	46.179	269.67	Predicted	112280000	87608000	59256000	105480000	77414000	126040000	91172000	84206000	0	84850000	0	0	0	114220000	0	108770000	309300000	153700000	337420000	155840000
Uncharacterizedprotein	A6T792	yccJ	150954433	Unknown	1	1	1	1	2	1	1	1	1	1	2	1	2	1	1	0	2	1	3	4	4	82.7	8.5624	274.58	Predicted	0	0	61530000	0	0	0	90971000	51673000	119980000	81303000	0	0	55352000	0	0	0	312590000	206220000	288460000	110310000
NAD(P)Hdehydrogenase(quinone)	A6T793	wrbA	150954434	Unknown	1	2	0	0	1	2	2	1	0	2	0	2	1	2	1	2	4	2	4	3	5	34	21.14	225.34	Inferred from homology	0	87601000	0	0	0	87577000	133010000	0	0	80772000	0	82404000	0	165310000	0	206640000	695970000	125180000	737370000	253630000
Uncharacterizedprotein	A6T7A4	KPN_01040	150954445	Unknown	0	0	0	0	0	0	0	0	0	0	0	0	0	0	0	0	1	0	0	0	3	16.8	14.047	22.632	Predicted	0	0	0	0	0	0	0	0	0	0	0	0	0	0	0	0	0	0	0	0
BifunctionalproteinPutA	A6T7A5	putA	150954446	Cytoplasmic	7	4	5	2	6	6	9	12	5	10	10	7	14	17	10	12	26	13	22	16	28	51.2	145.15	323.31	Inferred from homology	164590000	153010000	145610000	73906000	69438000	114090000	317420000	306980000	177420000	242350000	172060000	146010000	604180000	956150000	183220000	439730000	1025100000	488790000	883720000	497340000
Uncharacterizedprotein	A6T7B0	ycdO	150954451	Periplasmic	8	7	9	8	12	13	7	6	4	7	8	8	6	4	7	6	7	7	6	13	12	52.3	41.255	323.31	Predicted	640340000	697000000	689970000	726520000	698540000	907560000	367840000	353120000	268120000	410900000	396630000	539580000	354490000	335590000	377060000	814940000	416490000	789520000	555640000	849670000
Uncharacterizedprotein	A6T7B1	ycdB	150954452	Periplasmic	0	1	0	1	0	0	0	0	0	1	0	0	0	0	0	0	2	1	1	0	0	14.5	46.814	5.825	Predicted	0	0	0	0	0	0	0	0	0	0	0	0	0	0	0	0	22084000	0	0	0
Glyoxylate/hydroxypyruvatereductaseA	A6T7B8	ghrA	150954459	Cytoplasmic	0	0	0	1	3	3	1	3	1	2	1	2	1	3	2	0	3	0	3	4	4	20.2	35.187	47.804	Inferred from homology	0	0	0	0	49692000	0	0	42039000	0	54332000	0	105230000	0	0	0	0	64938000	0	70515000	53706000
ProbablephosphataseKPN78578_10290	A6T7B9	KPN78578_10290	150954460	Cytoplasmic	4	4	2	2	4	3	4	4	3	4	4	2	1	1	1	3	4	5	3	5	5	37.1	26.973	18.235	Inferred from homology	112060000	114790000	119850000	114460000	98488000	90928000	128370000	98483000	190540000	136130000	114140000	0	206660000	0	0	149640000	169610000	159630000	160330000	192500000
Putativeoxidoreductasecomponent	A6T7C0	ycdY	150954461	CM	3	3	2	2	3	3	3	3	3	3	4	2	3	3	3	3	2	3	4	3	3	33.7	20.596	36.211	Predicted	176920000	123290000	179230000	171060000	293080000	269100000	339240000	252780000	289500000	228470000	0	0	387990000	198150000	446570000	379110000	212100000	301530000	179200000	300650000
Putativebacterialregulatoryprotein,TetR	A6T7C3	KPN_01061	150954464	Cytoplasmic	1	1	0	0	1	2	1	1	0	0	1	1	0	2	2	1	2	0	0	0	2	16.2	21.641	45.73	Predicted	4197000	0	0	0	0	0	0	0	0	0	0	0	0	0	0	0	2834200	0	0	0
GlucansbiosynthesisproteinG	A6T7C5	mdoG	150954466	Periplasmic	12	12	9	11	16	15	5	10	4	9	8	7	8	8	9	8	14	5	11	14	15	68.7	58.555	311.6	Inferred from homology	855030000	1076300000	849850000	901380000	1017100000	823330000	651050000	899090000	825090000	839210000	772440000	919760000	752010000	764330000	681000000	901860000	1010600000	977280000	837160000	682170000
GlucansbiosynthesisglucosyltransferaseH	A6T7C6	mdoH	150954467	CM	3	3	2	2	7	7	2	3	2	3	3	1	1	0	1	1	5	0	2	4	7	18.2	96.081	40.24	Inferred from homology	149170000	136600000	0	118350000	118730000	159950000	137270000	111460000	116630000	123000000	132780000	0	0	0	0	0	103510000	0	118640000	134440000
UPF0176proteinyceA	A6T7D1	yceA	150954472	Cytoplasmic	7	5	5	5	5	4	4	5	2	5	1	5	2	3	4	3	3	5	3	3	4	37.9	38.401	97.755	Inferred from homology	128500000	119470000	151610000	162770000	130810000	201060000	140810000	172260000	153890000	145620000	0	136360000	282150000	197250000	333320000	142900000	103340000	82442000	136220000	152280000
N-methyl-L-tryptophanoxidase	A6T7D3	solA	150954474	Cytoplasmic	4	4	3	3	5	4	3	3	4	4	2	2	2	2	3	4	3	5	4	5	6	31.7	40.305	222.09	Inferred from homology	152390000	141200000	152630000	123080000	106770000	129170000	140940000	152880000	154440000	164590000	70552000	142180000	128360000	0	0	165220000	143110000	257490000	194420000	197030000
Dihydroorotase	A6T7D6	pyrC	150954477	Cytoplasmic	1	2	1	2	3	2	2	3	1	3	3	2	0	0	1	1	2	1	1	3	4	25.9	38.82	15.778	Evidence at protein level	0	0	0	127260000	113850000	107800000	139450000	0	0	136290000	141450000	129030000	0	0	0	0	0	0	0	113820000
Uncharacterizedprotein	A6T7D7	yceB	150954478	Unknown	1	1	0	0	2	2	2	1	0	1	1	1	3	3	1	4	2	1	0	1	3	39.8	20.311	16.476	Predicted	0	0	0	0	0	0	79082000	0	0	0	0	0	0	0	0	70340000	50849000	0	0	0
UPF0502proteinKPN78578_10500	A6T7E0	KPN78578_10500	150954481	Unknown	0	1	2	3	4	3	3	4	2	3	6	2	1	3	3	1	2	2	4	4	7	50.2	24.285	160.38	Inferred from homology	0	0	60864000	77329000	56613000	57065000	185170000	128230000	158890000	138000000	133470000	0	0	153490000	110050000	0	78759000	122140000	88903000	50861000
PutativeNAD(P)-bindingvirulencefactor	A6T7E1	mviM	150954482	Unknown	1	1	1	1	0	0	1	0	1	1	1	0	0	2	0	0	2	1	1	0	1	23.8	33.772	5.505	Predicted	0	0	0	0	0	0	0	0	0	0	0	0	0	0	0	0	19876000	0	0	0
PutativelipidIIflippaseMurJ	A6T7E2	mviN	150954483	CM	1	1	1	0	0	0	0	1	0	1	0	0	0	0	0	0	0	0	0	1	0	4	54.139	5.758	Inferred from homology	0	0	0	0	0	0	0	0	0	11024000	0	0	0	0	0	0	0	0	0	0
RibonucleaseE	A6T7E5	rne	150954486	Cytoplasmic	23	21	22	20	30	29	14	28	16	20	18	27	29	24	28	19	23	19	24	27	24	48.7	118.72	323.31	Inferred from homology	2833400000	2859300000	2771900000	2809600000	2222600000	1869500000	2633000000	3030200000	3027200000	3159600000	2145800000	2495700000	2843400000	2781300000	3000000000	2717000000	2705100000	1998900000	2506300000	1785600000
Pseudouridinesynthase	A6T7E6	rluC	150954487	Cytoplasmic	1	0	0	1	2	3	3	4	0	3	3	4	3	2	3	0	1	0	0	0	2	31.4	37.263	7.6662	Inferred from homology	0	0	0	0	0	0	122140000	110820000	0	74590000	114990000	102020000	95752000	72946000	154010000	0	0	0	0	0
Maf-likeproteinmaf	A6T7E7	maf	150954488	Cytoplasmic	0	0	1	0	1	0	0	1	0	0	0	1	0	0	0	0	1	2	2	1	3	31.1	20.004	23.438	Inferred from homology	0	0	0	0	0	0	0	0	0	0	0	0	0	0	0	0	0	17133000	19536000	0
Uncharacterizedprotein	A6T7E8	yceD	150954489	Cytoplasmic	3	4	4	4	4	5	2	5	4	4	5	3	2	2	2	4	3	3	3	3	4	22.5	19.361	52.559	Predicted	287840000	257350000	164000000	155700000	294570000	162980000	627130000	562400000	568690000	369610000	688090000	378350000	327340000	171740000	334310000	256110000	252810000	122870000	135120000	200490000
50SribosomalproteinL32	A6T7E9	rpmF	150954490	Cytoplasmic	3	3	3	3	2	2	2	3	2	3	2	2	2	2	2	3	3	3	3	2	2	45.6	6.4303	256.01	Inferred from homology	1726100000	2148400000	2341100000	2380800000	1667000000	1142200000	1852600000	2191200000	1904200000	2430800000	976340000	863720000	1255600000	695800000	985890000	1612500000	1687400000	1545500000	813460000	1069100000
3-oxoacyl-[acyl-carrier-protein]synthase3	A6T7F1	fabH	150954492	Cytoplasmic	5	7	5	5	5	6	6	7	6	6	5	4	5	6	7	5	6	4	7	5	6	49.2	33.422	323.31	Inferred from homology	1326000000	1275600000	1010500000	1107800000	993720000	1029000000	1519500000	1815000000	1510400000	1338500000	1104500000	1839300000	936130000	784830000	1204000000	1132800000	1143200000	1230200000	861080000	1312300000
MalonylCoA-acylcarrierproteintransacylase	A6T7F2	fabD	150954493	Cytoplasmic	9	9	7	7	10	13	8	9	9	10	9	10	5	8	8	8	8	6	10	9	12	70.9	32.311	316.07	Inferred from homology	3366000000	2935800000	2431800000	2736000000	2247400000	2282900000	3413400000	3570100000	3411200000	3893200000	2681600000	2140500000	1963400000	2536200000	1762300000	3558400000	2698000000	2534200000	2321300000	2365400000
3-ketoacyl-(Acyl-carrier-protein)reductase	A6T7F3	fabG	150954494	Cytoplasmic	10	10	8	10	11	11	7	11	10	11	8	9	9	9	11	8	11	9	10	8	11	81.6	25.51	323.31	Predicted	2638500000	2602200000	2273400000	2227800000	3015000000	3315000000	3276400000	4282600000	3776900000	3583900000	5471500000	4687800000	4707800000	5185000000	3151100000	2680400000	1940800000	2207100000	1891800000	2626500000
Acylcarrierprotein	A6T7F4	acpP	150954495	Cytoplasmic	2	2	3	3	3	4	2	3	3	2	3	2	2	2	2	2	2	3	3	3	3	41	8.6394	117.65	Inferred from homology	5719400000	5209700000	4160100000	4550000000	6552500000	8518400000	5717600000	5021400000	5556400000	3605000000	7919200000	11497000000	7722800000	6781900000	6690700000	6275900000	4196500000	3467500000	3764400000	7810500000
3-oxoacyl-[acyl-carrier-protein]synthase2	A6T7F5	fabF	150954496	CM	9	9	8	9	9	8	6	9	6	10	6	8	8	8	10	8	10	8	10	7	9	61.7	42.859	323.31	Inferred from homology	1794300000	1729700000	1298400000	1639500000	1834600000	1611000000	1369200000	1414800000	1380800000	1336300000	1202500000	1591000000	1980000000	2005000000	1714800000	1660200000	1601400000	991730000	1327200000	1311400000
Putativethymidylatekinase	A6T7F7	yceG	150954498	Unknown	0	0	0	0	2	2	0	1	0	1	1	3	0	0	0	0	0	0	0	1	2	18.7	37.917	5.8886	Inferred from homology	0	0	0	0	0	0	0	0	0	0	0	59277000	0	0	0	0	0	0	0	0
Thymidylatekinase	A6T7F8	tmk	150954499	Cytoplasmic	3	5	2	2	5	5	5	7	1	2	3	5	3	3	3	1	2	1	1	2	5	64.8	23.556	35.487	Inferred from homology	141350000	167010000	110880000	104810000	134370000	131670000	184120000	243180000	0	147260000	294120000	161680000	192550000	185140000	196770000	0	146560000	0	0	0
DNApolymeraseIIIsubunitdelta	A6T7F9	holB	150954500	Cytoplasmic	3	4	2	2	2	1	4	7	4	5	2	2	0	0	0	3	1	1	2	1	2	44	37.124	139.42	Predicted	43970000	46999000	33860000	58702000	0	0	81684000	71013000	67934000	64305000	142620000	67381000	0	0	0	44890000	0	0	23870000	0
Putativehydrolase	A6T7G0	ycfH	150954501	Cytoplasmic	4	5	4	4	7	5	5	7	3	4	4	4	4	5	5	2	2	3	4	4	4	58.7	29.516	177.32	Predicted	244020000	328260000	382360000	324870000	276090000	298450000	350790000	458330000	406740000	440470000	293760000	387080000	268000000	253020000	305110000	346080000	178560000	296030000	307860000	326640000
PTSfamilyenzymeIIC/enzymeIIB	A6T7G1	ptsG	150954502	CM	9	13	7	8	11	12	4	9	3	6	4	6	4	6	4	6	11	5	10	10	7	47.2	50.654	323.31	Predicted	682700000	718770000	686390000	682150000	881150000	1011600000	408640000	420230000	445440000	432420000	535800000	486990000	415880000	451660000	291220000	696800000	636450000	722020000	790660000	694900000
Uncharacterizedprotein	A6T7G2	ycfF	150954503	Cytoplasmic	2	2	2	2	4	5	1	2	1	2	4	5	3	3	3	2	2	2	3	3	5	38.1	13.101	23.653	Predicted	511500000	392250000	334560000	332400000	443300000	252780000	0	425080000	0	338140000	325130000	434750000	340090000	545120000	504180000	159760000	497710000	275250000	333520000	360680000
Penicillin-bindingproteinactivatorLpoB	A6T7G4	lpoB	150954505	CM	5	5	4	4	4	4	4	4	4	5	4	4	4	4	4	3	5	5	5	4	5	46	22.554	323.31	Inferred from homology	331930000	323250000	356870000	413220000	278910000	282160000	404950000	388220000	371690000	289190000	401020000	340500000	340450000	365390000	292690000	372920000	360930000	379520000	371130000	328220000
Beta-hexosaminidase	A6T7G6	nagZ	150954507	Cytoplasmic	4	3	1	3	2	3	1	4	0	2	1	0	2	3	2	2	3	1	2	2	4	20.2	36.972	39.84	Inferred from homology	52992000	44115000	0	63670000	0	0	0	85108000	0	53255000	0	0	0	81646000	80581000	28381000	54056000	44470000	15301000	0
UPF0227proteinKPN78578_10770	A6T7G7	KPN78578_10770	150954508	Cytoplasmic	1	3	2	3	2	1	2	3	1	3	3	0	1	1	1	1	3	4	4	3	2	46.7	21.076	19.963	Inferred from homology	0	106940000	69454000	54183000	59053000	0	123480000	156420000	0	73156000	148840000	0	0	0	0	0	179000000	94270000	138440000	92929000
RespiratoryNADHdehydrogenase	A6T7G8	ndh	150954509	CM	8	11	7	9	10	7	3	5	1	6	4	3	4	5	4	10	10	6	5	8	12	66.8	47.257	314.68	Predicted	1031600000	923220000	993570000	936560000	1044400000	787640000	390760000	452240000	0	398260000	477960000	227040000	372730000	266790000	298770000	834310000	628200000	827280000	480560000	574330000
PutativeTonB-dependentreceptor	A6T7H0	KPN_01108	150954511	Outer membrane	10	13	12	13	11	13	3	6	4	13	6	8	4	5	4	9	6	12	9	10	11	59	80.688	323.31	Inferred from homology	380220000	437720000	434920000	439610000	428160000	459950000	195090000	269780000	287460000	365170000	198660000	331230000	113530000	0	108210000	397530000	198150000	429900000	308740000	306910000
Transcription-repair-couplingfactor	A6T7H4	mfd	150954515	Cytoplasmic	11	7	7	3	10	8	3	17	2	11	7	7	4	6	7	4	10	2	3	4	9	34.9	130.41	200.38	Inferred from homology	774290000	319690000	303280000	203830000	164530000	184020000	189580000	662580000	124800000	517980000	189050000	60829000	230600000	184080000	249740000	306320000	420220000	49420000	278460000	195430000
Transportproteinofoutermembranelipoproteins(ABCsuperfamily,membrane)	A6T7H5	ycfU	150954516	CM	1	0	0	0	0	0	0	4	0	1	1	0	0	0	0	1	2	1	1	0	0	20.4	43.533	4.4829	Predicted	0	0	0	0	0	0	0	77982000	0	0	0	0	0	0	0	0	130270000	0	0	0
Lipoprotein-releasingsystemATP-bindingproteinLolD	A6T7H6	ycfV	150954517	CM	1	3	1	1	3	1	0	2	0	2	0	1	0	1	1	0	2	0	2	1	3	23.6	25.575	26.806	Inferred from homology	45728000	61266000	0	0	58438000	0	0	94862000	0	68481000	0	0	0	0	0	0	74485000	0	59311000	0
Putativekinase	A6T7H7	ycfW	150954518	CM	1	0	0	1	1	0	0	1	0	1	1	1	1	2	3	1	1	0	1	1	0	18.1	45.09	34.306	Predicted	0	0	0	0	0	0	0	0	0	0	0	0	0	0	0	0	27298000	0	0	0
N-acetyl-D-glucosaminekinase	A6T7H8	ycfX	150954519	Cytoplasmic	2	2	1	1	1	1	2	2	2	2	2	2	0	0	2	1	2	2	2	0	1	11.9	33.125	62.293	Inferred from homology	11278000	11048000	11364000	17624000	0	0	15439000	20628000	22399000	21784000	0	0	0	0	40945000	8106900	11170000	39373000	24731000	0
Putrescine-bindingperiplasmicprotein	A6T7J1	potD	150954532	Periplasmic	14	13	8	12	9	9	5	10	5	7	4	5	4	2	2	9	13	10	10	11	11	55.7	38.873	283.19	Inferred from homology	575970000	624960000	598650000	920530000	543110000	729490000	432510000	404390000	424570000	389590000	295450000	236180000	209410000	136230000	122350000	443050000	413890000	513960000	611650000	791700000
Spermidine/putrescineimportATP-bindingproteinPotA	A6T7J4	potA	150954535	CM	1	2	1	2	3	3	1	3	1	2	0	2	1	0	1	1	1	1	1	1	2	25.9	42.917	90.893	Inferred from homology	0	0	0	0	0	64682000	0	0	0	0	0	95058000	0	0	0	0	0	0	0	0
PeptidaseT	A6T7J5	pT	150954536	Cytoplasmic	2	2	1	1	3	1	0	2	1	2	0	0	0	1	1	0	5	2	2	1	2	30.8	46.239	146.44	Inferred from homology	18637000	15118000	0	0	0	0	0	15343000	0	16886000	0	0	0	0	0	0	50038000	34487000	47491000	0
Putativeenzyme	A6T7J6	ycfD	150954537	Cytoplasmic	1	1	2	2	1	3	2	1	1	2	2	1	1	2	2	1	1	0	2	3	1	17.4	42.646	31.302	Predicted	0	0	43112000	32002000	0	0	75783000	0	0	0	0	0	0	0	0	0	0	0	0	0
Responseregulatorintwo-componentregulatorysystemwithPhoQ,regulatesgeneexpressionatlow	A6T7J8	phoP	150954539	Cytoplasmic	9	6	6	8	6	6	5	10	7	8	4	3	5	5	6	8	7	7	7	7	7	85.2	25.431	271.7	Predicted	332270000	249940000	286340000	294230000	190350000	229550000	355170000	462590000	371820000	455420000	426270000	226880000	316860000	258110000	189850000	271110000	361950000	546520000	425420000	252110000
Adenylosuccinatelyase	A6T7K1	purB	150954542	Cytoplasmic	10	8	4	8	12	12	5	10	4	11	10	9	13	12	11	8	8	7	8	10	13	50.7	51.643	100.3	Inferred from homology	391120000	409570000	500030000	447870000	571590000	557590000	376830000	498420000	471300000	587970000	722770000	702220000	707040000	806780000	758400000	543600000	352570000	627570000	485820000	560710000
HighfrequencylysogenizationproteinHflDhomolog	A6T7K2	hflD	150954543	Unknown	1	2	1	1	2	2	3	3	3	3	4	2	3	3	2	1	2	1	2	1	2	32.9	22.935	194.19	Inferred from homology	0	42911000	0	0	0	0	129660000	104060000	134940000	127240000	0	70088000	51229000	208000000	134960000	0	52312000	0	55081000	0
tRNA-specific2-thiouridylaseMnmA	A6T7K3	mnmA	150954544	Cytoplasmic	3	3	4	5	1	0	5	4	3	6	2	0	0	0	2	3	2	5	2	0	0	44	41.016	107.39	Inferred from homology	424740000	228800000	411290000	324310000	0	0	402770000	300480000	337780000	315020000	0	0	0	0	0	314740000	203920000	469950000	436390000	0
PutativeNudixhydrolase	A6T7K4	ymfB	150954545	Cytoplasmic	0	0	0	0	0	0	0	0	0	0	0	1	1	1	0	0	0	0	0	0	0	20.4	17.301	4.1873	Inferred from homology	0	0	0	0	0	0	0	0	0	0	0	19094000	0	0	0	0	0	0	0	0
Pseudouridinesynthase	A6T7K5	ymfC	150954546	Cytoplasmic	0	0	0	0	1	0	0	1	0	0	0	2	0	0	0	0	0	0	0	0	0	33	23.487	3.9223	Inferred from homology	0	0	0	0	0	0	0	0	0	0	0	12335000	0	0	0	0	0	0	0	0
Isocitratedehydrogenase[NADP]	A6T7K6	icdA	150954547	Cytoplasmic	14	14	11	12	19	18	11	13	6	10	13	9	12	18	14	17	19	13	18	19	24	66.8	45.748	323.31	Predicted	2973300000	4197300000	2997700000	3207100000	2762600000	3035600000	3112200000	3699400000	2581100000	2985200000	2248100000	3690200000	3584900000	3775100000	5115700000	6068600000	6830100000	4783200000	6672200000	4600600000
Uncharacterizedprotein	A6T7N5	yoaF	150954576	Unknown	2	2	2	2	1	1	2	3	2	2	2	2	2	3	2	2	3	2	2	1	3	60.8	8.4367	55.495	Predicted	254520000	210620000	184020000	160350000	0	0	319170000	297390000	255230000	271270000	278400000	0	0	0	0	270000000	292460000	157080000	266700000	0
UPF0229proteinKPN78578_11640	A6T7Q4	KPN78578_11640	150954595	Cytoplasmic	0	0	0	0	0	0	0	0	0	0	0	0	0	0	0	0	2	1	1	1	1	14.8	49.347	21.181	Inferred from homology	0	0	0	0	0	0	0	0	0	0	0	0	0	0	0	0	18536000	0	0	0
Uncharacterizedprotein	A6T7Q5	yeaG	150954596	Cytoplasmic	0	0	0	0	0	0	0	0	0	0	0	0	0	1	0	4	15	4	17	6	24	58.9	74.389	229.55	Predicted	0	0	0	0	0	0	0	0	0	0	0	0	0	0	0	81617000	1499200000	26436000	664390000	73034000
Scaffoldingproteinformurein-synthesisingholoenzyme	A6T7Q6	mipA	150954597	Outer membrane	4	4	5	5	5	2	2	5	3	5	2	2	1	2	0	4	5	6	5	4	6	58.5	28.068	248.92	Predicted	347870000	263990000	376720000	433000000	186270000	250090000	330110000	343260000	414180000	488090000	294970000	237160000	0	147200000	0	577120000	431560000	832270000	502740000	368030000
Uncharacterizedprotein	A6T7Q8	yeaD	150954599	Cytoplasmic	8	7	7	8	7	7	5	6	4	4	4	4	2	2	2	7	7	7	8	7	9	54.4	32.564	183.06	Inferred from homology	1156200000	925270000	1172100000	1152400000	790390000	747610000	562980000	565690000	695130000	749100000	456110000	510760000	346450000	391690000	0	1036300000	967800000	1335700000	1381800000	835710000
Glyceraldehyde-3-phosphatedehydrogenase	A6T7Q9	gapA	150954600	Cytoplasmic	19	17	17	19	18	19	13	18	14	17	13	16	16	18	16	18	20	21	21	19	19	83.4	35.471	323.31	Inferred from homology	27699000000	27148000000	23408000000	21033000000	30779000000	27028000000	18277000000	16622000000	15377000000	13561000000	15772000000	17978000000	15552000000	15821000000	17082000000	30624000000	30074000000	29868000000	27500000000	29169000000
PeptidemethioninesulfoxidereductaseMsrB	A6T7R0	msrB	150954601	Cytoplasmic	1	1	0	1	0	0	1	0	1	1	0	1	1	1	1	2	1	1	1	1	1	45.3	15.292	20.926	Inferred from homology	0	0	0	0	0	0	0	0	0	0	0	0	0	0	0	54499000	0	0	0	0
CytoplasmicasparaginaseI	A6T7R5	ansA	150954606	Cytoplasmic	1	0	1	1	0	0	0	1	1	1	0	0	0	0	0	1	1	1	0	0	0	15.9	37.029	55.393	Predicted	0	0	0	0	0	0	0	55110000	0	0	0	0	0	0	0	0	0	0	0	0
Protease4	A6T7R6	sppA	150954607	CM	0	2	2	2	4	4	2	6	1	4	5	5	4	5	3	1	3	2	4	5	7	23.2	66.791	138.9	Inferred from homology	0	98218000	93726000	102600000	105160000	66297000	0	110410000	0	114700000	103630000	114490000	129590000	111550000	0	0	74770000	116290000	71509000	114210000
Uncharacterizedprotein	A6T7R7	ydjA	150954608	Cytoplasmic	6	6	3	4	6	4	3	7	4	4	3	3	3	3	5	6	8	4	5	6	7	58.5	20.189	128.65	Predicted	205680000	215990000	182370000	234200000	215490000	236450000	320200000	249490000	288640000	231510000	254680000	301190000	418110000	237140000	0	403000000	293510000	337440000	298700000	350370000
Acidphosphatase	A6T7R8	phoC	150954609	Periplasmic	3	3	3	4	4	4	3	3	2	3	3	4	2	3	4	4	7	5	6	8	9	58.1	27.005	323.31	Inferred from homology	975520000	984520000	853070000	763380000	585370000	765040000	586020000	539690000	506870000	501580000	516770000	423680000	0	912430000	615550000	2436300000	4331900000	1846700000	3915800000	1771500000
Selenide,waterdikinase	A6T7R9	selD	150954610	Cytoplasmic	7	7	7	7	5	6	6	6	6	7	3	4	3	5	4	7	7	5	8	5	8	46.7	36.239	196.8	Inferred from homology	584080000	534290000	660110000	646520000	484660000	332290000	614170000	608090000	799040000	774090000	960630000	451010000	688750000	377830000	240450000	568690000	655660000	796100000	675990000	566200000
Putativezinc-containingalcoholdehydrogenasesuperfamily	A6T7S1	KPN_01209	150954612	Cytoplasmic	0	0	0	0	0	0	1	2	0	0	0	0	1	0	0	1	2	0	1	1	3	20.2	34.572	46.995	Predicted	0	0	0	0	0	0	0	18458000	0	0	0	0	0	0	0	0	0	0	0	0
Glutamatedehydrogenase	A6T7S2	gdhA	150954613	Unknown	1	0	0	0	3	0	0	1	0	2	1	2	3	1	1	1	1	1	1	2	4	34.5	48.534	13.887	Inferred from homology	0	0	0	0	0	0	0	0	0	0	0	0	0	0	0	0	0	0	0	74739000
Sulfurtransferase	A6T7S5	ynjE	150954616	Periplasmic	2	2	2	1	1	1	1	2	1	1	0	0	0	1	0	1	3	0	1	1	1	13.1	47.832	54.694	Predicted	77031000	52730000	62187000	0	0	0	0	62428000	0	0	0	0	0	0	0	0	43928000	0	0	0
ExonucleaseIII	A6T7T2	xthA	150954623	Cytoplasmic	4	3	3	5	3	3	3	4	2	4	2	3	1	1	2	1	4	3	4	5	5	43.7	30.898	79.739	Predicted	242170000	235740000	169850000	155160000	179820000	201020000	231970000	188870000	184750000	136660000	156950000	106240000	0	0	0	0	228860000	254580000	211680000	255570000
Acetylornithine/succinyldiaminopimelateaminotransferase	A6T7T3	argD	150954624	Cytoplasmic	1	0	0	0	1	1	1	1	0	1	1	1	1	0	0	3	2	2	3	4	7	32.3	43.491	26.258	Inferred from homology	0	0	0	0	0	0	0	0	0	0	0	0	0	0	0	56754000	0	0	96051000	49837000
NH(3)-dependentNAD(+)synthetase	A6T7U0	nadE	150954631	Cytoplasmic	12	10	12	10	11	11	8	11	6	7	9	7	6	4	8	10	10	11	15	11	16	92	30.488	323.31	Inferred from homology	1109100000	1030600000	940240000	966610000	1130200000	1204500000	634800000	605820000	611280000	584720000	832510000	580820000	819560000	561240000	649290000	1007700000	992580000	976550000	1008700000	1033200000
ActivatorofntrLprotein	A6T7U1	osmE	150954632	Unknown	2	2	2	2	1	1	2	2	1	2	1	1	1	2	2	2	5	3	3	2	2	64.3	12.278	121.05	Predicted	571320000	445240000	241240000	179210000	0	0	481690000	381270000	0	228220000	0	0	0	270700000	0	476280000	992470000	23794000	458600000	0
PEP-dependentphosphotransferaseenzymeIV	A6T7U2	celA	150954633	Cytoplasmic	0	0	0	0	1	1	1	0	1	0	0	0	0	1	0	1	1	1	3	2	2	69.9	9.9316	7.966	Predicted	0	0	0	0	0	0	0	0	0	0	0	0	0	0	0	0	0	0	118100000	0
PEP-dependentphosphotransferaseenzymeIII	A6T7U4	celC	150954635	Cytoplasmic	0	0	0	0	1	0	0	0	0	0	0	0	0	0	0	0	0	0	0	1	1	22.6	12.705	19.535	Predicted	0	0	0	0	0	0	0	0	0	0	0	0	0	0	0	0	0	0	0	0
Phospho-beta-glucosidase,NAD(P)-binding(Cellobiose-6-phosphatehydrolase)	A6T7U6	celF	150954637	Cytoplasmic	2	1	1	1	2	1	0	0	0	0	0	0	0	0	0	1	3	0	2	3	5	24.1	50.248	38.008	Inferred from homology	0	0	0	0	0	0	0	0	0	0	0	0	0	0	0	0	0	0	91891000	0
Chitooligosaccharidedeacetylase	A6T7U7	chbG	150954638	Cytoplasmic	1	0	0	0	0	0	0	0	0	0	0	1	0	0	0	1	1	0	0	0	0	10.7	27.685	3.3203	Inferred from homology	0	0	0	0	0	0	0	0	0	0	0	0	0	0	0	0	0	0	0	0
Catalase	A6T7U8	katE	150954639	Cytoplasmic	0	0	0	0	0	0	0	0	0	0	0	0	0	0	0	1	12	2	9	5	15	37.5	83.47	96.56	Inferred from homology	0	0	0	0	0	0	0	0	0	0	0	0	0	0	0	0	511530000	132050000	643490000	112050000
Bifunctionalputativetransportprotein/putativekinase	A6T7V0	ydjN	150954641	CM	3	5	4	4	4	4	4	5	4	5	4	4	3	3	3	1	3	4	5	3	4	17.3	48.854	115.8	Inferred from homology	508120000	506560000	461980000	482050000	431290000	486690000	854710000	822550000	817800000	807050000	817680000	787130000	690410000	831660000	419910000	0	450060000	442940000	432650000	332140000
Putativeenzyme,withaphophatase-likedomain	A6T7V3	yniC	150954644	Cytoplasmic	0	1	0	0	1	1	0	1	0	0	1	0	0	0	1	1	1	0	0	0	3	22.1	24.485	6.4358	Predicted	0	0	0	0	0	0	0	0	0	0	0	0	0	0	0	0	0	0	0	0
Putativeenzyme	A6T7V5	yciA	150954646	Unknown	0	0	0	1	1	0	0	1	0	0	0	1	0	1	1	0	0	0	0	0	0	24.8	13.145	3.0315	Predicted	0	0	0	0	0	0	0	0	0	0	0	0	0	0	4338200	0	0	0	0	0
OutermembraneproteinWcolicinS4receptorputativetransportprotein	A6T7W0	yciD	150954651	Outer membrane	0	0	0	0	0	1	0	0	0	0	1	0	0	0	0	0	3	1	6	1	3	49.6	24.336	86.386	Predicted	0	0	0	0	0	0	0	0	0	0	0	0	0	0	0	0	354510000	0	490060000	0
Outermembraneporinprotein,putativeferrisiderophorereceptor	A6T7W2	ybiL	150954653	Outer membrane	0	0	0	0	4	2	0	0	0	0	0	0	0	0	0	0	0	0	0	0	0	9.6	81.551	7.5567	Inferred from homology	0	0	0	0	16567000	0	0	0	0	0	0	0	0	0	0	0	0	0	0	0
Tryptophansynthasealphachain	A6T7W5	trpA	150954656	Cytoplasmic	2	1	6	3	5	5	2	1	3	4	2	3	2	2	3	2	5	4	5	2	6	66.9	28.543	123.67	Inferred from homology	0	0	111300000	137720000	75397000	58298000	84241000	0	125970000	129660000	0	0	0	173290000	51307000	108750000	123420000	186750000	215540000	0
Tryptophansynthasebetachain	A6T7W6	trpB	150954657	Cytoplasmic	2	2	2	2	1	1	1	1	1	3	1	0	1	1	1	3	3	2	2	2	3	15.6	42.964	67.885	Inferred from homology	86211000	69296000	107240000	74709000	0	0	0	0	0	105640000	0	0	0	0	0	115440000	111260000	142780000	190550000	0
Bifunctionalindole-3-glycerolphosphatesynthase/phosphoribosylanthranilateisomerase	A6T7W7	trpC	150954658	Cytoplasmic	1	2	0	0	0	0	2	2	0	1	1	2	1	3	1	1	3	0	1	1	2	26.3	49.309	25.456	Inferred from homology	0	0	0	0	0	0	0	0	0	0	0	0	0	122530000	0	0	26907000	0	0	0
Uncharacterizedprotein	A6T7X1	yciO	150954662	Cytoplasmic	3	3	2	2	2	2	3	4	4	4	2	3	4	3	4	2	4	3	3	3	3	45.1	23.108	42.009	Inferred from homology	128000000	132100000	132140000	115070000	107940000	53897000	251860000	227140000	233960000	218470000	0	0	159960000	135490000	181580000	172450000	146880000	239350000	151350000	90768000
Pseudouridinesynthase	A6T7X7	yciL	150954668	Cytoplasmic	6	7	6	4	7	6	7	6	6	7	8	8	7	5	6	2	5	2	4	4	5	48.7	33.847	308.52	Inferred from homology	205570000	214050000	224950000	187990000	213790000	181940000	392980000	467390000	393260000	548780000	450640000	304530000	449880000	361310000	350080000	249340000	133870000	139890000	158390000	241790000
Cob(I)yrinicacida,c-diamideadenosyltransferase	A6T7X8	btuR	150954669	Cytoplasmic	0	1	1	1	2	2	1	2	0	1	1	1	1	2	0	1	1	1	1	1	3	17.3	21.888	6.5495	Inferred from homology	0	0	0	0	0	35633000	0	0	0	0	0	0	0	0	0	0	0	0	0	0
Shortchaindehydrogenase	A6T7X9	yciK	150954670	CM	1	0	0	0	0	0	0	1	0	0	1	4	1	1	1	1	1	0	3	2	2	31.6	29.536	6.7118	Predicted	0	0	0	0	0	0	0	0	0	0	0	0	0	0	0	0	0	0	25206000	0
Putativepeptidase	A6T7Y0	sohB	150954671	CM	1	2	0	0	0	1	0	2	0	0	0	1	1	0	1	0	1	1	2	0	0	20.8	40.313	5.1617	Predicted	0	19680000	0	0	0	0	0	17487000	0	0	0	0	0	0	0	0	0	0	0	0
Uncharacterizedprotein	A6T7Y1	yciN	150954672	Unknown	0	0	1	0	1	3	2	3	0	2	2	3	3	3	2	0	1	0	0	3	2	54.2	9.4806	40.066	Predicted	0	0	0	0	0	43941000	144160000	166330000	0	80916000	0	0	34024000	88316000	0	0	0	0	0	0
DNAtopoisomerase1	A6T7Y2	topA	150954673	Cytoplasmic	6	9	5	7	12	12	9	12	7	12	8	14	12	10	12	4	7	6	4	10	13	37.9	97.296	151.21	Inferred from homology	381940000	277000000	300470000	287610000	392860000	436280000	466570000	579550000	467640000	509780000	633430000	472780000	569250000	545010000	363970000	228000000	315520000	274160000	295010000	363360000
Transcriptionalregulatorforcysteineregulon	A6T7Y3	cysB	150954674	Cytoplasmic	3	2	1	1	0	0	2	6	2	2	1	3	2	2	2	2	3	2	3	1	4	40.1	35.963	84.359	Predicted	40408000	37241000	0	0	0	0	45476000	44082000	0	0	0	0	0	140270000	0	38959000	55643000	58651000	24483000	0
Aconitatehydratase	A6T7Y4	acnA	150954675	Cytoplasmic	0	0	0	0	1	1	0	0	0	0	0	2	0	2	1	2	12	2	9	5	16	37.5	97.523	151.7	Inferred from homology	0	0	0	0	0	0	0	0	0	0	0	0	0	0	0	49102000	425350000	35963000	273370000	73808000
GTPcyclohydrolase-2	A6T7Y5	ribA	150954676	Cytoplasmic	3	3	1	1	2	2	1	3	2	2	2	2	1	2	1	2	2	0	2	2	3	54	22.182	32.677	Inferred from homology	85717000	67441000	0	0	123450000	120220000	0	71812000	191430000	79473000	191670000	175560000	0	122870000	0	103460000	0	0	0	124960000
LipopolysaccharideassemblyproteinB	A6T7Y8	yciM	150954679	Cytoplasmic	0	0	0	0	0	0	0	1	0	1	0	0	1	1	1	0	0	0	1	0	2	15.2	44.498	16.933	Inferred from homology	0	0	0	0	0	0	0	0	0	0	0	0	0	0	0	0	0	0	9479100	0
Orotidine5'-phosphatedecarboxylase	A6T7Y9	pyrF	150954680	Cytoplasmic	0	0	1	1	1	1	0	0	0	1	1	0	0	1	0	1	2	1	1	0	1	60.1	24.664	10.326	Inferred from homology	0	0	0	0	0	0	0	0	0	0	0	0	0	0	0	0	44691000	0	0	0
Uncharacterizedprotein	A6T7Z0	yciH	150954681	Unknown	0	0	0	2	0	0	0	1	1	2	1	1	0	0	0	0	0	1	0	1	1	30.6	11.267	37.251	Predicted	0	0	0	0	0	0	0	0	0	27533000	0	0	0	0	0	0	0	0	0	0
Lipoprotein,osmoticallyinducible	A6T7Z1	osmB	150954682	Unknown	1	1	1	1	0	1	1	1	1	1	0	0	0	0	0	1	1	1	1	0	0	87	4.2047	110.4	Predicted	0	0	0	0	0	0	0	0	0	0	0	0	0	0	0	0	0	0	170960000	0
PutativeDEOR-typetranscriptionalregulator	A6T7Z2	yciT	150954683	Cytoplasmic	1	1	0	0	0	0	1	1	1	1	0	0	0	2	1	1	0	0	1	2	1	22.1	27.589	22.633	Predicted	0	0	0	0	0	0	0	0	0	0	0	0	0	0	0	42557000	0	0	0	0
UPF0509proteinKPN78578_12530	A6T7Z3	KPN78578_12530	150954684	Unknown	2	2	1	1	2	2	2	2	2	2	2	0	2	1	1	1	2	1	1	2	2	89.8	6.5033	190.36	Inferred from homology	66981000	50195000	0	0	0	0	46221000	51712000	96310000	85587000	0	0	0	0	0	0	62153000	0	0	0
Exoribonuclease2	A6T7Z4	rnb	150954685	Cytoplasmic	14	14	11	12	12	12	14	15	12	15	14	14	12	12	11	12	14	8	14	16	13	56.4	72.351	284.83	Inferred from homology	878040000	945160000	865120000	966580000	778940000	914910000	1333800000	1520300000	1513800000	1620400000	1236300000	2044800000	1240200000	1202100000	1240200000	1007500000	667730000	993540000	972300000	793080000
Enoyl-[acyl-carrier-protein]reductase[NADH]	A6T7Z6	fabI	150954687	CM	12	9	8	7	10	10	4	12	3	9	8	9	9	10	10	9	9	5	7	9	11	71	27.911	296.51	Inferred from homology	1855400000	2147900000	1983000000	1973500000	1982400000	2520500000	1571800000	2078300000	1475600000	1961600000	1002900000	2883400000	2223000000	2113800000	2662700000	1953400000	1646400000	3070700000	2011800000	2174600000
Peptidetransportprotein(ABCsuperfamily,atp_bind)	A6T7Z9	sapF	150954690	Cytoplasmic	0	0	0	0	0	1	0	0	0	0	1	1	0	1	0	0	0	0	0	0	1	8.6	30.478	19.868	Predicted	0	0	0	0	0	0	0	0	0	0	0	0	0	0	0	0	0	0	0	0
Peptidetransportprotein(ABCsuperfamily,atp_bind)	A6T800	sapD	150954691	CM	0	2	0	0	1	0	2	2	2	2	0	0	0	0	0	0	0	1	1	0	0	10.3	37.595	43.132	Inferred from homology	0	42108000	0	0	0	0	57912000	64016000	65669000	109800000	0	0	0	0	0	0	0	0	0	0
Peptidetransportperiplasmicprotein	A6T803	sapA	150954694	Periplasmic	2	0	1	1	3	3	1	2	0	2	2	1	1	0	0	1	0	0	0	0	2	21.2	61.587	24.517	Predicted	0	0	0	0	16108000	0	0	0	0	0	28839000	0	0	0	0	0	0	0	0	0
Pspoperontranscriptionalactivator	A6T808	pspF	150954699	Cytoplasmic	1	1	1	1	0	0	0	0	0	0	0	0	0	0	0	0	1	1	1	0	0	5.8	37.015	189.78	Predicted	0	0	0	0	0	0	0	0	0	0	0	0	0	0	0	0	0	0	3672800	0
Phageshockprotein,innermembraneprotein	A6T809	pspA	150954700	CM	3	2	2	2	2	3	3	3	1	4	2	0	1	4	3	2	3	1	2	1	3	33.5	26.086	91.627	Predicted	82446000	55359000	117210000	110820000	0	78914000	70699000	46409000	0	67224000	0	0	0	99453000	0	65470000	58923000	0	0	0
PhageshockproteinB	A6T810	pspB	150954701	CM	0	0	0	0	0	2	0	0	0	1	1	2	2	2	2	1	0	0	0	1	2	51.4	8.7611	5.9721	Predicted	0	0	0	0	0	0	0	0	0	0	0	58472000	33074000	42095000	53378000	0	0	0	0	0
UPF0283 membrane protein KPN78578_12740	A6T814	KPN78578_12740	150954705	CM	0	0	0	0	0	0	0	0	0	0	1	0	1	1	1	0	0	0	0	0	1	8.5	39.12	5.4989	Inferred from homology	0	0	0	0	0	0	0	0	0	0	0	0	0	0	0	0	0	0	0	0
TranscriptionalregulationofaroF,aroG,tyrAandaromaticaminoacidtransport	A6T817	tyrR	150954708	Cytoplasmic	4	2	5	3	6	8	3	3	4	3	2	5	1	2	0	2	6	2	4	3	5	44.2	57.398	73.59	Predicted	70098000	102450000	75774000	77017000	147870000	114890000	79809000	68642000	86011000	75204000	165110000	85197000	0	0	0	0	62130000	121210000	85209000	153840000
L-Ala-D/L-Gluepimerase,amuconatelactonizingenzyme	A6T819	ycjG	150954710	Cytoplasmic	1	0	0	0	0	0	1	2	0	1	0	0	0	0	0	1	1	1	2	0	0	17.8	34.713	35.252	Predicted	0	0	0	0	0	0	0	6729300	0	0	0	0	0	0	0	0	6715700	13288000	9999300	0
Periplasmicmureintripeptide(L-Ala-gamma-D-Glut-m-DAP)permease	A6T821	mppA	150954712	Periplasmic	1	1	0	0	0	0	0	3	0	0	1	1	1	0	0	0	2	0	1	2	5	21	59.645	14.619	Predicted	0	0	0	0	0	0	0	39922000	0	0	0	0	0	0	0	0	0	0	0	0
Putativebacterialregulatoryprotein,TetR	A6T862	KPN_01351	150954753	Cytoplasmic	1	1	1	0	0	0	0	1	1	0	0	0	0	0	0	1	1	1	1	0	0	16.2	21.396	40.076	Predicted	0	0	0	0	0	0	0	0	0	0	0	0	0	0	0	0	0	0	12456000	0
Putativebacterialregulatoryprotein,TetR	A6T870	KPN_01359	150954761	Cytoplasmic	0	1	1	0	0	0	0	1	0	1	0	0	1	0	0	1	1	0	0	0	0	19.8	19.652	8.0681	Predicted	0	0	0	0	0	0	0	2533400	0	0	0	0	0	0	0	0	0	0	0	0
Putativeoxidoreductase	A6T882	KPN_01371	150954773	Cytoplasmic	8	8	9	8	6	7	7	9	4	7	4	4	1	2	2	7	6	6	7	8	6	46.4	39.99	116.47	Evidence at protein level	791560000	789530000	981220000	917470000	683360000	506280000	345730000	386420000	407120000	519740000	277220000	343550000	0	0	245040000	307540000	446660000	763840000	481020000	557700000
Putativebacterialregulatoryprotein,DeoR	A6T883	KPN_01372	150954774	CM	1	1	1	0	0	0	0	2	0	0	1	0	0	0	0	0	0	0	0	0	0	37.3	26.753	12.298	Predicted	0	1988200	0	0	0	0	0	0	0	0	0	0	0	0	0	0	0	0	0	0
tRNA2-thiocytidinebiosynthesisproteinTtcA	A6T886	ttcA	150954777	Cytoplasmic	5	4	5	6	4	3	5	7	4	5	4	5	2	2	3	2	5	3	6	4	4	45.3	35.415	74.217	Inferred from homology	185800000	208790000	194510000	181470000	150770000	148290000	334120000	262570000	251770000	279470000	262670000	216300000	179590000	165680000	166950000	207350000	121010000	233720000	191490000	163980000
Putativemembranecomponentoftransportsystem	A6T8D6	KPN_01425	150954827	Unknown	1	1	1	1	2	1	0	0	0	0	0	0	0	0	0	1	1	0	1	0	0	16.1	33.118	15.562	Predicted	0	0	0	0	10329000	0	0	0	0	0	0	0	0	0	0	0	0	0	0	0
Uncharacterizedprotein	A6T8F5	ynaF	150954846	Cytoplasmic	1	0	0	0	2	1	0	2	1	2	1	2	0	2	0	1	3	1	2	3	5	54.6	15.583	19.419	Evidence at protein level	0	0	0	0	25288000	0	0	153310000	0	301610000	0	79215000	0	85991000	0	0	10296000	0	107790000	65729000
Outer membrane pore proteinN ,non-specific	A6T8F6	ompN	150954847	Outer membrane	1	1	1	1	1	2	0	1	0	1	1	1	0	0	0	1	1	2	2	1	2	9.1	42.666	6.6446	Predicted	0	0	0	0	0	0	0	0	0	0	0	0	0	0	0	0	0	0	11988000	0
Pyruvate-flavodoxinoxidoreductase	A6T8F7	ydbK	150954848	CM	3	4	2	2	5	5	0	0	1	1	0	1	0	1	0	2	4	0	3	1	4	23.1	128.3	311.46	Inferred from homology	78230000	82138000	0	0	0	0	0	0	0	0	0	0	0	0	0	0	41101000	0	0	0
D-lactatedehydrogenase	A6T8G0	ldhA	150954851	Cytoplasmic	4	2	3	4	3	3	1	2	2	2	1	3	1	4	3	2	5	3	5	4	7	57.4	36.363	64.904	Inferred from homology	73255000	102830000	149130000	114900000	139570000	72022000	0	91661000	127010000	170420000	0	82722000	0	113480000	127690000	128830000	78980000	398650000	148300000	155030000
Phenylacetaldehydedehydrogenase	A6T8G6	feaB	150954857	Cytoplasmic	0	0	0	0	0	0	0	0	0	0	0	0	0	0	0	0	1	1	2	0	3	15.4	53.53	39.727	Inferred from homology	0	0	0	0	0	0	0	0	0	0	0	0	0	0	0	0	12100000	0	0	0
FMN-dependentNADH-azoreductase	A6T8J4	acpD	150954885	Cytoplasmic	2	4	3	2	2	3	1	2	1	1	1	2	1	2	1	1	2	3	2	2	1	36.8	21.523	43.51	Inferred from homology	216410000	254260000	283270000	217870000	290550000	299030000	0	112880000	0	0	0	178580000	0	0	0	0	220610000	334370000	294510000	327860000
Helicase,ATP-dependent	A6T8J5	hrpA	150954886	Cytoplasmic	3	4	1	1	4	3	5	9	4	5	2	6	1	1	2	2	2	2	3	2	3	17.7	148.78	128.48	Predicted	78475000	71461000	0	0	77046000	64798000	89525000	140720000	69385000	89617000	100200000	111810000	0	0	0	0	42488000	34781000	0	40864000
Putativeoutermembraneeffluxprotein	A6T8J7	KPN_01486	150954888	Outer membrane	0	2	0	0	1	2	0	2	0	0	1	1	0	0	0	1	3	0	0	2	1	19.2	49.964	9.3202	Inferred from homology	0	0	0	0	0	0	0	0	0	0	0	0	0	0	0	0	49006000	0	0	0
Putativemultidrugresistanceeffluxpump	A6T8J8	KPN_01487	150954889	CM	1	0	0	0	1	2	2	0	0	1	2	1	2	2	2	1	1	3	1	2	2	15.5	39.184	23.162	Predicted	0	0	0	0	0	0	0	0	0	0	47682000	0	42545000	47606000	0	0	0	0	0	18150000
Glutamatedehydrogenase	A6T8K3	KPN_01492	150954894	Cytoplasmic	7	6	7	7	9	9	6	10	6	6	5	7	7	9	7	11	16	12	17	12	14	63.4	46.379	297.48	Inferred from homology	490440000	505750000	682020000	659700000	586150000	616100000	791390000	567680000	933970000	815230000	1137000000	475310000	697880000	997520000	608010000	1519000000	1669700000	1543900000	2357500000	1596300000
Acetylornithine/succinyldiaminopimelateaminotransferase	A6T8K4	argD	150954895	Unknown	3	2	1	1	2	5	6	7	4	6	4	2	3	2	4	8	13	8	10	9	12	72.6	42.401	309.92	Inferred from homology	51924000	22013000	0	0	0	68392000	142040000	174290000	144120000	149570000	114790000	23478000	113170000	43765000	253430000	347120000	767930000	573480000	686740000	558140000
N-succinylargininedihydrolase	A6T8K6	astB	150954897	Cytoplasmic	0	0	0	0	0	0	0	0	1	1	0	0	1	2	1	2	4	2	7	4	7	31.2	49.426	75.841	Inferred from homology	0	0	0	0	0	0	0	0	0	0	0	0	0	112130000	0	0	50613000	71511000	59559000	0
Uncharacterizedprotein	A6T8L0	ydcF	150954901	Unknown	0	0	0	0	0	0	0	0	0	0	1	0	0	1	0	1	0	0	0	1	1	5.6	28.792	99.046	Predicted	0	0	0	0	0	0	0	0	0	0	0	0	0	0	0	0	0	0	0	0
Uncharacterizedprotein	A6T8L9	KPN_01509	150954910	Unknown	2	2	2	2	2	2	0	2	0	1	2	1	0	0	0	1	2	1	3	1	2	31.3	7.2803	8.9861	Predicted	226010000	120670000	146330000	106010000	131190000	102700000	0	61692000	0	0	0	0	0	0	0	0	90329000	0	34567000	0
Uncharacterizedprotein	A6T8M4	ydgA	150954915	Unknown	8	7	6	7	8	6	6	8	7	9	5	6	9	8	11	8	8	4	8	6	10	50.5	55.935	323.31	Predicted	408650000	375080000	321870000	364920000	383840000	378170000	590930000	606730000	574650000	459690000	622530000	435180000	510130000	460150000	485160000	463340000	407130000	353430000	244490000	286030000
Mannose-6-phosphateisomerase	A6T8M5	manA	150954916	Cytoplasmic	11	11	11	12	10	10	12	11	11	12	10	10	9	11	9	10	11	8	9	11	10	46.2	42.523	323.31	Inferred from homology	2032300000	1661200000	1570400000	1590600000	1531700000	1362900000	4183500000	3561700000	3831100000	2938900000	2945700000	2484800000	1693500000	1865600000	2525100000	1460500000	1883900000	1385200000	1614500000	1173400000
FumaraseA(FumaratehydrataseclassI),aerobicisozyme	A6T8M6	fumA	150954917	Cytoplasmic	13	11	11	10	14	14	7	16	6	11	9	9	11	13	13	12	19	12	12	16	18	69.7	59.906	323.31	Inferred from homology	844180000	895050000	918460000	1050200000	656630000	714900000	989320000	948630000	897320000	839900000	839250000	699600000	1415900000	1180500000	1302200000	1282800000	1258200000	1502300000	1490800000	1075900000
Sensorhistidineproteinkinase(RstAregulator)	A6T8M9	rstB	150954920	CM	0	1	1	0	0	0	1	1	1	1	0	0	0	0	0	1	0	0	1	0	0	3.9	49.311	4.4037	Predicted	0	0	0	0	0	0	0	0	0	1658200	0	0	0	0	0	0	0	0	0	0
Responseregulator(Activator)intwo-componentregulatorysystemwithRstB(OmpRfamily)	A6T8N1	rstA	150954922	Cytoplasmic	1	0	1	1	0	0	0	1	0	1	0	1	0	0	0	0	0	0	1	0	0	14.2	26.4	91.5	Evidence at protein level	0	0	0	0	0	0	0	0	0	16004000	0	0	0	0	0	0	0	0	0	0
Dihydromonapterinreductase	A6T8N3	folM	150954924	Cytoplasmic	1	1	0	0	0	0	0	1	0	1	0	0	0	0	0	0	1	1	1	1	2	7.9	26.418	3.501	Inferred from homology	0	0	0	0	0	0	0	0	0	0	0	0	0	0	0	0	710850	0	0	0
Uncharacterizedprotein	A6T8N5	ydgH	150954926	Unknown	7	6	7	5	8	7	3	6	2	5	5	5	5	4	4	7	7	5	6	7	7	46.2	33.963	191.01	Predicted	525270000	504700000	434090000	446610000	503610000	327640000	492120000	398830000	343340000	376520000	371210000	332710000	408960000	334300000	308630000	438180000	482900000	577440000	502100000	338200000
NAD(P)transhydrogenasesubunitalpha	A6T8N6	pntA	150954927	CM	5	3	2	2	6	7	3	3	3	4	6	2	4	6	4	5	6	5	7	4	12	38.7	54.686	286.77	Inferred from homology	247710000	235410000	168920000	0	170240000	210210000	269620000	154910000	182680000	200370000	210680000	250960000	136090000	168440000	89216000	354050000	328290000	241500000	319960000	220090000
NAD(P)transhydrogenasesubunitbeta	A6T8N7	pntB	150954928	CM	0	2	1	1	0	1	0	1	0	0	1	0	1	1	1	0	3	0	2	0	4	15.2	48.799	40.741	Inferred from homology	0	92632000	0	0	0	0	0	0	0	0	0	0	0	0	0	0	109600000	0	108780000	0
Conservedprotein,adeninenucleotide-bindingdomain	A6T8N9	ydaA	150954930	Cytoplasmic	4	3	3	2	2	3	3	2	4	3	2	1	1	1	1	2	6	6	5	2	5	44.9	35.806	60.067	Predicted	108420000	130280000	122620000	123150000	125980000	184320000	150550000	155670000	182150000	170830000	0	0	0	0	0	265660000	250950000	271370000	388310000	235750000
Transcriptionalregulationofaerobic,anaerobicrespiration,osmoticbalance	A6T8P0	fnr	150954931	Cytoplasmic	3	3	2	2	4	4	2	3	2	2	2	2	1	2	0	2	2	1	2	3	3	44.1	16.953	110.12	Predicted	149590000	110700000	139540000	158340000	141420000	213250000	183990000	134250000	171240000	155970000	142700000	229780000	0	182590000	0	125610000	146380000	0	175490000	172610000
Uncharacterizedprotein	A6T8P6	ydaL	150954937	Cytoplasmic	0	0	0	0	0	0	0	1	1	1	0	0	0	0	1	0	0	0	1	0	1	14.4	21.357	35.57	Predicted	0	0	0	0	0	0	0	0	0	5974100	0	0	0	0	0	0	0	0	0	0
PutativeNADH:flavinoxidoreductase	A6T8Q8	KPN_01548	150954949	Unknown	0	0	0	0	1	1	0	0	0	0	0	0	0	0	0	0	1	0	0	0	1	3.1	99.435	13.237	Predicted	0	0	0	0	0	0	0	0	0	0	0	0	0	0	0	0	0	0	0	0
Transcriptionalregulatoryprotein	A6T8R0	dcuR	150954951	Cytoplasmic	0	0	0	0	1	1	0	0	0	0	0	0	1	0	0	0	0	0	0	0	2	12.3	25.793	6.8825	Predicted	0	0	0	0	0	0	0	0	0	0	0	0	0	0	0	0	0	0	0	0
Uncharacterizedprotein	A6T8R3	KPN_01553	150954954	Unknown	0	0	0	1	1	0	0	2	1	0	2	0	0	1	0	0	3	0	0	1	4	34.2	33.182	24.905	Predicted	0	0	0	0	0	0	0	56656000	0	0	0	0	0	0	0	0	75885000	0	0	0
Probablemalate:quinoneoxidoreductase	A6T8R4	mqo	150954955	Unknown	0	0	0	1	1	2	0	0	1	2	1	2	1	1	1	1	1	0	1	1	3	12.2	60.002	17.362	Inferred from homology	0	0	0	0	0	0	0	0	0	50019000	0	0	0	0	0	0	0	0	0	0
PutativeZn-dependentcarboxypeptidase	A6T8T0	KPN_01570	150954971	Cytoplasmic	3	3	4	1	1	3	0	1	0	2	0	2	2	3	2	2	7	2	6	7	8	51.7	56.416	151.25	Inferred from homology	79171000	63396000	79197000	0	0	80190000	0	0	0	0	0	0	0	0	0	113280000	97448000	119250000	92967000	141450000
PutativeNAGC-liketranscriptionalregulator	A6T8T4	mlc	150954975	Cytoplasmic	0	0	1	0	0	0	1	1	1	1	0	0	0	0	0	0	0	1	0	0	0	5.7	44.667	16.005	Predicted	0	0	0	0	0	0	10863000	8519100	0	7208400	0	0	0	0	0	0	0	0	0	0
ATP-dependentdethiobiotinsynthetaseBioD	A6T8T5	bioD	150954976	Cytoplasmic	0	1	1	0	0	1	0	1	0	1	1	1	0	1	0	0	1	0	0	0	1	17.7	24.928	5.112	Inferred from homology	0	0	0	0	0	0	0	0	0	0	0	0	0	0	0	0	26780000	0	0	0
Putativedimethylsulfoxidereductase,majorsubunit	A6T8U0	ynfE	150954981	CM	0	0	0	0	1	1	0	0	0	0	0	0	0	0	0	0	0	0	0	1	1	3.3	89.95	3.6834	Inferred from homology	0	0	0	0	0	0	0	0	0	0	0	0	0	0	0	0	0	0	0	0
UPF0482proteinKPN78578_15540	A6T8U4	KPN78578_15540	150954985	Unknown	3	2	3	2	2	2	2	3	3	4	3	3	3	3	3	2	2	3	3	2	3	55.8	12.902	133.02	Inferred from homology	222560000	354690000	210790000	0	268870000	260340000	421150000	412580000	316520000	231970000	385010000	260670000	113190000	160960000	110810000	181800000	355540000	143370000	121270000	232370000
Putativeoxidoreductase	A6T8V0	ydfG	150954991	Cytoplasmic	7	7	5	5	5	5	3	7	2	4	2	3	4	6	4	4	8	6	7	7	8	80.7	27.229	244.83	Inferred from homology	487410000	429710000	376120000	426540000	428990000	583690000	311490000	297630000	202140000	334640000	240150000	314030000	412880000	504670000	305590000	520010000	515550000	698960000	635900000	710180000
DipeptidylcarboxypeptidaseII	A6T8V1	dcp	150954992	Cytoplasmic	0	0	0	0	1	0	0	0	0	1	0	0	0	0	2	0	0	0	2	0	4	16.7	77.136	20.526	Inferred from homology	0	0	0	0	0	0	0	0	0	0	0	0	0	0	0	0	0	0	0	0
Heatshockprotein	A6T8V6	KPN_01596	150954997	Cytoplasmic	0	0	0	0	0	0	0	0	0	0	0	0	0	2	1	0	2	0	1	0	1	40.1	17.587	54.535	Inferred from homology	0	0	0	0	0	0	0	0	0	0	0	0	0	128960000	0	0	0	0	0	0
Putativedehydrogenase	A6T8W5	ygbJ	150958404	Periplasmic	0	0	0	0	0	0	0	0	0	0	0	0	0	0	0	0	1	1	1	0	0	17.7	30.507	8.3038	Predicted	0	0	0	0	0	0	0	0	0	0	0	0	0	0	0	0	0	0	939680	0
Putativeoxidoreductase	A6T8Y9	KPN_01629	150955030	Cytoplasmic	0	1	0	0	0	1	1	1	0	1	0	0	0	0	1	1	2	1	1	1	0	13.3	29.461	27.644	Predicted	0	0	0	0	0	0	0	0	0	0	0	0	0	0	0	0	52228000	0	0	0
L-lactatedehydrogenase	A6T8Z2	ldh	150955033	Cytoplasmic	0	0	0	0	1	0	0	1	0	0	0	0	0	0	0	1	0	0	0	1	0	17.2	33.399	3.7162	Inferred from homology	0	0	0	0	0	0	0	6873600	0	0	0	0	0	0	0	0	0	0	0	0
Putativealdehydedehydrogenase	A6T8Z5	yneI	150955036	Cytoplasmic	0	1	0	0	0	0	0	0	0	0	0	1	0	0	2	0	1	0	0	1	0	9.1	49.19	4.8215	Predicted	0	0	0	0	0	0	0	0	0	0	0	1279600	0	0	0	0	0	0	0	0
Uncharacterizedprotein	A6T916	KPN_01656	150955057	Unknown	0	0	0	0	0	0	0	1	0	1	0	0	0	0	1	0	0	0	0	0	0	19.1	10.77	4.6203	Predicted	0	0	0	0	0	0	0	0	0	994220	0	0	0	0	0	0	0	0	0	0
Putativedehydrogenase	A6T947	KPN_01687	150955088	Periplasmic	1	0	0	1	0	0	0	0	0	0	0	0	0	0	0	1	1	0	1	0	2	13.4	29.347	30.149	Predicted	0	0	0	0	0	0	0	0	0	0	0	0	0	0	0	0	12782000	0	0	0
PutativeLysMdomain	A6T985	ygaU	150955126	Unknown	0	0	0	0	0	0	0	0	0	0	1	0	1	0	0	1	5	2	2	3	5	64.4	15.909	14.586	Predicted	0	0	0	0	0	0	0	0	0	0	0	0	0	0	0	0	167560000	0	224040000	119560000
Putativephosphotransferasesystem,EIIC	A6T9A1	KPN_01741	150955142	CM	0	0	0	0	0	0	0	0	0	0	0	0	0	0	0	0	2	0	1	0	0	9.8	38.108	24.946	Predicted	0	0	0	0	0	0	0	0	0	0	0	0	0	0	0	0	9170000	0	15865000	0
PTSfamilyenzymeIIB,fructose-mannitol-specific	A6T9A2	KPN_01742	150955143	Cytoplasmic	1	0	1	1	0	0	1	1	1	1	0	0	0	0	0	1	2	2	2	0	0	50.5	10.797	61.134	Predicted	0	0	0	0	0	0	0	0	0	0	0	0	0	0	0	0	84014000	95253000	118000000	0
PTSfamilyenzymeIIA/enzymeIIBC	A6T9A3	KPN_01743	150955144	CM	0	0	0	0	0	0	0	0	0	0	0	0	0	1	0	3	4	3	4	4	4	60.9	17.163	184.04	Predicted	0	0	0	0	0	0	0	0	0	0	0	0	0	0	0	57340000	94514000	82453000	138850000	64226000
D-allulose-6-phosphate3-epimerase	A6T9A4	KPN_01744	150955145	Cytoplasmic	0	0	0	0	1	1	0	0	0	0	0	0	0	2	0	2	4	0	1	4	5	29.8	24.163	20.299	Predicted	0	0	0	0	0	0	0	0	0	0	0	0	0	108480000	0	93269000	142510000	0	0	152200000
Ascorbate-specificPTSsystemenzymeIIC	A6T9A5	KPN_01745	150955146	CM	0	0	0	0	0	0	0	0	0	0	0	0	0	0	0	0	1	1	1	0	0	6	43.948	5.6476	Predicted	0	0	0	0	0	0	0	0	0	0	0	0	0	0	0	0	1570100	0	0	0
PutativePTSfamilyenzymeIIcomponent,possiblyascorbate-specific	A6T9A6	KPN_01746	150955147	Unknown	0	0	0	0	1	1	0	0	0	0	1	0	0	1	0	1	2	0	1	2	2	42	9.4459	67.064	Predicted	0	0	0	0	0	0	0	0	0	0	0	0	0	0	0	0	0	0	0	45261000
PTSfamilyenzymeIIA,mannitol-specific,cryptic	A6T9A7	KPN_01747	150955148	Cytoplasmic	0	1	0	0	0	0	0	0	0	0	0	0	0	0	0	1	1	0	1	0	0	26.2	15.998	8.9734	Predicted	0	0	0	0	0	0	0	0	0	0	0	0	0	0	0	0	0	0	8302000	0
PutativeABC-typespermidine/putrescinetransportsystems	A6T9B3	KPN_01753	150955154	Unknown	0	0	0	0	0	0	0	0	0	0	0	0	0	0	0	0	1	0	1	0	1	12	40.89	10.554	Predicted	0	0	0	0	0	0	0	0	0	0	0	0	0	0	0	0	0	0	0	0
PutativeNADH:flavinoxidoreductase/NADHoxidase	A6T9B7	KPN_01757	150955158	Cytoplasmic	0	0	0	0	0	0	0	0	0	0	0	0	0	1	0	1	2	1	2	1	3	37.4	39.579	28.459	Predicted	0	0	0	0	0	0	0	0	0	0	0	0	0	0	0	0	28667000	0	0	0
PutativecellenvelopeintegrityinnermembraneproteinTolA	A6T9B8	KPN_01758	150955159	Unknown	2	2	1	1	3	2	1	1	1	1	2	4	5	8	6	2	3	2	3	5	7	44.4	17.236	323.31	Predicted	0	59992000	0	0	106380000	0	0	0	0	0	197180000	159500000	272350000	245340000	228940000	223270000	266870000	157060000	279910000	147360000
Putativepyridoxal-dependentdecarboxylase	A6T9G2	KPN_01802	150955203	Cytoplasmic	13	13	11	12	12	12	7	8	5	7	5	2	5	4	6	14	12	9	10	10	12	61.8	49.895	323.31	Inferred from homology	2146500000	2036500000	2114000000	2127300000	2201000000	2635400000	603400000	519070000	570850000	545930000	667120000	275990000	462080000	729940000	416610000	1934800000	1320600000	1919700000	1611200000	2006900000
8-amino-7-oxononanoatesynthase	A6T9G3	KPN_01803	150955204	Cytoplasmic	7	8	6	7	9	8	2	3	2	2	2	1	0	0	0	3	4	5	6	7	8	40	53.741	177.67	Inferred from homology	393990000	406750000	390770000	417490000	432790000	502790000	135850000	122120000	138670000	161020000	0	0	0	0	0	281300000	205310000	438360000	212390000	313120000
CoenzymePQQsynthesisproteinE	A6T9H2	pqqE	150955213	Cytoplasmic	0	0	1	1	0	0	1	0	1	2	0	0	0	0	0	0	0	1	1	0	0	11.8	42.97	10.972	Inferred from homology	0	0	0	0	0	0	0	0	0	10884000	0	0	0	0	0	0	0	0	0	0
Catalase-peroxidase	A6T9H9	katG	150955220	Cytoplasmic	1	3	1	1	2	1	0	1	0	1	1	1	0	0	0	5	14	4	11	8	13	47.2	78.965	323.31	Inferred from homology	18550000	22945000	0	0	0	0	0	0	0	0	0	0	0	0	0	135760000	491340000	81530000	367730000	127120000
Osmoticallyinducibleprotein	A6T9J1	KPN_01831	150955232	Cytoplasmic	0	0	0	0	1	0	0	0	0	0	0	0	0	1	0	1	2	0	1	0	2	21	15.093	323.31	Predicted	0	0	0	0	0	0	0	0	0	0	0	0	0	0	0	0	0	0	118180000	0
Uncharacterizedprotein	A6T9K3	KPN_01843	150955244	Unknown	0	0	0	0	1	1	1	2	0	0	0	0	1	1	1	0	0	0	1	1	1	25.9	9.4792	11.602	Predicted	0	0	0	0	0	0	0	0	0	0	0	0	0	0	0	0	0	0	0	0
NAD-dependentmalicenzyme	A6T9K7	maeA	150955248	CM	18	17	16	17	14	18	7	11	9	11	8	6	7	9	9	11	15	15	19	10	19	67.3	62.771	323.31	Inferred from homology	830670000	671290000	619660000	735500000	852860000	889400000	309130000	426110000	300700000	346530000	512880000	236230000	444160000	372340000	522800000	617090000	647380000	1031000000	870580000	1175100000
Alcoholdehydrogenase	A6T9L3	adhP	150955254	Cytoplasmic	9	10	8	8	10	9	6	7	5	7	8	7	7	8	7	10	14	10	14	11	14	64.6	35.29	323.31	Inferred from homology	870290000	879830000	824590000	859630000	875650000	753380000	487470000	466680000	446550000	406770000	494730000	275550000	417450000	570640000	460250000	1504200000	4333500000	1500800000	3822000000	1357100000
Uncharacterizedprotein	A6T9M7	fdnG	150955268	Periplasmic	2	1	2	1	1	2	2	3	1	2	1	2	0	1	1	1	1	1	1	0	2	12.1	89.931	7.3789	Inferred from homology	0	0	0	0	0	0	0	0	0	1888400	0	0	0	0	0	0	0	0	0	0
Putativeenzyme	A6T9P8	yddH	150955289	Unknown	0	1	0	0	1	1	0	1	0	0	0	1	1	1	0	1	1	0	1	1	0	13.5	21.288	25.86	Predicted	0	0	0	0	0	0	0	0	0	0	0	0	0	0	0	0	0	0	25992000	0
TautomerasePptA	A6T9Q5	pptA	150955296	Unknown	0	1	2	2	1	1	1	0	1	0	0	0	0	0	0	1	1	1	1	1	1	61.3	8.3915	6.3576	Inferred from homology	0	0	0	0	0	0	0	0	0	0	0	0	0	0	0	0	30503000	0	0	0
Uncharacterizedprotein	A6T9R7	KPN_01907	150955308	Unknown	0	0	1	0	1	1	0	1	0	1	0	1	1	1	1	0	0	1	0	1	1	22.1	7.2401	13.164	Predicted	0	0	0	0	0	0	0	0	0	0	0	0	0	0	0	0	0	0	0	55244000
Putativereceptor	A6T9R8	yncE	150955309	Outer membrane	7	8	8	8	10	8	1	2	1	1	1	0	3	3	3	7	6	5	3	7	7	42.2	38.327	323.31	Predicted	402600000	403150000	453790000	448740000	551070000	467650000	0	111580000	0	0	0	0	194450000	96718000	0	558020000	254870000	513230000	328390000	416090000
ProbabletonB-dependentreceptor	A6T9R9	yncD	150955310	Outer membrane	2	2	1	0	3	2	1	2	0	3	1	1	0	0	1	1	3	0	2	4	4	20.8	77.038	13.551	Inferred from homology	0	0	0	0	35281000	42060000	0	42908000	0	0	0	0	0	0	0	0	0	0	0	52139000
Uncharacterizedprotein	A6T9S1	KPN_01911	150955312	Unknown	1	3	2	1	1	1	2	1	1	1	1	1	0	0	0	2	2	2	2	0	2	75.8	10.647	223.45	Predicted	0	111020000	91657000	0	0	0	72054000	0	0	0	0	0	0	0	0	239450000	143340000	0	0	0
Pyrimidine-specificribonucleosidehydrolaseRihA	A6T9S2	rihA	150955313	Unknown	2	0	0	0	1	1	0	1	0	0	0	1	1	1	1	0	2	0	1	1	3	29.3	33.902	17.84	Inferred from homology	10084000	0	0	0	0	0	0	0	0	0	0	0	0	0	0	0	10575000	0	0	0
Uncharacterizedprotein	A6T9S7	ydcY	150955318	Unknown	2	2	0	0	1	0	2	2	1	1	1	0	0	1	1	0	2	1	1	1	1	49.4	8.7507	11.419	Predicted	54175000	52471000	0	0	0	0	66822000	100280000	0	76825000	0	0	0	0	0	0	61430000	0	0	0
Dipeptidetransportprotein	A6T9S8	KPN_01918	150955319	Periplasmic	5	4	3	4	5	6	5	7	3	6	6	7	5	6	4	2	5	3	7	6	12	38.7	59.162	197.75	Predicted	107900000	54969000	137540000	129850000	109960000	154880000	200310000	191600000	277960000	202890000	224340000	179850000	176150000	71693000	171530000	75999000	137710000	270310000	218290000	116950000
Gamma-aminobutyraldehydedehydrogenase	A6T9T4	ydcW	150955325	Cytoplasmic	0	0	0	1	0	0	0	0	0	0	0	1	0	0	0	0	5	0	3	0	3	25.2	51.213	11.967	Inferred from homology	0	0	0	0	0	0	0	0	0	0	0	0	0	0	0	0	19780000	0	33305000	0
Putativeprotease	A6T9U4	ydcP	150955335	Cytoplasmic	0	2	1	1	0	3	2	1	2	1	0	1	0	0	0	1	1	1	1	1	2	10.3	72.822	11.299	Predicted	0	0	0	0	0	71112000	0	0	0	0	0	0	0	0	0	0	0	0	0	0
Uncharacterizedprotein	A6T9U9	ydcL	150955340	Unknown	5	2	3	4	3	2	0	3	0	3	1	2	3	4	3	3	6	5	5	3	4	56.8	24.279	159.08	Predicted	139280000	84198000	136430000	146490000	92918000	111960000	0	25604000	0	104050000	0	0	161990000	207370000	133550000	265630000	222790000	251500000	341310000	131620000
GlucansbiosynthesisproteinD	A6T9V4	ydcG	150955345	Periplasmic	2	1	1	1	5	3	3	1	1	2	3	5	1	2	1	0	3	0	0	3	8	33.8	61.481	23.322	Inferred from homology	55574000	0	0	0	43046000	0	57213000	0	0	0	0	117020000	0	0	0	0	62555000	0	0	52239000
Uncharacterizedprotein	A6T9V7	ydcJ	150955348	Cytoplasmic	0	0	0	0	0	0	0	0	0	0	0	0	0	0	0	0	2	0	1	0	0	14.1	50.715	23.829	Predicted	0	0	0	0	0	0	0	0	0	0	0	0	0	0	0	0	0	0	12914000	0
Putativetranscriptionalregulator(LysRfamiliy)	A6T9W0	ydcI	150955351	Cytoplasmic	0	0	0	0	0	0	1	2	1	5	0	1	0	1	0	0	0	1	0	1	0	32.9	33.164	41.968	Predicted	0	0	0	0	0	0	0	65826000	0	56628000	0	0	0	0	0	0	0	0	0	0
PutativealcoholdehydrogenaseclassIII	A6T9W2	KPN_01952	150955353	Cytoplasmic	4	5	4	5	6	6	2	7	2	3	4	6	5	3	3	5	4	2	5	4	7	35.5	39.27	95.467	Inferred from homology	226400000	223430000	225440000	265840000	208910000	183930000	285090000	229850000	228570000	199570000	277710000	213990000	211350000	240560000	135260000	257030000	209270000	265940000	177430000	153840000
Uncharacterizedprotein	A6T9W3	frmR	150955354	Unknown	1	1	0	0	1	1	0	1	0	0	0	1	0	0	0	1	1	0	0	1	1	20.9	10.136	8.2114	Predicted	0	0	0	0	0	0	0	0	0	0	0	0	0	0	0	0	42871000	0	0	0
Adenosinedeaminase	A6T9W8	add	150955359	Cytoplasmic	11	9	6	6	9	8	5	7	5	6	5	7	4	5	5	7	10	6	8	8	9	68.8	36.23	318.61	Inferred from homology	445920000	444790000	481130000	488650000	497400000	389830000	345780000	355450000	426180000	484770000	354360000	292060000	156420000	293370000	442260000	692290000	489270000	565740000	647370000	393310000
ElectrontransportcomplexsubunitC	A6T9X6	rnfC	150955367	Cytoplasmic	0	2	0	0	2	3	0	3	1	1	3	1	1	2	2	0	1	0	0	3	2	28	76.629	28.144	Inferred from homology	0	0	0	0	0	0	0	56109000	0	0	0	0	0	0	0	0	0	0	0	0
Electron transport complex subunit G	A6T9X8	rnfG	150955369	Periplasmic	0	0	0	0	2	3	0	1	0	0	1	1	1	1	0	1	0	0	0	2	1	19.2	22.899	7.3345	Inferred from homology	0	0	0	0	34620000	26375000	0	0	0	0	0	0	0	0	0	0	0	0	0	20806000
EndonucleaseIII	A6T9Y0	nth	150955371	Cytoplasmic	0	0	0	0	0	0	0	2	0	0	0	0	0	0	0	0	0	1	1	0	0	16.1	23.404	11.162	Inferred from homology	0	0	0	0	0	0	0	40600000	0	0	0	0	0	0	0	0	0	0	0	0
DipeptideandtripeptidepermeaseA	A6T9Y2	ydgR	150955373	CM	1	0	0	0	1	1	0	1	0	1	0	2	2	2	1	0	1	1	1	1	2	12.2	53.008	11.08	Inferred from homology	0	0	0	0	0	0	0	0	0	0	0	0	29644000	21479000	0	0	0	0	0	0
GlutathionineS-transferase	A6T9Y3	gst	150955374	Cytoplasmic	0	0	1	0	0	0	0	0	0	1	0	0	0	0	0	0	1	0	1	0	2	38.3	22.375	5.8454	Inferred from homology	0	0	0	0	0	0	0	0	0	0	0	0	0	0	0	0	0	0	0	0
PyridoxalkinasePdxY	A6T9Y4	pdxY	150955375	Cytoplasmic	3	2	1	2	3	4	1	5	2	3	3	1	1	1	1	1	3	1	2	3	5	49	30.866	100.66	Inferred from homology	80065000	65603000	0	140190000	82559000	128260000	0	95851000	136270000	163100000	104240000	0	0	0	0	0	78093000	0	178840000	102930000
Tyrosine--tRNAligase	A6T9Y5	tyrS	150955376	Cytoplasmic	20	20	18	18	17	18	15	20	12	18	10	11	9	9	8	15	18	15	21	17	17	77.8	47.737	323.31	Inferred from homology	2344300000	2527000000	2361000000	2428700000	2291400000	2320200000	1513500000	1783500000	1385900000	1419800000	1675700000	1480000000	1407400000	1405000000	1826700000	2136500000	1832700000	1943100000	2068400000	2000000000
Pyridoxine/pyridoxamine5'-phosphateoxidase	A6T9Y6	pdxH	150955377	Cytoplasmic	3	2	1	0	1	1	1	2	1	1	2	2	1	2	3	1	2	0	1	0	4	35.3	25.509	6.9977	Inferred from homology	63806000	45381000	0	0	0	0	0	58962000	0	0	61444000	43114000	0	89916000	75004000	0	43299000	0	0	0
Uncharacterizedprotein	A6T9Y7	ydhA	150955378	Outer membrane	1	1	1	1	1	1	1	1	1	1	1	1	0	0	0	1	1	0	1	1	1	10.1	13.621	6.2649	Predicted	0	0	0	0	0	0	0	0	0	0	0	0	0	0	0	0	48288000	0	0	0
Anhydro-N-acetylmuramicacidkinase	A6T9Y8	anmK	150955379	CM	0	0	0	0	0	0	0	2	0	1	0	0	0	0	0	0	1	0	0	0	0	8.6	40.064	14.142	Inferred from homology	0	0	0	0	0	0	0	7216800	0	0	0	0	0	0	0	0	4816500	0	0	0
Putativeoutermembranelipoprotein	A6T9Y9	slyB	150955380	Outer membrane	5	6	5	5	7	5	4	3	4	6	3	2	4	4	6	5	5	6	6	5	6	82.2	14.272	323.31	Predicted	546080000	493110000	469610000	329010000	549830000	449240000	766520000	282950000	688190000	235890000	607350000	191540000	527810000	555170000	771520000	920460000	428570000	564270000	385330000	614750000
TranscriptionalregulatorSlyA	A6T9Z1	slyA	150955382	Cytoplasmic	3	3	2	2	2	3	3	4	3	4	5	5	5	3	5	3	3	3	3	6	6	45.9	16.773	16.459	Inferred from homology	183080000	168160000	207550000	259650000	0	249400000	314380000	277240000	422320000	366590000	361600000	285150000	291080000	193820000	212740000	210950000	197720000	233600000	303110000	277170000
Putativeoxidoreductase,NAD(P)-linked	A6T9Z6	ydhF	150955387	Cytoplasmic	2	3	1	2	2	2	1	2	3	2	2	2	2	2	2	2	2	1	3	1	4	45.6	33.639	189.79	Predicted	112720000	115940000	90198000	102960000	118780000	167760000	0	114540000	132120000	103210000	0	91166000	0	82597000	92117000	94451000	136600000	136630000	104890000	0
N-ethylmaleimidereductase	A6T9Z9	nemA	150955390	Cytoplasmic	8	6	5	4	9	9	0	1	0	1	4	3	1	1	3	5	4	3	7	6	9	58.1	39.402	129.23	Predicted	326160000	351090000	270910000	297920000	419420000	344350000	0	0	0	0	0	0	0	0	0	311620000	292500000	352210000	251910000	329560000
Lactoylglutathionelyase	A6TA00	gloA	150955391	Cytoplasmic	3	2	2	2	3	3	1	2	0	2	2	2	3	4	4	2	3	2	2	4	2	40	14.854	40.598	Inferred from homology	181680000	203660000	247390000	234840000	232290000	204910000	0	214890000	0	174530000	401310000	168690000	245110000	238880000	230800000	320810000	231920000	0	294580000	239210000
RibonucleaseT	A6TA01	rnt	150955392	Cytoplasmic	2	3	2	3	2	2	3	6	2	3	2	1	1	2	2	3	5	1	1	2	2	54.9	23.606	111.2	Inferred from homology	61151000	73565000	65303000	57669000	67847000	47087000	91761000	101010000	89257000	97142000	0	0	0	112640000	88299000	96945000	49400000	0	0	109410000
Glutaredoxin	A6TA02	ydhD	150955393	Unknown	4	4	4	4	4	3	4	4	4	4	3	4	3	2	3	4	4	4	3	4	4	49.6	12.903	134.83	Inferred from homology	963710000	1012800000	1160600000	1117500000	1023500000	1652100000	977480000	950010000	941180000	1050700000	1224900000	1254700000	859350000	1329100000	527850000	1323700000	953130000	1453500000	1533300000	1494100000
Superoxidedismutase	A6TA04	sodB	150955395	Periplasmic	7	7	6	7	7	7	7	7	5	6	5	4	5	6	3	6	7	5	7	7	8	73.6	21.177	99.618	Inferred from homology	1083200000	923100000	1121800000	868440000	834400000	689910000	966840000	861010000	1080500000	819600000	882310000	649390000	498800000	500100000	184060000	1759300000	2602400000	1546800000	2971600000	1063300000
HTH-typetranscriptionalrepressorPurR	A6TA06	purR	150955397	Cytoplasmic	3	2	3	2	6	7	3	5	3	4	4	3	2	5	4	1	2	1	2	5	5	50.1	38.061	234.68	Inferred from homology	87530000	70889000	92659000	98622000	75375000	113020000	173320000	127370000	131030000	122360000	120400000	159020000	0	135240000	128750000	0	74700000	0	91252000	51587000
Cyclopropanefattyacylphospholipidsynthase	A6TA09	cfa	150955400	Cytoplasmic	0	1	0	0	1	1	0	0	0	0	2	1	1	3	3	0	2	0	1	1	4	28.9	38.593	165.11	Predicted	0	0	0	0	0	0	0	0	0	0	0	0	0	96353000	70818000	0	0	0	0	0
Riboflavinsynthasesubunitalpha	A6TA10	ribC	150955401	Cytoplasmic	1	2	2	2	3	3	1	4	1	2	2	4	4	4	5	2	3	2	2	4	3	32.2	23.054	115.34	Predicted	0	76410000	92366000	109360000	120010000	119370000	0	91507000	0	131560000	0	125480000	148750000	162230000	91886000	100380000	114670000	134310000	150520000	106750000
Cytokininriboside5'-monophosphatephosphoribohydrolase	A6TA14	KPN_02004	150955405	Cytoplasmic	2	2	2	2	2	1	1	2	1	2	0	0	1	2	2	2	2	2	2	2	4	44.8	20.839	64.285	Inferred from homology	69594000	85024000	77346000	88093000	47653000	0	0	94779000	0	74235000	0	0	0	0	0	157720000	113660000	192180000	181010000	145540000
Carbonicanhydrase	A6TA21	KPN_02014	150955412	Cytoplasmic	7	7	6	6	7	8	2	4	2	5	3	4	3	2	4	6	7	5	6	6	7	58.3	23.244	111.03	Inferred from homology	948520000	982010000	827130000	894200000	912910000	955080000	706830000	518920000	549830000	541990000	702170000	653900000	830730000	494530000	427040000	1267100000	1133100000	1260300000	1199700000	1483400000
Uncharacterizedprotein	A6TA31	KPN_02024	150955422	Unknown	0	0	0	0	0	0	1	2	0	1	0	1	0	1	0	2	1	0	0	0	1	20.6	18.126	5.044	Predicted	0	0	0	0	0	0	0	82027000	0	0	0	0	0	0	0	52613000	0	0	0	0
Uncharacterizedprotein	A6TA37	KPN_02030	150955428	Unknown	3	2	1	0	1	1	3	2	1	1	1	3	2	2	2	2	3	0	1	1	2	44.4	12.071	32.632	Predicted	110620000	83509000	0	0	0	0	144500000	149220000	0	0	0	101080000	136210000	132310000	119010000	85099000	101090000	0	0	0
PutativeABCtransporterperiplasmicbindingprotein	A6TA95	KPN_02088	150955486	Unknown	0	0	0	0	0	0	0	0	0	0	0	0	0	0	0	1	4	0	3	3	5	28.7	39.546	105.87	Predicted	0	0	0	0	0	0	0	0	0	0	0	0	0	0	0	0	98036000	0	74979000	0
Pyruvatekinase	A6TAE0	pykF	150955531	Cytoplasmic	18	18	16	14	17	20	7	13	10	15	11	13	12	15	13	16	19	14	17	19	19	69.6	50.688	323.31	Inferred from homology	3462900000	3347100000	3659400000	3776200000	3174700000	2897300000	2180400000	2102600000	2333800000	2340200000	2198900000	2592800000	1381100000	1842200000	1728600000	2265300000	2674600000	3002000000	2914900000	2293500000
Mureinlipoprotein	A6TAE1	lpp	150955532	Outer membrane	2	2	3	3	3	3	2	2	2	2	2	2	2	2	2	2	2	2	2	3	2	65.4	8.3863	141.58	Predicted	4970300000	6460400000	4417900000	5141000000	3440700000	3967300000	5022100000	3483500000	3344200000	3862500000	3270200000	2524400000	5895500000	6209400000	5211900000	4965300000	5640200000	3580800000	3664800000	3190400000
PutativeATPsynthasesubunit	A6TAE2	ynhG	150955533	Periplasmic	0	0	0	0	0	0	0	0	0	0	0	0	0	1	0	0	6	0	0	1	2	32.6	35.337	4.2555	Predicted	0	0	0	0	0	0	0	0	0	0	0	0	0	0	0	0	129980000	0	0	0
Cysteinedesulfurase	A6TAE4	sufS	150955535	Cytoplasmic	0	0	0	0	1	0	0	1	0	1	0	0	0	0	0	0	1	1	2	0	0	18	43.749	8.4509	Inferred from homology	0	0	0	0	0	0	0	0	0	0	0	0	0	0	0	0	0	0	34281000	0
PutativeATP-bindingcomponentofatransportsystem	A6TAE6	sufC	150955537	Cytoplasmic	0	0	0	0	1	1	0	0	1	1	0	1	1	0	0	0	1	2	0	0	2	35.5	27.747	4.3977	Predicted	0	0	0	0	0	0	0	0	0	0	0	0	0	0	0	0	0	0	0	0
PutativeABCtransporterperiplasmicsolute-bindingprotein	A6TAF6	KPN_02149	150955547	CM	0	0	0	0	1	0	0	1	0	1	0	0	0	0	0	0	0	0	0	0	0	13	35.35	33.608	Predicted	0	0	0	0	0	0	0	0	0	9233700	0	0	0	0	0	0	0	0	0	0
Putative5-methyltetrahydropteroyltriglutamate-homocysteinemethyltransferase	A6TAF9	KPN_02152	150955550	Cytoplasmic	0	0	0	0	0	1	0	0	0	0	0	0	1	1	2	0	1	0	2	0	4	17.2	38.474	7.3315	Predicted	0	0	0	0	0	0	0	0	0	0	0	0	0	0	54280000	0	0	0	15284000	0
Phosphoenolpyruvatesynthase	A6TAG7	ppsA	150955558	Cytoplasmic	12	12	11	10	13	13	13	15	11	15	14	14	14	16	13	11	20	14	19	22	27	50.3	87.09	323.31	Inferred from homology	979250000	863070000	925420000	926330000	734620000	1068400000	1691900000	1449900000	1780800000	1456100000	1412800000	1466700000	1385500000	2413600000	1535500000	1747000000	1770900000	1895500000	1926100000	1824100000
Putativephosphoenolpyruvatesynthaseregulatoryprotein	A6TAG8	KPN78578_21280	150955559	Cytoplasmic	0	0	1	1	0	0	1	1	1	1	0	0	0	1	0	0	1	1	1	0	1	23.8	31.062	21.186	Inferred from homology	0	0	0	0	0	0	0	0	0	0	0	0	0	0	0	0	0	0	5935900	0
Phospho-2-dehydro-3-deoxyheptonatealdolase	A6TAG9	aroH	150955560	Cytoplasmic	4	1	1	0	0	1	1	3	0	1	0	2	2	2	1	2	3	0	1	1	0	25.6	38.554	7.6056	Inferred from homology	66220000	0	0	0	0	0	0	82929000	0	0	0	0	0	0	0	50096000	48900000	0	0	0
UPF0061proteinKPN78578_21310	A6TAH1	KPN78578_21310	150955562	Unknown	0	0	0	0	0	0	0	2	0	1	0	1	1	0	0	0	0	0	0	0	0	12.1	54.423	6.4714	Inferred from homology	0	0	0	0	0	0	0	3088900	0	0	0	0	0	0	0	0	0	0	0	0
Glutathioneperoxidase	A6TAH4	btuE	150955565	Periplasmic	2	2	1	2	2	2	2	1	2	2	2	2	2	1	2	1	3	2	5	2	4	43.7	20.122	21.222	Inferred from homology	83981000	0	0	87598000	74611000	135710000	112220000	0	115490000	95171000	91238000	99084000	0	0	0	0	0	63796000	229240000	150760000
Lipoprotein	A6TAH5	KPN_02168	150955566	CM	2	2	1	1	2	3	0	0	0	1	0	0	0	2	1	2	1	2	3	5	4	36.1	29.1	34.282	Inferred from homology	0	0	0	0	0	0	0	0	0	0	0	0	0	0	0	75331000	0	0	76825000	0
Integrationhostfactorsubunitalpha	A6TAI1	ihfA	150955572	Cytoplasmic	3	3	4	3	4	4	3	3	3	3	3	4	2	3	3	2	2	4	3	3	3	42.4	11.353	36.976	Inferred from homology	498410000	405530000	440110000	353260000	457250000	415600000	767310000	538780000	615830000	471010000	364230000	386190000	554140000	585290000	612440000	437170000	460990000	239890000	404030000	392380000
Phenylalanine--tRNAligasebetasubunit	A6TAI2	pheT	150955573	Cytoplasmic	26	29	25	26	25	24	21	22	16	24	20	17	16	15	20	23	27	25	24	26	26	65.9	86.962	323.31	Inferred from homology	3121900000	2870300000	3761400000	3940500000	2503400000	2949800000	2299600000	2214400000	2731100000	2714200000	2200900000	1763200000	2055400000	1638000000	1486700000	2923600000	2155500000	3484800000	2813300000	2581500000
Phenylalanine--tRNAligasealphasubunit	A6TAI3	pheS	150955574	Cytoplasmic	10	12	9	10	17	14	8	14	7	10	9	10	10	9	12	12	12	8	12	15	18	63	36.798	323.31	Inferred from homology	1345200000	1301300000	1207000000	1211200000	1162800000	1246400000	1050100000	1002900000	1063300000	961260000	1128600000	821900000	1051200000	944970000	1077900000	1049800000	1131100000	1020300000	1076500000	870560000
50SribosomalproteinL20	A6TAI4	rplT	150955575	Cytoplasmic	5	6	6	4	6	6	4	6	4	4	4	5	5	5	4	4	6	3	5	4	6	34.7	13.497	20.028	Inferred from homology	5371300000	5377400000	5791000000	6488200000	9358200000	8294900000	7748000000	6641800000	11907000000	8328000000	11184000000	9451800000	4086800000	2774000000	4362100000	6749100000	4290500000	7241900000	4247100000	6332200000
50SribosomalproteinL35	A6TAI5	rpmI	150955576	Cytoplasmic	1	1	1	1	1	1	1	1	1	1	1	1	1	1	1	1	1	1	1	1	1	18.6	7.8896	7.8842	Inferred from homology	0	0	0	0	0	0	0	0	0	0	0	0	0	0	0	0	0	0	742170000	0
TranslationinitiationfactorIF-3	A6TAI6	infC	150955577	Cytoplasmic	3	3	2	3	2	3	3	4	3	3	2	5	3	4	5	2	3	3	3	4	3	54.9	13.245	42.766	Inferred from homology	1150200000	1128300000	1135400000	982430000	634180000	647270000	1959000000	2120800000	1600900000	1749000000	1483800000	811800000	1104100000	1216300000	1213700000	1215200000	1009000000	1276200000	1008500000	770280000
Threonine--tRNAligase	A6TAI7	thrS	150955578	Cytoplasmic	11	13	9	11	17	12	11	16	8	16	12	11	8	10	9	7	11	9	9	10	18	45.5	71.75	323.31	Inferred from homology	568310000	564580000	774060000	696500000	779760000	753710000	941490000	851350000	1180700000	1179900000	1293100000	946060000	1086000000	1112500000	911880000	500790000	467990000	595320000	742900000	556670000
Phosphofructokinase	A6TAJ0	pfkB	150955581	Cytoplasmic	0	0	0	0	0	0	0	1	0	0	0	0	0	0	0	2	4	1	5	1	5	46.8	32.589	113.13	Inferred from homology	0	0	0	0	0	0	0	0	0	0	0	0	0	0	0	0	173740000	0	157930000	0
Conservedprotein,proteinkinase-likeprotein	A6TAJ2	yniA	150955583	Cytoplasmic	0	0	0	0	0	0	0	0	1	1	0	0	0	1	0	0	0	1	2	0	3	19.4	34.293	112.83	Predicted	0	0	0	0	0	0	0	0	0	0	0	0	0	0	0	0	0	0	0	0
ProteinTonB	A6TAJ3	tonB	150955584	Cytoplasmic	0	1	0	1	2	1	0	0	0	0	0	0	0	0	1	0	0	0	0	2	1	21	27.097	8.9017	Inferred from homology	0	0	0	0	0	0	0	0	0	0	0	0	0	0	0	0	0	0	0	0
Uncharacterizedprotein	A6TAJ4	yciI	150955585	Unknown	1	0	1	1	2	2	1	2	0	1	1	0	0	0	0	0	0	1	0	1	0	36.7	10.679	10.652	Predicted	0	0	0	0	0	0	0	109010000	0	0	0	0	0	0	0	0	0	0	0	0
UPF0263proteinKPN78578_21580	A6TAJ8	KPN78578_21580	150955589	Cytoplasmic	0	0	0	0	1	0	0	1	0	0	0	0	1	0	1	0	0	1	1	0	1	47.7	12.618	17.49	Inferred from homology	0	0	0	0	0	0	0	0	0	0	0	0	0	0	0	0	0	0	976700	0
ATP-bindingproteinofoligopeptideABCtransportsystem	A6TAK0	oppF	150955591	CM	1	1	1	1	1	1	1	1	1	1	1	0	0	0	0	1	1	1	1	1	2	22.2	37.267	42.275	Inferred from homology	0	0	0	0	0	0	0	0	0	0	0	0	0	0	0	0	0	0	9795000	0
OligopeptidetransporterATP-bindingcomponent	A6TAK1	oppD	150955592	CM	0	0	0	0	0	0	0	1	0	0	0	0	0	0	0	0	1	0	3	0	1	20.8	36.926	13.514	Inferred from homology	0	0	0	0	0	0	0	0	0	0	0	0	0	0	0	0	0	0	22817000	0
Oligopeptidetransportprotein(ABCsuperfamily,peri_bind)	A6TAK4	oppA	150955595	Periplasmic	4	1	1	2	5	4	7	10	6	9	7	8	9	8	9	8	14	10	15	10	19	70	61.388	323.31	Predicted	120240000	0	0	86676000	0	216940000	340020000	336960000	468360000	364610000	269830000	453170000	429680000	563170000	374290000	545530000	849640000	505330000	960710000	632870000
Aldehyde-alcoholdehydrogenase	A6TAK6	adhE	150955597	Cytoplasmic	35	31	34	31	33	34	19	23	14	21	19	14	13	11	13	30	37	30	38	32	42	75.9	95.893	323.31	Predicted	6984400000	6280400000	7323500000	7038500000	6951300000	6790700000	2482500000	2260900000	2391800000	2065900000	2679800000	2299200000	1165400000	1192200000	564060000	5215100000	9442200000	6559300000	9220800000	6074100000
Thymidinekinase	A6TAK7	tdk	150955598	Cytoplasmic	0	0	0	0	1	1	0	0	0	0	1	0	1	2	0	0	0	0	0	0	1	16.6	19.796	3.7898	Inferred from homology	0	0	0	0	0	0	0	0	0	0	0	0	0	35272000	0	0	0	0	0	0
DNA-bindingprotein	A6TAK8	hns	150955599	Cytoplasmic	5	5	5	5	8	7	5	5	5	6	4	7	6	6	6	4	5	5	6	8	7	59.3	15.286	323.31	Inferred from homology	2149600000	1832400000	1937200000	1518200000	2643000000	2082900000	3092500000	3061700000	1828700000	2064800000	2224500000	2690300000	1475300000	1796600000	1830100000	2034500000	2455100000	1431800000	1856300000	2017300000
UTP--glucose-1-phosphateuridylyltransferase	A6TAK9	galU	150955600	Cytoplasmic	12	14	9	10	12	12	8	15	11	11	7	10	6	8	5	6	13	8	11	13	12	87.3	32.62	323.31	Inferred from homology	2880900000	2852500000	2191700000	2758100000	1981300000	2019700000	3561100000	4629800000	2986800000	3628700000	4389100000	3172000000	2922300000	3208400000	2858100000	2535100000	2974400000	2355700000	2267700000	1644100000
Putative transmembrane protein	A6TAL1	ychK	150955602	Outer membrane	0	0	1	0	0	0	0	1	0	1	1	1	1	1	0	0	0	0	0	1	0	21.7	33.271	16.46	Predicted	0	0	0	0	0	0	0	33885000	0	0	0	0	0	0	0	0	0	0	0	0
Formyltetrahydrofolatedeformylase	A6TAL3	purU	150955604	Cytoplasmic	4	2	3	3	3	4	3	5	3	5	5	3	2	3	3	4	5	4	4	4	5	50.7	31.792	56.533	Inferred from homology	59161000	70262000	58307000	69608000	271810000	148800000	117000000	194750000	129420000	163880000	266890000	217980000	415170000	155230000	271540000	234520000	58964000	84879000	59578000	104730000
Nitratereductase1,cytochromeb(NR),gammasubunit	A6TAL6	narI	150955607	CM	1	1	1	0	1	0	0	1	0	1	0	1	0	0	0	1	1	1	0	0	1	10.2	25.368	5.1735	Predicted	0	0	0	0	0	0	0	0	0	0	0	0	0	0	0	0	34498000	0	0	0
Nitratereductase1,deltasubunit,assemblyfunction	A6TAL7	narJ	150955608	Cytoplasmic	4	5	5	4	6	6	0	1	0	0	0	0	0	0	0	2	4	4	5	5	4	50	26.479	142.19	Predicted	135740000	100450000	164160000	120760000	222040000	215320000	0	0	0	0	0	0	0	0	0	115300000	70827000	128110000	103330000	156400000
Nitratereductase1,Fe-S(Beta)subunit	A6TAL8	narH	150955609	CM	10	7	13	7	10	10	2	8	4	7	6	4	4	3	2	4	9	8	10	7	14	64.4	57.952	253.28	Predicted	556220000	558910000	556180000	388210000	630620000	398640000	130600000	308700000	149790000	320230000	340740000	188130000	75062000	167910000	0	172400000	552960000	327010000	490500000	393810000
Nitratereductase1,alphasubunit	A6TAL9	narG	150955610	CM	30	27	29	22	30	25	7	16	3	15	7	19	6	6	7	14	27	12	21	27	29	53.9	140.49	323.31	Inferred from homology	1749300000	1202400000	1402700000	1288500000	1735200000	1403500000	237560000	671160000	151780000	607670000	423430000	790370000	239890000	150570000	170510000	943420000	1167900000	775750000	1051600000	1178200000
Nitriteextrusionprotein	A6TAM0	narK	150955611	CM	3	1	2	1	2	2	0	1	0	1	0	0	0	1	0	1	1	2	2	2	2	17.5	49.913	49.004	Predicted	117890000	0	0	118660000	135270000	128620000	0	0	0	0	0	0	0	0	0	0	0	0	123480000	0
Pleiotrophicregulationofanaerobicrespiration	A6TAM2	narL	150955613	Cytoplasmic	3	2	3	3	2	3	2	3	2	3	2	1	3	2	1	2	5	2	4	3	5	42.6	23.919	31.275	Predicted	89889000	82435000	91651000	79339000	0	92858000	138770000	89612000	68290000	87799000	134930000	0	103990000	113700000	0	123880000	176200000	121650000	131450000	87510000
Putativephosphatase	A6TAN0	ychN	150955621	Unknown	1	1	1	1	2	0	1	2	1	1	1	0	0	0	0	1	2	2	3	2	2	64.1	12.576	70.492	Predicted	28448000	24641000	25556000	23551000	0	0	44970000	44289000	26979000	46256000	0	0	0	0	0	0	49520000	82700000	71991000	0
2-dehydro-3-deoxyphosphooctonatealdolase	A6TAN5	kdsA	150955626	Cytoplasmic	8	10	7	7	12	10	8	9	7	8	7	7	7	7	8	8	11	6	8	10	12	73.9	30.824	323.31	Inferred from homology	1412800000	1409300000	1187400000	1154500000	1808300000	1723100000	1171600000	1195200000	1010400000	1006300000	1895000000	426520000	1091900000	1157100000	1067200000	1377500000	1436500000	1147700000	1201800000	1689500000
Putativetranscriptionalregulator	A6TAN6	ychA	150955627	Cytoplasmic	1	2	1	1	0	1	0	1	0	0	0	2	1	2	1	1	1	0	2	1	1	34.1	30.985	8.3284	Predicted	0	0	0	0	0	0	0	0	0	0	0	0	0	0	0	0	0	0	12058000	0
Releasefactorglutaminemethyltransferase	A6TAN8	hemK	150955629	Cytoplasmic	0	1	0	0	0	2	0	1	0	1	0	0	0	0	0	1	2	0	0	0	0	18.4	30.881	5.1512	Inferred from homology	0	0	0	0	0	10710000	0	0	0	0	0	0	0	0	0	0	7988200	0	0	0
Peptidechainreleasefactor1	A6TAN9	prfA	150955630	Cytoplasmic	5	5	4	4	6	3	2	5	2	3	3	1	1	2	2	4	3	3	4	5	7	34.7	40.362	138.05	Inferred from homology	146330000	137010000	149650000	127720000	135400000	136980000	230220000	202470000	168020000	193660000	240350000	0	0	223170000	249410000	139400000	136760000	149640000	99981000	132910000
Glutamyl-tRNAreductase	A6TAP0	hemA	150955631	Cytoplasmic	0	1	0	0	1	2	0	0	0	0	1	0	0	0	0	0	0	0	0	0	2	15.3	46.359	11.87	Inferred from homology	0	0	0	0	0	0	0	0	0	0	0	0	0	0	0	0	0	0	0	0
Outer-membranelipoproteinLolB	A6TAP1	lolB	150955632	Unknown	2	1	2	2	1	2	2	5	1	2	2	3	1	2	3	2	1	2	2	3	4	51.7	23.002	68.862	Inferred from homology	86178000	0	87821000	97542000	0	0	119840000	163090000	155030000	161230000	178590000	0	0	156050000	0	95182000	0	110470000	130750000	66573000
4-diphosphocytidyl-2-C-methyl-D-erythritolkinase	A6TAP2	is	150955633	Cytoplasmic	0	1	0	0	0	0	0	2	0	1	0	0	0	0	0	0	0	1	0	0	0	24	30.689	13.56	Inferred from homology	0	0	0	0	0	0	0	35828000	0	0	0	0	0	0	0	0	0	0	0	0
Ribose-phosphatepyrophosphokinase	A6TAP3	prsA	150955634	Cytoplasmic	12	14	11	11	10	11	9	11	9	11	7	8	10	8	8	13	15	12	14	10	11	66.3	33.951	323.31	Inferred from homology	3632900000	3717600000	3270100000	3419600000	3317500000	3196600000	3400500000	3808800000	3557800000	3350500000	3094300000	3098300000	1291000000	1904000000	1464300000	3693200000	3632900000	4154900000	3827800000	4057000000
Putativesulfatetransporter	A6TAP4	ychM	150955635	CM	1	1	1	1	0	0	1	1	0	1	0	0	0	0	0	0	1	1	1	1	0	5.5	58.174	127.53	Inferred from homology	0	0	3744400	0	0	0	0	3935700	0	4582300	0	0	0	0	0	0	3146500	0	0	0
Peptidyl-tRNAhydrolase	A6TAP7	pth	150955638	Cytoplasmic	1	1	2	2	3	5	1	3	1	2	3	4	2	3	3	2	1	1	2	5	5	56.2	21.1	22.409	Inferred from homology	0	0	0	0	169720000	148210000	0	256360000	0	205250000	231250000	230440000	165320000	121180000	156560000	0	0	0	121960000	135100000
Ribosome-bindingATPaseYchF	A6TAP8	ychF	150955639	Cytoplasmic	9	10	7	7	8	6	8	11	6	10	5	7	6	6	5	6	9	5	7	6	11	59	39.623	271.15	Inferred from homology	1018800000	924390000	687500000	1018000000	577450000	702470000	1017300000	1092700000	1211900000	1009300000	1047000000	1158000000	1160500000	883670000	1113800000	928260000	997000000	1018700000	868980000	759340000
Putativenucleoprotein/polynucleotide-associatedenzyme	A6TAT2	KPN_02277	150955673	Cytoplasmic	2	2	2	2	2	2	2	2	2	2	2	2	2	2	2	2	2	2	2	2	2	21	23.529	39.479	Predicted	149820000	117110000	197780000	190410000	131090000	0	128900000	152360000	189330000	237660000	166820000	164780000	194320000	241200000	222190000	192490000	123790000	255230000	202490000	172350000
ColdshockproteinE	A6TAT4	KPN_02279	150955675	Unknown	2	4	3	2	5	4	1	3	0	3	3	1	1	1	2	1	2	3	2	3	6	58.8	17.953	40.439	Predicted	165000000	122140000	138310000	116810000	140840000	149490000	0	110830000	0	88329000	116930000	0	0	0	0	0	105120000	32730000	108650000	0
Phosphoenolpyruvatecarboxykinase[ATP]	A6TAU0	pckA	150955681	Cytoplasmic	4	5	8	8	9	10	15	17	14	19	12	15	19	22	23	10	14	10	16	15	17	76.4	58.269	323.31	Inferred from homology	298270000	378850000	525650000	588990000	451820000	543930000	2739400000	2652800000	2808400000	2693300000	2486000000	2618800000	3103600000	3769100000	3196400000	1338700000	1296000000	1352800000	1578900000	1349800000
Periplasmictrehalase	A6TAV8	treA	150955699	Periplasmic	0	0	0	0	0	0	0	0	0	0	0	0	0	0	1	0	5	0	2	0	5	16.2	64.294	201.64	Inferred from homology	0	0	0	0	0	0	0	0	0	0	0	0	0	0	0	0	66224000	0	0	0
Putativeferrioxaminereceptor	A6TAV9	KPN_02304	150955700	Outer membrane	4	5	3	2	7	6	2	3	0	2	2	1	2	0	2	4	2	3	4	6	7	20.3	77.349	234.74	Inferred from homology	77145000	115860000	74000000	74771000	66444000	97871000	50051000	88032000	0	36133000	55242000	0	0	0	0	48196000	42742000	44000000	35158000	50525000
Endo-typemembrane-boundlyticmureintransglycosylaseA	A6TAW0	emtA	150955701	Unknown	1	1	0	0	1	1	0	2	0	0	1	0	0	0	1	0	1	0	0	0	1	21.7	22.358	42.037	Inferred from homology	0	0	0	0	0	0	0	0	0	0	0	0	0	0	0	0	0	0	0	0
L,D-carboxypeptidaseA(Inmureinrecycling)	A6TAW1	ldcA	150955702	Cytoplasmic	0	0	0	0	0	0	1	1	0	1	0	0	0	0	0	0	0	0	0	0	3	17.1	33.407	5.6268	Predicted	0	0	0	0	0	0	0	0	0	0	0	0	0	0	0	0	0	0	0	0
Alanineracemase	A6TAW3	alr	150955704	Cytoplasmic	1	2	0	0	0	1	3	3	0	3	3	2	3	3	4	2	2	2	3	3	2	36.5	38.731	31.572	Inferred from homology	0	54560000	0	0	0	0	103900000	105190000	0	99453000	118920000	0	77961000	0	108950000	65696000	96176000	0	0	66451000
D-aminoaciddehydrogenase	A6TAW4	dadA	150955705	CM	3	3	2	2	6	5	4	5	2	5	2	4	5	6	7	4	7	1	8	7	8	46.8	47.231	63.389	Inferred from homology	156200000	172540000	122430000	143310000	130590000	128350000	222990000	229710000	230100000	170070000	165930000	231920000	404840000	371270000	371520000	256390000	284670000	0	317900000	274600000
Putativesporulationprotein	A6TAW5	ycgB	150955706	Cytoplasmic	0	0	0	0	0	0	0	0	0	0	0	0	0	0	0	0	0	0	2	0	2	9.8	62.994	24.469	Predicted	0	0	0	0	0	0	0	0	0	0	0	0	0	0	0	0	0	0	14164000	0
Fattyacidmetabolismregulatorprotein	A6TAW6	fadR	150955707	Cytoplasmic	4	3	3	4	6	4	5	6	4	6	3	4	2	2	3	2	5	4	6	6	9	67.8	27.089	183.73	Inferred from homology	127010000	19484000	118580000	119880000	126320000	132650000	97119000	69932000	112910000	178350000	235910000	87854000	188740000	0	138380000	118430000	105880000	167760000	152120000	147550000
DisulfidebondformationproteinB	A6TAW8	dsbB	150955709	CM	0	0	0	0	0	1	0	1	1	2	1	2	0	1	1	0	1	0	0	0	2	15.1	18.074	3.8753	Inferred from homology	0	0	0	0	0	0	0	0	0	66379000	0	76169000	0	0	0	0	0	0	0	0
UPF0260 protein KPN78578_22800	A6TAX0	KPN78578_22800	150955711	Cytoplasmic	0	0	1	0	0	0	0	0	0	1	0	1	0	0	0	0	0	0	0	0	0	25.7	17.214	5.162	Inferred from homology	0	0	0	0	0	0	0	0	0	18993000	0	0	0	0	0	0	0	0	0	0
Putativeisomerase	A6TAX1	ycgM	150955712	Cytoplasmic	1	2	2	1	2	2	2	2	2	3	2	2	1	1	0	2	2	3	1	3	4	68	23.732	40.363	Predicted	0	140370000	0	0	134980000	113030000	151860000	188720000	158760000	183870000	285760000	227960000	0	0	0	193470000	249340000	210680000	0	163370000
Probableseptumsite-determiningproteinMinC	A6TAX3	minC	150955714	Cytoplasmic	3	2	2	2	3	3	4	4	2	2	4	2	2	3	3	1	1	0	2	2	5	37.5	24.916	13.827	Inferred from homology	149390000	0	97373000	108350000	144880000	135710000	270240000	247400000	348630000	202050000	283430000	160650000	221960000	169260000	123330000	0	0	0	106240000	97827000
Site-determiningprotein	A6TAX4	minD	150955715	Cytoplasmic	11	8	9	12	9	11	7	11	7	11	9	11	8	11	10	12	13	10	12	11	14	67	29.659	323.31	Inferred from homology	2423700000	2230600000	2138400000	2136100000	1901200000	1721200000	2828200000	2415900000	3015300000	2200200000	2099200000	1799000000	1976900000	1794000000	1790400000	2356800000	2553100000	1935800000	2612500000	1596400000
Celldivisiontopologicalspecificityfactor	A6TAX5	minE	150955716	Cytoplasmic	5	5	4	5	3	4	4	5	4	4	3	2	2	3	3	5	5	4	4	4	4	86.5	10.31	33.461	Inferred from homology	344250000	285210000	333800000	407650000	443830000	412320000	388640000	455790000	402680000	410610000	822220000	1156900000	619500000	570050000	369610000	225990000	430920000	409520000	513800000	473420000
RibonucleaseD	A6TAX6	rnd	150955717	Cytoplasmic	2	1	0	0	2	1	0	6	0	1	3	1	1	2	2	0	1	0	1	3	1	48.5	42.087	40.066	Inferred from homology	0	0	0	0	43439000	0	0	0	0	0	0	0	0	0	0	0	0	0	0	64416000
Putativeglycoproteinendopeptidase	A6TAX9	yeaZ	150955720	Unknown	4	5	5	5	3	3	4	6	3	5	3	1	1	1	1	2	4	5	4	3	3	77.9	24.7	323.31	Predicted	140280000	138710000	125320000	140630000	0	0	206770000	221140000	228970000	234600000	0	0	0	0	0	104240000	129170000	317050000	162130000	0
PutativeATP-dependenthelicase,SOSrepair	A6TAY0	yoaA	150955721	Cytoplasmic	0	0	0	0	0	0	0	0	0	1	0	0	0	0	0	0	0	0	1	0	1	5.8	70.266	19.95	Predicted	0	0	0	0	0	0	0	0	0	0	0	0	0	0	0	0	0	0	8235500	0
Uncharacterizedprotein	A6TAY1	yoaB	150955722	Cytoplasmic	2	2	2	2	1	1	2	2	2	2	2	1	1	1	1	2	2	2	2	1	2	21.9	12.553	28.084	Predicted	257010000	267270000	293600000	401310000	0	0	216800000	203650000	290120000	259760000	178630000	0	0	0	0	304640000	281040000	104090000	475980000	0
UPF0181proteinKPN78578_22920	A6TAY2	KPN78578_22920	150955723	Unknown	0	0	1	0	0	0	0	0	0	0	0	0	0	1	1	0	0	0	0	0	0	55.7	6.7484	4.4306	Inferred from homology	0	0	0	0	0	0	0	0	0	0	0	0	0	0	40162000	0	0	0	0	0
Para-aminobenzoatesynthasecomponentI	A6TAY3	pabB	150955724	Cytoplasmic	0	2	0	1	0	0	1	2	0	1	0	0	0	0	0	0	0	0	0	0	0	10	50.429	6.1398	Predicted	0	29223000	0	0	0	0	0	60851000	0	0	0	0	0	0	0	0	0	0	0	0
L-serinedeaminase	A6TAY5	sdaA	150955726	Cytoplasmic	5	4	2	2	4	3	2	4	1	2	1	3	3	6	2	2	5	3	5	3	4	37.5	46.706	70.121	Predicted	44359000	57094000	0	75154000	77935000	0	86770000	73701000	0	72460000	0	96750000	102520000	83965000	0	79217000	55768000	123960000	108670000	53470000
PTSenzymeIIAB,mannose-specific	A6TAY8	manX	150955729	Cytoplasmic	4	3	6	5	9	8	3	3	2	4	4	6	5	7	5	4	7	4	7	8	10	59.4	34.893	224.14	Predicted	569550000	664410000	766990000	595420000	543660000	495940000	463170000	417060000	390250000	445850000	395830000	356570000	201480000	327910000	311730000	711500000	822540000	581800000	767980000	547110000
PTSenzymeIIC,mannose-specific	A6TAY9	manY	150955730	CM	0	0	0	0	1	1	0	0	0	0	0	0	1	0	0	0	0	0	0	1	1	7.1	27.573	6.121	Predicted	0	0	0	0	0	0	0	0	0	0	0	0	0	0	0	0	0	0	0	40530000
PTSenzymeIID,mannose-specific	A6TAZ0	manZ	150955731	CM	1	3	1	1	3	3	0	0	0	0	0	0	0	2	1	2	3	1	3	1	1	34.6	31.259	67.074	Predicted	0	123060000	0	0	0	0	0	0	0	0	0	0	0	0	0	0	124370000	0	138720000	0
23SrRNAm1G745methyltransferase	A6TAZ3	rrmA	150955734	Cytoplasmic	0	1	0	1	0	1	1	0	0	2	1	1	0	0	1	0	0	0	1	1	0	14	29.67	4.8452	Predicted	0	0	0	0	0	0	0	0	0	18734000	0	0	0	0	0	0	0	0	0	0
Coldshockprotein	A6TAZ5	cspC	150955736	Cytoplasmic	4	4	3	3	5	5	3	3	4	4	5	5	5	6	5	4	4	3	4	5	5	87	7.4023	323.31	Predicted	2581200000	2562500000	4303300000	3920700000	3319500000	3186300000	2535400000	2243300000	4347300000	2897300000	3183300000	2338000000	4360300000	3560000000	4024200000	3407000000	1858200000	5932200000	2942700000	2292700000
Uncharacterizedprotein	A6TAZ6	yebO	150955737	Unknown	1	1	2	1	2	2	1	2	1	2	2	3	2	3	3	1	1	1	2	3	3	47.9	10.611	106.84	Predicted	83447000	89214000	65381000	82110000	122770000	123820000	114720000	108850000	157000000	143310000	96724000	210020000	149150000	213550000	187940000	125300000	63440000	101070000	86322000	73642000
Putativetranscriptionalrepressor(IclRfamily)	A6TAZ8	kdgR	150955739	Cytoplasmic	4	6	3	3	9	8	6	8	3	5	9	8	7	8	5	7	7	6	6	8	10	58.2	29.978	217.81	Predicted	408850000	374190000	405310000	362710000	437940000	402790000	565800000	476570000	617630000	531270000	479520000	569710000	486750000	571610000	489590000	327160000	386180000	226430000	281060000	346730000
ProteaseHtpX	A6TB00	htpX	150955741	CM	0	3	1	1	2	2	1	3	0	1	1	1	1	2	2	1	1	2	3	0	0	21.8	32.046	16.859	Inferred from homology	0	95840000	0	0	0	0	0	83642000	0	0	0	0	0	0	0	0	0	80152000	49579000	0
Carboxy-terminalproteaseforpenicillin-bindingprotein3	A6TB01	prc	150955742	CM	3	5	5	5	6	6	5	11	6	10	6	7	5	9	6	3	5	3	7	6	9	46.3	76.67	235.45	Inferred from homology	219220000	192960000	162840000	169530000	138360000	148040000	316260000	468200000	292410000	347330000	246150000	483720000	208040000	226800000	205100000	270260000	197890000	215930000	254750000	227800000
RNAchaperoneProQ	A6TB02	proQ	150955743	Cytoplasmic	7	9	6	6	10	8	7	9	5	7	8	10	6	9	8	6	6	5	7	5	9	55.1	24.974	220.39	Inferred from homology	1140600000	1343000000	1063400000	1010800000	1389700000	1348300000	2503100000	2452400000	2232700000	2137500000	2301700000	2717500000	2021100000	1922700000	1722400000	1337900000	1066700000	1378700000	830380000	1205900000
Uncharacterizedprotein	A6TB03	yebR	150955744	Cytoplasmic	3	5	5	3	5	4	3	6	2	7	3	4	4	4	4	5	3	3	4	7	7	72.1	17.984	83.369	Predicted	397130000	329060000	211200000	200020000	341850000	309510000	578120000	323280000	300620000	249620000	606370000	488330000	268160000	359520000	236610000	361360000	382550000	306610000	297060000	270240000
Uncharacterizedprotein	A6TB05	KPN_02350	150955746	Unknown	0	0	0	0	1	0	0	1	0	0	0	1	0	0	3	0	0	0	0	0	0	7.2	94.803	3.5442	Predicted	0	0	0	0	0	0	0	0	0	0	0	0	0	0	13216000	0	0	0	0	0
Uncharacterizedprotein	A6TB11	yebY	150955752	Unknown	2	1	1	1	3	3	2	3	1	2	1	2	1	1	1	2	2	1	1	2	3	50	12.251	52.032	Predicted	61606000	0	0	0	77659000	76202000	69917000	100570000	0	135780000	0	0	0	0	0	89244000	83174000	0	0	71048000
DNApolymeraseIII,thetasubunit	A6TB14	holE	150955755	Cytoplasmic	0	0	0	0	1	1	0	0	0	0	0	0	0	0	0	0	0	0	0	0	1	10.4	9.0023	5.2384	Predicted	0	0	0	0	33806000	0	0	0	0	0	0	0	0	0	0	0	0	0	0	0
Uncharacterizedprotein	A6TB17	yebE	150955758	CM	0	0	0	0	1	0	0	0	0	0	0	0	0	0	0	0	2	0	1	0	0	29.7	23.234	3.9538	Predicted	0	0	0	0	0	0	0	0	0	0	0	0	0	0	0	0	0	0	2743200	0
Phosphoribosylglycinamideformyltransferase2	A6TB19	purT	150955760	CM	1	1	1	1	0	0	0	1	0	1	0	0	0	0	1	0	1	2	1	0	0	15.6	41.98	25.997	Inferred from homology	0	0	0	0	0	0	0	0	0	0	0	0	0	0	0	0	0	0	6186200	0
Keto-hydroxyglutarate-aldolase/keto-deoxy-phosphogluconatealdolase	A6TB20	eda	150955761	Cytoplasmic	8	7	7	8	6	7	6	8	6	8	6	6	6	5	4	4	8	8	8	7	6	64.8	22.229	219.23	Predicted	1225800000	1475900000	1419400000	1469700000	871160000	961100000	1276500000	1216500000	1429400000	1107300000	852620000	792290000	476890000	390640000	582750000	1238700000	973800000	1080200000	1066900000	802920000
Phosphogluconatedehydratase	A6TB21	edd	150955762	Cytoplasmic	3	3	1	0	2	4	0	2	1	1	1	1	1	0	1	3	2	1	0	1	2	21	64.133	15.544	Inferred from homology	89126000	103500000	0	0	80302000	107490000	0	0	0	0	0	0	0	0	0	85058000	66537000	0	0	0
Glucose-6-phosphate1-dehydrogenase	A6TB22	zwf	150955763	Cytoplasmic	14	15	13	14	18	16	9	14	10	13	10	14	13	9	11	12	15	13	14	14	17	62.5	55.871	323.31	Inferred from homology	1348300000	1291700000	1229500000	1131900000	1382700000	1418700000	898700000	936470000	1028500000	936240000	992040000	1026500000	1010700000	839160000	780890000	1387600000	1041200000	1525200000	1103000000	1397900000
Putativetranscriptionalregulator(N-terminal)putativesugar-bindingdomainofregulatorprotein(C-terminal)	A6TB23	yebK	150955764	Cytoplasmic	1	1	1	1	2	1	1	2	0	2	1	2	0	2	0	0	1	0	1	1	1	13.2	32.614	8.149	Predicted	0	0	0	0	0	0	0	49684000	0	59920000	0	0	0	0	0	0	0	0	0	0
Pyruvatekinase	A6TB24	pykA	150955765	Cytoplasmic	15	14	14	13	15	17	11	13	10	12	14	11	8	11	12	15	16	15	16	14	18	65.6	51.422	323.31	Inferred from homology	2969500000	2905500000	3042400000	2630100000	2859100000	2793000000	1752900000	1637100000	1681300000	1538300000	1676600000	1599700000	1032400000	1618000000	1233100000	2974700000	3017200000	2313700000	2879900000	2652700000
LipidAbiosynthesismyristoyltransferase	A6TB25	msbB	150955766	CM	0	0	0	1	0	0	0	0	1	1	0	1	0	0	0	1	0	0	0	0	0	6.2	37.483	3.9038	Inferred from homology	0	0	0	0	0	0	0	0	62527000	0	0	0	0	0	0	0	0	0	0	0
High-affinityzincuptakesystemperiplasmicprotein	A6TB27	znuA	150955768	Periplasmic	2	2	1	2	1	1	1	2	1	3	0	1	0	0	1	0	0	0	2	1	1	19.8	32.394	21.865	Predicted	98003000	88391000	0	80869000	0	0	0	83995000	0	113910000	0	0	0	0	0	0	0	0	82449000	0
HollidayjunctionATP-dependentDNAhelicaseRuvB	A6TB30	ruvB	150955771	Cytoplasmic	2	1	2	1	1	1	1	2	1	3	0	1	0	0	0	0	2	0	1	1	1	24.7	37.145	28.908	Inferred from homology	18038000	0	0	0	0	0	0	29772000	0	45962000	0	0	0	0	0	0	14831000	0	0	0
HollidayjunctionATP-dependentDNAhelicaseRuvA	A6TB31	ruvA	150955772	Cytoplasmic	0	0	1	0	2	1	0	0	0	0	0	1	1	0	1	0	1	0	2	1	2	26.1	22.128	34.801	Inferred from homology	0	0	0	0	66279000	0	0	0	0	0	0	0	0	0	0	0	0	0	0	0
ProbabletranscriptionalregulatoryproteinKPN78578_23430	A6TB33	KPN78578_23430	150955774	Cytoplasmic	2	3	2	2	5	6	1	2	1	2	3	4	7	6	4	1	2	2	2	6	7	39	26.317	83.744	Inferred from homology	991110000	969540000	1012900000	1152300000	967230000	999440000	0	0	0	606410000	446880000	1505900000	928140000	578860000	1110300000	0	943240000	90101000	843830000	774110000
dATPpyrophosphohydrolase	A6TB34	ntpA	150955775	Unknown	0	0	0	0	0	0	0	2	0	2	0	2	0	1	2	0	0	0	0	0	1	32.7	16.832	23.585	Predicted	0	0	0	0	0	0	0	9954400	0	21200000	0	0	0	0	0	0	0	0	0	0
Aspartate--tRNAligase	A6TB35	aspS	150955776	Cytoplasmic	21	21	17	18	26	27	13	21	9	15	12	20	18	18	20	18	18	19	18	22	30	70.8	66.414	323.31	Inferred from homology	1871600000	1701800000	1973300000	1975200000	1700200000	1888000000	1548000000	1641200000	1591100000	1444300000	2033600000	1568000000	1527100000	1827300000	1988700000	1302600000	1743700000	1984500000	1546300000	1714200000
Putativeenzyme	A6TB36	yecD	150955777	Cytoplasmic	0	0	0	1	0	0	0	0	0	0	0	0	0	1	1	1	2	2	3	0	0	49.5	20.612	20.135	Predicted	0	0	0	0	0	0	0	0	0	0	0	0	0	0	0	0	0	56688000	0	0
Carboxy-S-adenosyl-L-methioninesynthase	A6TB39	cmoA	150955780	Cytoplasmic	4	3	3	4	3	2	3	6	3	3	2	2	2	3	4	2	2	3	3	2	3	47.8	27.689	77.221	Inferred from homology	76998000	68681000	117990000	115140000	94144000	94681000	210290000	137170000	154050000	150870000	150440000	241830000	222770000	166510000	138960000	183220000	74869000	159900000	121150000	101140000
tRNAU34carboxymethyltransferase	A6TB40	cmoB	150955781	Cytoplasmic	0	0	1	1	3	2	1	3	1	2	2	2	3	3	1	1	2	1	3	1	5	34.4	38.226	56.481	Inferred from homology	0	0	0	0	0	0	0	0	0	53602000	0	0	0	0	0	0	0	0	45402000	0
CopperhomeostasisproteinCutC	A6TB41	cutC	150955782	Cytoplasmic	1	0	1	0	0	0	0	0	1	0	0	1	0	0	1	1	1	0	1	0	0	17.4	26.483	44.978	Inferred from homology	0	0	0	0	0	0	0	0	0	0	0	0	0	0	0	0	0	0	22191000	0
Uncharacterizedprotein	A6TB42	yecM	150955783	Unknown	0	0	1	0	1	0	0	0	0	0	0	0	0	0	0	1	0	0	1	1	1	27	21.086	10.186	Predicted	0	0	0	0	0	0	0	0	0	0	0	0	0	0	0	48513000	0	0	0	0
Arginine--tRNAligase	A6TB43	argS	150955784	Cytoplasmic	13	12	11	10	17	13	7	12	7	12	9	11	10	13	14	11	13	10	11	15	18	66.7	64.242	323.31	Evidence at protein level	1347500000	1344200000	1454800000	1581900000	1225300000	1204700000	1276500000	1243300000	1248600000	1220000000	1142100000	1240100000	1238400000	1163800000	994970000	1378300000	1026800000	1536500000	1199200000	1177300000
Universalstressprotein	A6TB46	yecG	150955787	Cytoplasmic	1	0	0	0	0	0	0	0	0	0	0	0	0	0	0	1	1	0	0	0	2	27.5	15.754	5.925	Inferred from homology	0	0	0	0	0	0	0	0	0	0	0	0	0	0	0	0	21570000	0	0	0
Alpha,alpha-trehalose-phosphatesynthase[UDP-forming]	A6TB47	otsA	150955788	Unknown	0	0	0	0	0	0	0	0	0	0	0	0	0	0	0	0	0	0	1	1	1	8.6	53.812	5.2737	Inferred from homology	0	0	0	0	0	0	0	0	0	0	0	0	0	0	0	0	0	0	0	0
Ferritin	A6TB57	ftn	150955798	Cytoplasmic	3	4	3	2	4	4	4	4	4	4	4	4	3	3	4	4	3	2	4	4	5	43.6	19.207	323.31	Inferred from homology	401070000	286960000	507420000	420790000	562490000	548500000	1128400000	715430000	1462400000	954380000	1340000000	469510000	184540000	291090000	139780000	316070000	661530000	831460000	1217300000	881550000
Uncharacterizedprotein	A6TB60	yecA	150955801	Unknown	1	2	2	2	1	2	2	2	3	4	1	1	2	1	2	1	1	3	3	1	3	36	24.72	146.69	Inferred from homology	0	0	74641000	99305000	0	120350000	79384000	99744000	103460000	138630000	0	86244000	107830000	0	0	0	0	174850000	85721000	0
Responseregulator	A6TB64	uvrY	150955805	Cytoplasmic	1	1	0	0	2	1	1	1	1	1	1	1	0	1	0	1	1	0	0	1	1	10.6	25.476	9.0117	Predicted	0	0	0	0	37963000	0	0	0	0	0	0	0	0	0	0	0	0	0	0	0
Uncharacterizedprotein	A6TB65	yecF	150955806	Unknown	2	2	1	1	3	3	1	1	1	1	1	2	2	1	1	2	2	1	1	2	3	55.4	8.2264	57.345	Predicted	181290000	183670000	0	0	196790000	152410000	0	0	0	0	0	91872000	0	0	0	126200000	127520000	0	0	0
Transcriptionalactivatorforcelldivision(LuxR/UhpAfamily)	A6TB66	sdiA	150955807	Cytoplasmic	0	0	0	1	0	0	0	0	0	0	0	0	0	0	0	0	1	0	1	0	1	10.1	26.354	25.021	Predicted	0	0	0	0	0	0	0	0	0	0	0	0	0	0	0	0	0	0	15521000	0
PutativeATP-bindingcomponentofatransportsystem	A6TB67	yecC	150955808	CM	1	2	0	0	1	0	2	3	0	0	2	1	0	2	1	1	2	0	2	1	1	33.2	27.728	70.742	Predicted	0	30591000	0	0	0	0	52090000	35481000	0	0	0	0	0	0	0	0	34283000	0	55117000	0
Putativeaminoacidtransportprotein(ABCsuperfamily,membrane)	A6TB68	yecS	150955809	CM	1	1	2	1	1	1	2	1	1	2	0	1	0	0	1	2	1	1	2	0	0	13.5	24.683	5.5266	Inferred from homology	0	0	45800000	0	0	0	50188000	0	0	41919000	0	0	0	0	0	73440000	0	0	39538000	0
D-cysteinedesulfhydrase	A6TB69	dcyD	150955810	Cytoplasmic	4	6	6	6	5	3	4	6	5	6	3	4	1	3	3	4	5	4	6	7	8	50.3	34.914	119.37	Inferred from homology	232930000	259910000	192140000	209900000	184620000	237960000	281800000	227420000	208700000	212310000	230390000	239970000	0	129700000	0	359590000	287840000	319070000	302920000	332390000
Cysteinetransportprotein(ABCsuperfamily,peri_bind)	A6TB70	fliY	150955811	Periplasmic	4	6	6	6	5	7	5	7	6	8	7	6	6	7	7	6	9	7	8	7	11	54.9	28.941	200.69	Inferred from homology	408620000	377370000	426660000	358970000	349780000	412320000	727370000	627490000	686350000	531390000	632450000	576970000	702480000	778750000	542320000	903170000	595490000	712880000	521390000	642790000
Uncharacterizedprotein	A6TB72	yedD	150955813	Unknown	1	1	1	1	2	2	1	0	1	1	2	2	2	1	1	1	2	2	1	2	2	36.1	15.832	6.248	Evidence at protein level	0	0	0	0	86193000	91050000	0	0	0	0	131680000	0	94572000	0	0	0	70206000	0	0	80226000
ProteinMtfA	A6TB83	mtfA	150955824	CM	0	0	0	0	0	0	0	1	0	0	0	0	0	0	0	0	1	1	0	0	2	11.7	30.173	5.7447	Evidence at protein level	0	0	0	0	0	0	0	0	0	0	0	0	0	0	0	0	0	0	0	0
TranscriptionalregulatorcysregulonaccessoryregulatorycircuitaffectingcysM	A6TB86	KPN_02436	150955827	Cytoplasmic	0	0	0	0	0	0	1	1	0	2	1	2	2	3	0	1	1	0	1	3	2	27.5	35.716	7.5822	Predicted	0	0	0	0	0	0	0	0	0	0	0	0	0	0	0	40683000	0	0	0	0
Putativedehydrogenase	A6TB90	KPN_02441	150955831	Cytoplasmic	4	5	1	1	4	3	4	7	3	6	3	1	4	4	5	4	8	5	9	5	8	60.9	34.474	82.88	Predicted	177960000	152990000	0	0	138260000	160430000	199840000	156670000	279340000	145780000	182670000	0	148870000	0	0	251730000	280650000	282660000	266140000	223150000
PolymyxinresistanceproteinB	A6TB93	pmrD	150955834	Unknown	1	1	1	1	1	1	1	2	0	1	2	0	0	0	0	0	0	1	0	0	2	39.5	9.2355	14.027	Predicted	0	0	0	0	0	0	0	80190000	0	0	0	0	0	0	0	0	0	0	0	0
AMPnucleosidase	A6TB94	amn	150955835	Cytoplasmic	3	2	0	0	2	0	0	0	0	0	0	1	1	1	1	4	7	2	4	3	10	40.3	54.23	83.476	Inferred from homology	67787000	99680000	0	0	0	0	0	0	0	0	0	0	0	0	0	151850000	205400000	128430000	220160000	140420000
Putativenon-hemechloroperoxidase	A6TB98	KPN_02451	150955839	Cytoplasmic	0	0	0	0	0	0	0	0	0	0	0	0	0	0	0	0	2	0	2	1	3	27	30.669	32.157	Predicted	0	0	0	0	0	0	0	0	0	0	0	0	0	0	0	0	0	0	57739000	0
Uncharacterizedprotein	A6TBA2	KPN_02455	150955843	CM	0	1	0	0	0	0	0	0	0	1	0	0	0	0	0	1	0	1	1	0	0	8.6	67.497	6.7722	Predicted	0	0	0	0	0	0	0	0	0	0	0	0	0	0	0	0	0	0	1641900	0
PutativeS-adenosylhomocysteinehydrolase	A6TBA9	KPN_02462	150955850	Cytoplasmic	3	2	2	2	2	2	2	2	2	2	2	1	1	1	1	1	1	2	2	1	4	30.4	40.317	18.571	Predicted	88341000	91278000	80875000	83504000	75433000	61287000	70890000	90528000	59804000	86448000	73243000	0	0	0	0	0	0	117080000	76044000	0
UPF0265proteinKPN78578_24220	A6TBB2	KPN78578_24220	150955853	Cytoplasmic	3	3	3	3	2	1	2	3	2	3	1	3	3	2	4	2	3	2	3	2	3	53.3	12.577	79.112	Inferred from homology	386310000	368590000	197700000	332010000	270380000	0	240970000	346230000	279440000	303660000	0	325450000	323130000	462860000	349130000	132430000	380320000	215930000	222670000	486840000
ExodeoxyribonucleaseI	A6TBB6	sbcB	150955857	Cytoplasmic	2	1	1	0	2	1	2	2	1	2	2	2	1	2	1	2	1	1	0	2	5	25.9	54.128	10.83	Predicted	0	0	0	0	25359000	0	0	0	0	0	0	0	0	0	0	0	0	0	0	0
Putativeaminoacidtransportprotein(APCfamily)	A6TBB9	yeeF	150955860	CM	2	1	0	0	2	2	0	0	0	0	0	1	0	0	0	0	0	0	0	1	0	5.3	49.45	6.6563	Predicted	53992000	0	0	0	0	62166000	0	0	0	0	0	0	0	0	0	0	0	0	0	0
Putativeenzyme	A6TBC1	yeeZ	150955862	Cytoplasmic	1	1	0	1	0	1	1	1	1	2	0	0	1	1	0	1	2	1	1	0	0	20.1	29.615	45.516	Predicted	0	0	0	0	0	0	0	0	0	0	0	0	0	0	0	0	0	0	34052000	0
ATPphosphoribosyltransferase	A6TBC2	hisG	150955863	Cytoplasmic	6	7	4	5	5	7	1	2	2	3	3	2	1	1	2	3	6	5	6	5	4	53.8	33.213	199.19	Inferred from homology	108330000	132160000	114480000	124870000	180590000	301770000	0	37387000	56584000	49224000	0	108160000	0	0	51814000	37448000	60392000	152330000	91904000	162560000
Histidinoldehydrogenase	A6TBC3	hisD	150955864	Cytoplasmic	3	4	3	0	2	3	0	0	0	0	0	0	0	0	1	1	2	1	2	0	2	33.6	45.64	33.914	Inferred from homology	59753000	55063000	0	0	0	0	0	0	0	0	0	0	0	0	0	0	0	0	0	0
Histidinol-phosphateaminotransferase	A6TBC4	hisC	150955865	Cytoplasmic	1	2	3	4	4	1	1	1	0	0	0	1	0	0	0	2	2	2	3	1	2	36.3	38.731	18.523	Inferred from homology	0	49008000	39258000	55905000	0	0	0	0	0	0	0	0	0	0	0	0	52528000	89911000	81454000	0
HistidinebiosynthesisbifunctionalproteinHisB	A6TBC5	hisB	150955866	Cytoplasmic	2	3	2	2	5	4	2	2	2	2	1	2	2	3	4	3	4	2	2	3	4	32.7	40.114	14.951	Inferred from homology	102850000	120980000	126280000	147040000	103430000	123060000	118060000	104270000	135440000	125950000	0	203040000	101730000	97712000	69379000	136060000	105110000	164330000	173440000	122510000
Imidazole glycerol phosphate synthase subunit HisH	A6TBC6	hisH	150955867	Cytoplasmic	1	1	0	0	0	1	0	1	0	1	0	1	0	1	0	0	1	0	0	1	2	14.8	21.604	3.1616	Inferred from homology	0	0	0	0	0	0	0	0	0	0	0	0	0	0	0	0	29353000	0	0	0
1-(5-phosphoribosyl)-5-[(5-phosphoribosylamino)methylideneamino]imidazole-4-carboxamideisomerase	A6TBC7	hisA	150955868	Cytoplasmic	3	2	2	2	2	2	2	2	1	1	0	0	2	2	3	2	3	3	3	1	2	46.1	25.994	71.408	Inferred from homology	51786000	40811000	51226000	61510000	0	0	67091000	37668000	0	0	0	0	0	0	0	0	39152000	71931000	55728000	0
ImidazoleglycerolphosphatesynthasesubunitHisF	A6TBC8	hisF	150955869	Cytoplasmic	2	3	4	4	6	6	1	1	3	3	1	1	3	3	2	1	2	2	3	8	7	47.3	28.265	29.433	Inferred from homology	146100000	158590000	87810000	92519000	111490000	106940000	0	0	104610000	89527000	0	0	123010000	157550000	0	0	112680000	120040000	100100000	133950000
Uridinediphosphategalacturonate4-epimerase	A6TBD9	uge	150955880	Cytoplasmic	2	2	1	2	3	3	2	3	2	2	3	2	1	2	2	1	4	2	3	1	4	42.8	37.583	47.463	Predicted	21230000	39393000	5765600	17917000	73977000	13652000	0	39740000	19412000	18248000	103160000	0	0	32415000	0	0	27538000	38243000	25365000	0
UDP-glucosedehydrogenase	A6TBE0	ugd	150955881	Cytoplasmic	16	16	14	14	19	16	16	16	15	14	18	19	15	16	14	13	16	14	14	18	18	66	43.535	323.31	Inferred from homology	3584400000	3042300000	3440600000	3437900000	3131100000	3326000000	6451300000	6267200000	6733800000	5992600000	5213800000	5179600000	4024000000	5679800000	4504400000	3859000000	3096800000	4370600000	3195800000	3489000000
6-phosphogluconatedehydrogenase,decarboxylating	A6TBE6	gnd	150955887	Cytoplasmic	17	17	16	16	19	21	14	18	12	16	17	16	17	17	18	17	15	14	17	21	24	59.2	51.481	323.31	Inferred from homology	3391900000	3207600000	3701800000	3713300000	3313400000	3125400000	3513200000	3719900000	3902800000	4348200000	3362200000	3921000000	2902500000	2833300000	2436600000	3829600000	3262700000	4062800000	4164200000	3170600000
Tyrosineautokinase	A6TBF7	wzc	150955898	CM	0	0	1	1	2	2	0	1	0	1	2	2	1	1	1	0	0	0	1	1	3	8.1	79.792	16.892	Predicted	0	0	0	0	149640000	178440000	0	0	0	0	171260000	0	0	0	0	0	0	0	0	0
CPSexport-outermembraneprotein	A6TBF9	wza	150955900	Outer membrane	2	3	3	3	3	4	3	5	3	5	3	4	2	3	3	3	4	2	4	2	4	36.3	41.475	116.25	Predicted	678000000	617860000	578410000	650540000	622520000	728840000	1714000000	2083300000	2197400000	2202800000	1777800000	2377100000	1003500000	1311400000	1191500000	565260000	847910000	917590000	848260000	787080000
Uncharacterizedprotein	A6TBG0	wzi	150955901	Outer membrane	2	2	2	1	3	4	3	3	5	4	4	4	2	2	1	2	3	1	1	4	6	15.5	52.803	33.415	Predicted	135580000	156620000	143930000	0	192600000	179060000	360450000	456510000	437710000	357210000	550480000	491930000	203000000	257250000	0	215780000	137170000	0	0	220750000
UDP-glucosepyrophosphorylase	A6TBG2	galF	150955903	Cytoplasmic	7	9	9	9	6	9	9	14	7	11	7	12	9	10	8	4	12	6	8	5	10	75.2	32.778	323.31	Predicted	710010000	625440000	646450000	693700000	980270000	932740000	1993600000	2830200000	2940900000	2703500000	2112400000	3367400000	1882500000	2191000000	1471600000	419980000	783960000	955670000	922510000	815640000
Putativetransmembraneprotein	A6TBG3	yegH	150955904	CM	1	1	1	1	0	0	1	2	0	2	0	0	0	0	1	0	0	0	2	0	0	9.2	60.762	18.365	Predicted	0	0	0	0	0	0	0	5946000	0	6797400	0	0	0	0	0	0	0	0	6406300	0
SuppressorofompFassemblymutants	A6TBG4	asmA	150955905	Unknown	0	0	1	1	0	2	1	1	1	0	1	3	0	1	0	1	0	0	1	1	1	18	67.719	11.218	Predicted	0	0	0	0	0	0	0	0	0	0	0	50839000	0	0	0	0	0	0	0	0
Deoxycytidinetriphosphatedeaminase	A6TBG5	dcd	150955906	Cytoplasmic	2	3	2	2	1	1	1	3	2	3	1	2	1	1	0	3	2	2	3	1	3	46.6	21.202	29.728	Inferred from homology	100510000	96874000	110200000	102950000	0	0	0	122880000	137390000	124650000	0	0	0	0	0	128990000	103640000	0	128480000	0
Uridinekinase	A6TBG6	udk	150955907	Cytoplasmic	0	1	1	2	2	3	2	2	0	1	1	2	2	2	1	0	1	0	1	3	4	35.2	24.42	7.3024	Inferred from homology	0	0	0	0	0	118000000	96938000	62577000	0	0	0	126790000	138640000	113920000	0	0	0	0	0	72828000
Putativeheatshockprotein	A6TBG8	yegD	150955909	Cytoplasmic	3	5	2	3	2	3	1	2	0	1	0	0	0	0	0	1	1	2	0	1	2	21.7	49.595	52.759	Predicted	46841000	53215000	86143000	58759000	0	40714000	0	0	0	0	0	0	0	0	0	0	0	106180000	0	0
MultidrugresistanceproteinMdtA	A6TBH3	mdtA	150955914	CM	0	0	0	0	0	0	0	0	0	1	0	1	1	1	0	0	0	0	1	1	0	7	43.391	21.432	Inferred from homology	0	0	0	0	0	0	0	0	0	0	0	0	0	0	0	0	0	0	902860	0
Responseregulatorintwo-componentregulatorysystemwithBaeS(OmpRfamily)	A6TBH8	baeR	150955919	Cytoplasmic	0	0	0	0	0	0	1	2	0	0	0	1	0	0	0	1	2	0	1	1	0	29.6	27.518	22.926	Predicted	0	0	0	0	0	0	0	44025000	0	0	0	0	0	0	0	0	0	0	0	0
Putativeprotease	A6TBH9	yegQ	150955920	Cytoplasmic	2	3	2	4	4	4	4	2	1	3	4	2	1	1	1	2	2	2	3	3	2	29.1	51.103	43.394	Predicted	132910000	138610000	142180000	167100000	129800000	110950000	150500000	155940000	0	207450000	127060000	166940000	0	0	0	120020000	92054000	49439000	117250000	180340000
ProbablelipidkinaseYegS-like	A6TBI0	yegS	150955921	Cytoplasmic	0	2	1	1	0	0	0	1	0	1	0	0	0	0	0	1	1	1	2	0	1	22.5	31.927	47.035	Inferred from homology	0	31749000	0	0	0	0	0	0	0	0	0	0	0	0	0	0	0	0	32077000	0
Putativeribitoldehydrogenase	A6TBJ3	KPN_02546	150955934	Cytoplasmic	2	3	3	2	2	2	2	3	2	3	1	1	0	2	1	3	4	4	4	3	3	62.8	25.761	146.94	Predicted	90925000	87672000	101010000	116630000	0	70832000	96418000	77412000	72796000	90516000	0	0	0	0	0	156250000	152270000	175210000	191420000	88073000
Ribulokinase	A6TBJ4	KPN_02547	150955935	Cytoplasmic	1	1	1	3	0	1	2	1	0	1	0	0	0	0	0	1	2	1	1	1	1	17	56.764	23.214	Predicted	0	0	0	79112000	0	0	0	0	0	0	0	0	0	0	0	0	0	0	0	0
Fructose-bisphosphatealdolase	A6TBJ6	fbaB	150955937	Unknown	0	0	0	0	0	0	0	0	0	0	0	0	0	0	0	5	16	8	13	7	14	70	37.906	190.25	Predicted	0	0	0	0	0	0	0	0	0	0	0	0	0	0	0	849710000	2123900000	497910000	3427000000	573580000
Uncharacterizedprotein	A6TBK4	yohN	150955945	Unknown	2	2	1	1	1	1	0	2	0	1	0	0	0	0	1	1	2	1	2	2	3	61	11.866	31.067	Evidence at protein level	89592000	101720000	0	0	0	0	0	100660000	0	0	0	0	0	0	0	0	151330000	0	84118000	125040000
Iron-sulfurclustercarrierprotein	A6TBK6	mrp	150955947	CM	1	2	1	1	2	2	1	2	1	2	3	2	2	2	2	2	3	3	3	2	5	30.2	38.14	31.605	Inferred from homology	0	43185000	0	0	62408000	66081000	0	82594000	0	75366000	86669000	65406000	0	0	113690000	63838000	48382000	122870000	81346000	77135000
Methionine--tRNAligase	A6TBK7	metG	150955948	Cytoplasmic	26	26	19	25	21	21	14	24	12	18	14	15	16	20	18	15	26	19	24	20	21	75	76.152	323.31	Inferred from homology	2215600000	2275900000	2307400000	2646000000	2256400000	2226000000	1819100000	1823800000	1989300000	2367800000	1486700000	1858400000	2341600000	2331900000	2119800000	2047300000	1849000000	2262500000	2081200000	2175500000
Putative response regulator in two-compoent regulator ysystem	A6TBK9	yehT	150955950	Cytoplasmic	0	0	0	0	0	0	0	0	0	0	0	1	0	1	1	0	1	0	1	0	1	22.6	27.502	6.5784	Predicted	0	0	0	0	0	0	0	0	0	0	0	0	0	0	6861700	0	0	0	0	0
Putativeglycine/betaine/cholinetransportprotein,osmoprotection(ABCsuperfamily,peri_bind)	A6TBL4	yehZ	150955955	CM	0	0	0	0	0	0	0	0	0	0	0	0	0	0	0	0	3	0	3	1	6	43.6	32.871	25.482	Predicted	0	0	0	0	0	0	0	0	0	0	0	0	0	0	0	0	77381000	0	151180000	0
Beta-D-glucosideglucohydrolase,periplasmic	A6TBL5	bglX	150955956	Periplasmic	0	0	0	0	2	4	0	3	1	0	0	2	0	2	0	0	2	1	5	1	7	31.2	83.428	178.47	Inferred from homology	0	0	0	0	0	0	0	188020000	0	0	0	0	0	0	0	0	116780000	0	0	0
D-lactatedehydrogenase	A6TBL6	dld	150955957	CM	0	0	0	0	1	1	0	0	0	0	0	0	0	1	2	1	2	2	6	2	7	30.1	65.334	48.56	Predicted	0	0	0	0	0	0	0	0	0	0	0	0	0	0	47581000	0	80012000	63629000	91038000	84942000
Putativechannel/filamentproteins	A6TBM3	yohG	150955964	Outer membrane	1	0	0	1	0	0	0	1	0	0	0	0	0	0	1	1	1	0	0	1	2	15.4	52.228	3.7314	Inferred from homology	0	0	0	0	0	0	0	0	0	0	0	0	0	0	0	0	2769800	0	0	0
Putativephospho-beta-glucosidase	A6TBM4	KPN_02577	150955965	Cytoplasmic	1	2	1	3	5	5	0	1	0	0	1	1	0	1	1	0	1	0	1	2	1	30.4	51.826	33.3	Inferred from homology	0	0	0	0	177330000	166010000	0	0	0	0	0	0	0	0	0	0	0	0	0	0
Putativecellobiose-specificPTSpermease	A6TBM5	KPN_02578	150955966	CM	0	0	0	0	0	0	0	1	0	1	0	0	0	0	1	0	0	0	0	0	0	5.6	65.147	5.4391	Predicted	0	0	0	0	0	0	0	0	0	3318800	0	0	0	0	0	0	0	0	0	0
Cytidinedeaminase	A6TBN1	cdd	150955972	Unknown	3	3	0	1	6	2	0	4	1	1	0	0	0	0	1	3	2	1	3	4	1	46.3	31.476	110.27	Inferred from homology	0	110000000	0	0	110980000	130960000	0	49988000	0	0	0	0	0	0	0	93197000	0	0	54665000	88243000
Vancomycinsensitivity	A6TBN2	sanA	150955973	CM	1	0	0	0	0	0	0	1	1	1	0	0	1	0	0	0	1	0	1	0	0	13	27.38	4.4239	Predicted	0	0	0	0	0	0	0	0	30658000	0	0	0	0	0	0	0	0	0	0	0
Galactose/methylgalactosideimportATP-bindingproteinMglA	A6TBN4	mglA	150955975	CM	1	0	0	0	0	1	0	0	0	0	0	0	0	0	0	0	1	0	0	0	1	12.2	54.964	4.3084	Inferred from homology	0	0	0	0	0	0	0	0	0	0	0	0	0	0	0	0	0	0	0	0
Galactosetransportprotein(ABCsuperfamily,peri_bind)	A6TBN5	mglB	150955976	Periplasmic	5	5	5	4	8	10	2	1	3	2	5	2	5	6	5	10	13	9	14	11	14	61.1	36.916	323.31	Predicted	839060000	783840000	681390000	674800000	435310000	792940000	315870000	107260000	434200000	215520000	370850000	0	435690000	581330000	419500000	2230100000	2506500000	1792400000	2026600000	1711700000
GTPcyclohydrolase1	A6TBN8	folE	150955979	Cytoplasmic	4	6	2	3	7	6	2	6	2	3	4	3	7	7	6	6	6	5	4	6	8	52.7	24.964	80.192	Inferred from homology	346730000	326140000	263150000	309090000	318070000	257390000	464910000	494540000	294780000	295270000	421190000	267430000	392670000	324730000	495290000	425960000	354190000	82959000	269810000	382200000
S-formylglutathionehydrolase	A6TBN9	yeiG	150955980	Unknown	0	1	1	1	1	1	0	1	0	1	0	0	0	0	1	1	0	0	2	1	1	15.5	30.829	23.741	Inferred from homology	0	0	0	0	0	0	0	0	0	0	0	0	0	0	0	0	0	0	26633000	0
Outermembraneporeprotein,receptorforcolicinI,requiresTonB	A6TBP0	cirA	150955981	Outer membrane	4	6	4	2	8	5	2	1	1	1	1	1	1	1	1	2	3	5	2	5	4	42.6	71.126	55.789	Inferred from homology	134620000	167820000	65717000	52453000	147200000	153020000	47362000	0	0	0	0	0	0	0	0	29986000	57258000	13688000	0	39756000
Probableendonuclease4	A6TBP4	nfo	150955985	Cytoplasmic	5	4	3	3	2	2	2	3	2	3	2	2	0	1	0	3	4	5	5	2	2	54.6	31.183	323.31	Inferred from homology	92490000	79451000	89847000	97655000	75110000	64270000	82602000	65805000	68808000	66812000	0	62630000	0	0	0	120490000	69673000	124150000	100150000	20936000
PTSfamilyenzymeIIB'BC,fructose-specific	A6TBP5	fruA	150955986	CM	4	3	3	4	4	3	2	3	2	5	1	2	0	2	1	1	5	2	4	2	5	24.8	57.549	83.605	Predicted	102270000	138600000	96145000	86783000	71462000	91766000	141380000	156060000	86113000	45502000	0	0	0	0	0	0	99621000	81400000	55730000	0
Phosphofructokinase	A6TBP6	fruK	150955987	Cytoplasmic	2	3	4	2	5	5	2	4	3	4	0	1	2	4	2	3	4	2	2	4	5	40.4	33.842	127.48	Inferred from homology	124630000	119460000	122820000	97270000	120220000	95825000	115960000	70710000	98347000	89792000	0	0	0	315330000	0	124640000	104810000	0	185890000	110180000
PTSfamilyenzymeIIA/FPr	A6TBP7	fruB	150955988	Cytoplasmic	4	4	4	4	2	3	3	3	3	4	1	1	1	1	0	1	3	5	5	2	6	52.1	39.503	228.17	Predicted	85361000	64502000	106520000	98663000	96383000	0	101520000	66798000	84470000	89000000	0	0	0	0	0	0	94436000	151520000	116590000	98471000
ElongationfactorP-likeprotein	A6TBQ0	KPN78578_25600	150955991	Cytoplasmic	3	2	3	3	2	2	1	2	1	3	1	2	2	2	2	2	2	3	3	2	2	38.9	21.484	19.419	Inferred from homology	238920000	279470000	123580000	115770000	220490000	134110000	193680000	225860000	0	133310000	0	199900000	216280000	148080000	0	202000000	215810000	144940000	119850000	178930000
Mannonatedehydratase	A6TBQ1	uxuA	150955992	Cytoplasmic	0	0	1	1	1	1	0	0	0	0	0	0	0	0	0	1	1	0	1	1	2	10.1	44.769	9.6027	Inferred from homology	0	0	0	0	0	0	0	0	0	0	0	0	0	0	0	0	0	0	42233000	0
Putativemannitoldehydrogenase	A6TBQ2	yeiQ	150955993	Cytoplasmic	0	1	0	0	1	0	0	0	0	0	0	0	0	0	0	1	2	0	1	0	3	9.8	53.846	3.5755	Inferred from homology	0	0	0	0	0	0	0	0	0	0	0	0	0	0	0	0	21258000	0	0	0
LipidA1-diphosphatesynthase	A6TBQ4	yeiU	150955995	CM	1	2	2	1	3	3	2	3	2	2	2	3	3	2	1	2	1	1	1	3	3	12.2	26.35	6.1839	Inferred from homology	0	359000000	277710000	0	293700000	302950000	615610000	477480000	523370000	370980000	526980000	458420000	318690000	0	0	202950000	0	0	0	248120000
Pseudouridinesynthase	A6TBR3	rsuA	150956004	Cytoplasmic	2	3	3	4	3	4	3	3	3	4	1	2	2	2	2	1	2	2	3	2	3	45.6	26.61	79.519	Inferred from homology	144840000	127080000	171090000	166120000	0	0	174360000	161120000	188420000	221130000	0	0	0	0	0	0	128670000	234340000	173640000	0
50SribosomalproteinL25	A6TBR5	rplY	150956006	Cytoplasmic	4	4	5	4	4	6	5	5	5	5	4	5	4	5	6	4	5	5	6	6	5	46.8	10.58	261.61	Inferred from homology	1501400000	1553900000	1859100000	1580500000	1689800000	777850000	1833600000	1785800000	2075300000	1932500000	1146400000	1546000000	935420000	1190300000	510260000	1419100000	909220000	1999000000	966030000	572600000
Nucleoid-associatedproteinKPN78578_25800	A6TBS0	KPN78578_25800	150956011	Cytoplasmic	5	5	6	4	5	6	7	6	6	8	3	5	3	4	4	4	6	7	7	4	6	63	37.882	272.65	Inferred from homology	261960000	277330000	240480000	250480000	347240000	245920000	363610000	361580000	341920000	356970000	353040000	374220000	235240000	530880000	257480000	290250000	218210000	306910000	265950000	331770000
UPF0352proteinKPN78578_25810	A6TBS1	KPN78578_25810	150956012	Unknown	2	2	2	2	0	1	2	3	2	3	1	1	1	1	2	2	3	2	3	1	2	85.3	8.1891	105.59	Inferred from homology	47855000	68929000	52607000	91001000	0	0	78393000	116310000	87486000	131010000	0	0	0	0	356440000	29048000	53609000	88794000	97981000	0
Ecotin	A6TBS4	eco	150956015	Periplasmic	6	6	5	5	6	6	5	7	5	5	4	6	2	3	2	5	7	6	9	3	7	74.1	16.348	192.17	Inferred from homology	1091200000	1010100000	1115400000	1064000000	1065400000	1227100000	1609800000	1308400000	1832400000	1698600000	1110700000	1656800000	463640000	461360000	0	1736800000	1627600000	1798300000	1649800000	2430000000
Probablemalate:quinoneoxidoreductase	A6TBS5	mqo	150956016	Cytoplasmic	2	0	2	2	3	4	3	10	1	5	3	7	4	1	4	3	0	1	2	4	3	32.2	60.099	23.168	Inferred from homology	33593000	0	58759000	61134000	86535000	0	188880000	385340000	0	156870000	132790000	144300000	159130000	0	81994000	75114000	0	0	36451000	0
PutativeATP-bindingcomponentofatransportsystem	A6TBS8	yojI	150956019	CM	1	2	1	2	2	1	1	2	0	1	0	1	1	0	0	1	2	0	1	1	2	12.6	61.639	50.585	Predicted	0	0	0	57676000	0	0	0	0	0	0	0	0	0	0	0	0	0	0	0	0
FAD:proteinFMNtransferase	A6TBT1	yojL	150956022	Unknown	1	0	1	2	3	1	1	2	1	1	1	0	0	0	0	1	2	0	3	2	2	19.4	37.791	12.225	Inferred from homology	0	0	0	0	16364000	0	0	54464000	0	0	0	0	0	0	0	0	20173000	0	26629000	19014000
Outermembraneporeprotein	A6TBT2	ompC	150956023	Outer membrane	15	15	14	15	16	18	9	13	8	12	11	12	1	0	1	15	15	14	14	16	18	68.4	40.095	323.31	Inferred from homology	22155000000	20071000000	20623000000	18006000000	20238000000	16513000000	7216700000	6665000000	6133800000	5449600000	6523300000	5464100000	0	0	0	16922000000	22937000000	23952000000	19274000000	13469000000
PhosphotransferaseRcsD	A6TBT3	yojN	150956024	CM	1	2	2	1	0	0	1	3	0	3	0	1	1	1	2	2	1	1	2	0	1	6.3	98.719	62.585	Inferred from homology	0	29041000	29436000	0	0	0	0	48398000	0	49050000	0	0	0	0	0	42190000	0	0	52898000	0
TranscriptionalregulatoryproteinRcsB	A6TBT4	rcsB	150956025	Cytoplasmic	5	4	4	5	3	3	4	4	3	5	4	4	4	5	4	4	3	3	5	5	5	62	23.719	214.5	Inferred from homology	213270000	231440000	307960000	358070000	154620000	144790000	372430000	331120000	402940000	365080000	332770000	287050000	609780000	494150000	179630000	262060000	230160000	490640000	339470000	271390000
DNAgyrasesubunitA	A6TBT6	gyrA	150956027	Cytoplasmic	19	16	18	18	18	18	12	19	11	16	17	13	15	16	16	14	19	12	16	19	24	43.1	97.031	323.31	Inferred from homology	1574300000	1458100000	1740100000	1556400000	1611700000	1719100000	1553900000	1462500000	1449600000	1633100000	1642000000	1793900000	1629600000	1525800000	1503400000	1366600000	1244100000	1542600000	1153000000	1601000000
UbiquinonebiosynthesisO-methyltransferase	A6TBT7	ubiG	150956028	Cytoplasmic	3	3	3	4	4	5	1	3	0	1	2	0	1	1	0	3	3	0	3	4	7	58.7	26.65	83.935	Inferred from homology	114180000	122050000	105490000	97861000	90989000	111440000	0	89732000	0	0	0	0	0	0	0	80304000	122670000	0	119230000	72832000
Ribonucleoside-diphosphatereductase	A6TBT8	nrdA	150956029	Cytoplasmic	14	16	8	9	22	20	6	12	4	8	7	9	7	8	10	11	12	11	10	20	20	47.3	85.634	323.31	Inferred from homology	639000000	724390000	513320000	588960000	656510000	705900000	257490000	393790000	291700000	378330000	235690000	485310000	367110000	411320000	387590000	730390000	535610000	750810000	556640000	635430000
Ribonucleotide-diphosphatereductasebetasubunit	A6TBT9	nrdB	150956030	Cytoplasmic	8	7	5	8	5	5	3	5	4	6	2	3	3	4	6	5	6	6	8	7	6	48.4	43.507	271.48	Predicted	230410000	215300000	248690000	259400000	153590000	167140000	111760000	143890000	150040000	161460000	171660000	120640000	125340000	211960000	169660000	189540000	235510000	274690000	268690000	250180000
Glycerophosphodiesterphosphodiesterase,periplasmic	A6TBU1	glpQ	150956032	Periplasmic	8	6	7	6	7	7	4	6	2	3	2	1	0	0	2	1	6	3	3	2	4	49.7	40.346	155.28	Predicted	370240000	438710000	428670000	358780000	196450000	205670000	181260000	174810000	206280000	250730000	0	0	0	0	178440000	0	213250000	360680000	261710000	177120000
sn-glycerol-3-phosphatepermease	A6TBU2	glpT	150956033	CM	1	1	1	1	2	0	0	1	0	1	0	1	0	0	1	0	1	0	0	0	0	8.3	49.874	15.493	Predicted	0	0	0	0	0	0	0	0	0	0	0	0	0	0	0	0	0	0	0	0
CinA-likeprotein	A6TBV0	yfaY	150956041	Unknown	1	1	1	2	3	3	1	1	1	1	2	2	3	3	3	1	1	1	1	3	3	14.8	43.455	254.7	Inferred from homology	0	0	0	43381000	0	83759000	0	0	0	0	0	0	52405000	97516000	76642000	0	0	0	0	63324000
1,4-dihydroxy-2-naphthoyl-CoAsynthase	A6TBV6	menB	150956047	Cytoplasmic	0	1	1	0	2	1	0	0	0	0	0	0	0	3	0	0	3	0	3	1	1	38.2	31.625	61.654	Inferred from homology	0	0	0	0	0	0	0	0	0	0	0	0	0	0	0	0	57063000	0	72484000	0
NADHdehydrogenasesubunitL	A6TBW4	nuoL	150956055	CM	1	2	1	1	1	1	1	2	1	2	0	0	0	2	1	1	1	1	1	0	2	4.6	66.354	64.388	Predicted	0	50454000	0	0	0	0	0	76020000	0	53541000	0	0	0	0	0	0	0	0	0	0
NADH-quinoneoxidoreductasesubunitK	A6TBW5	nuoK	150956056	CM	1	1	0	0	1	0	1	1	0	1	0	0	0	0	1	1	1	1	1	1	1	13	10.798	4.1351	Inferred from homology	0	0	0	0	0	0	0	0	0	0	0	0	0	0	0	0	36202000	0	0	0
NADH-quinoneoxidoreductasesubunitI	A6TBW7	nuoI	150956058	Cytoplasmic	2	3	0	0	4	1	3	5	0	3	2	4	1	2	2	3	3	1	2	5	4	59.4	20.432	73.117	Inferred from homology	0	0	0	0	47449000	0	0	0	0	0	122970000	99274000	0	0	0	0	0	0	0	87932000
NADH-quinoneoxidoreductasesubunitH	A6TBW8	nuoH	150956059	CM	1	1	1	0	0	0	1	1	0	1	0	1	0	1	0	1	1	1	1	1	1	7.1	36.257	49.754	Inferred from homology	0	0	0	0	0	0	0	0	0	0	0	0	0	0	0	0	0	71048000	0	0
NADH-quinoneoxidoreductase	A6TBW9	nuoG	150956060	Cytoplasmic	12	14	12	14	14	15	16	19	14	16	13	14	8	13	13	9	17	12	15	14	15	50.9	99.59	323.31	Inferred from homology	605110000	709200000	792220000	943510000	636590000	690120000	1075000000	1083500000	1232600000	1241200000	926280000	1083200000	727150000	848230000	1037100000	676540000	710530000	1000700000	1077300000	882750000
NADHdehydrogenaseIchainF	A6TBX0	nuoF	150956061	Cytoplasmic	7	7	5	8	7	6	4	11	8	11	6	8	8	9	8	6	10	9	7	6	13	75.7	49.155	155.76	Inferred from homology	537270000	601040000	521920000	552020000	342820000	449170000	936700000	1062300000	875890000	864320000	790730000	678180000	542130000	638190000	601520000	670910000	624190000	669800000	745000000	530270000
ATPsynthasesubunitE	A6TBX1	nuoE	150956062	Cytoplasmic	2	1	2	3	3	3	2	2	2	3	4	3	2	3	2	3	4	2	3	3	3	66.3	18.561	82.751	Predicted	201030000	180270000	175140000	148360000	199370000	222280000	247080000	224010000	226120000	281070000	247510000	255050000	0	0	177080000	171270000	153550000	259240000	153540000	188020000
NADH-quinoneoxidoreductasesubunitC/D	A6TBX2	nuoC	150956063	Cytoplasmic	12	10	10	10	11	12	10	16	9	12	14	10	13	15	13	7	11	8	13	12	16	60.8	69.109	272.29	Inferred from homology	882910000	937530000	790180000	838520000	685640000	759540000	1363400000	1418900000	1484900000	1342200000	1163600000	1330200000	1124300000	912730000	1147700000	813020000	955500000	686780000	1030000000	756460000
NADH-quinoneoxidoreductasesubunitB	A6TBX3	nuoB	150956064	CM	2	5	2	2	3	4	4	6	3	4	3	2	3	1	4	3	4	4	3	3	6	51.3	25.518	260.15	Inferred from homology	317880000	220050000	212290000	302770000	182980000	226500000	285090000	308990000	259810000	236230000	258380000	246730000	337470000	0	346520000	111960000	252110000	96707000	189970000	128870000
NADH-quinoneoxidoreductasesubunitA	A6TBX4	nuoA	150956065	CM	1	1	1	1	2	2	0	1	1	1	1	2	2	2	2	1	1	1	1	2	2	19.6	16.564	6.663	Inferred from homology	0	0	0	0	79218000	110310000	0	0	0	0	0	129840000	197570000	188100000	183900000	0	0	0	0	66378000
Aspartateaminotransferase	A6TBX6	yfbQ	150956067	Cytoplasmic	1	2	1	1	3	3	2	3	2	3	2	2	1	1	2	2	2	1	2	5	4	28.4	45.483	61.726	Predicted	51241000	29537000	35015000	45288000	42695000	50081000	56958000	39557000	45437000	0	0	59367000	74507000	0	28203000	55573000	53222000	78833000	58681000	60597000
5'-deoxynucleotidaseKPN78578_26370	A6TBX7	KPN78578_26370	150956068	Cytoplasmic	1	0	0	0	2	1	0	0	0	0	1	0	1	1	1	0	1	0	0	2	2	10.1	22.711	3.8202	Inferred from homology	0	0	0	0	31353000	0	0	0	0	0	0	0	0	0	0	0	0	0	0	0
Putativephosphatase	A6TBX9	yfbT	150956070	Cytoplasmic	3	3	4	3	4	4	3	4	3	3	2	2	2	4	4	2	5	3	6	4	5	52.5	23.495	293.32	Predicted	191090000	152000000	160440000	69654000	288050000	79767000	102620000	102260000	89517000	58738000	0	50343000	120350000	85305000	139330000	170250000	146220000	50064000	110590000	163460000
Uncharacterizedprotein	A6TBY0	yfbU	150956071	Unknown	2	2	2	1	3	1	1	0	1	1	0	0	2	2	3	3	5	2	3	2	5	61.2	14.223	61.015	Predicted	214360000	139530000	182370000	0	125850000	0	0	0	0	0	0	0	131080000	0	120580000	233240000	248110000	329150000	266030000	0
Acetatekinase	A6TBY3	ackA	150956074	Cytoplasmic	17	17	15	14	13	12	12	13	10	12	6	9	4	7	7	15	16	14	15	13	13	81.2	43.274	323.31	Inferred from homology	7070900000	7208400000	7220600000	6682700000	6167900000	5643600000	2159700000	2470900000	2224100000	2483500000	2308900000	2051400000	529720000	1184400000	659650000	6118700000	5267600000	5691600000	5985100000	5319600000
Phosphateacetyltransferase	A6TBY4	pta	150956075	Cytoplasmic	20	18	18	20	25	21	9	16	12	12	12	11	13	12	13	17	22	18	21	21	22	66.5	76.622	323.31	Inferred from homology	6111400000	5737500000	5863200000	5495200000	5713100000	5064900000	2007700000	1771200000	1756600000	1948500000	2164300000	1227800000	1723800000	2032600000	1605500000	3612900000	4475100000	3379700000	3932100000	3259600000
Putativeenzyme(Nudixhydrolase)	A6TBY5	yfcD	150956076	Cytoplasmic	2	1	3	3	1	2	0	3	1	4	1	3	2	4	3	2	1	4	4	2	3	79.2	20.771	208.67	Predicted	59624000	0	96828000	98115000	0	0	0	168450000	0	83527000	0	88709000	136790000	137910000	80628000	68224000	0	37516000	45050000	51982000
Phosphoesterase	A6TBY6	yfcE	150956077	Unknown	1	0	1	2	1	0	0	2	1	1	1	0	1	0	1	1	1	1	2	1	3	50.5	20.399	4.5748	Inferred from homology	0	0	0	0	0	0	0	22536000	0	0	0	0	0	0	0	0	0	0	39228000	0
PutativeglutathioneS-transferase	A6TBY7	yfcF	150956078	Cytoplasmic	0	0	0	0	0	0	0	0	0	0	0	0	0	0	0	0	1	1	1	0	1	35.8	23.941	3.4008	Evidence at protein level	0	0	0	0	0	0	0	0	0	0	0	0	0	0	0	0	13065000	0	0	0
D-erythro-7,8-dihydroneopterintriPepimerase	A6TBY9	folX	150956080	Cytoplasmic	0	0	1	0	1	1	0	0	0	1	0	0	0	0	0	0	0	1	0	2	3	34.2	14.019	5.9608	Predicted	0	0	0	0	0	0	0	0	0	0	0	0	0	0	0	0	0	0	0	65028000
Histidinetransportprotein(ABCsuperfamily,peri_bind)	A6TBZ5	hisJ	150956086	Periplasmic	4	6	4	3	5	6	0	0	0	0	0	0	1	1	1	7	9	5	5	7	13	65	28.546	229.57	Inferred from homology	122080000	156860000	168740000	114300000	132200000	167560000	0	0	0	0	0	0	0	0	0	295930000	230610000	178590000	189520000	308000000
Lysine-,arginine-,ornithine-bindingperiplasmicprotein	A6TBZ6	argT	150956087	Periplasmic	0	0	0	0	0	0	0	0	0	0	0	0	0	0	0	0	2	0	1	0	1	14.2	26.755	4.4259	Inferred from homology	0	0	0	0	0	0	0	0	0	0	0	0	0	0	0	0	70892000	0	0	0
FlavinprenyltransferaseUbiX	A6TBZ7	ubiX	150956088	Cytoplasmic	0	0	0	0	1	0	0	1	0	1	1	1	0	0	0	0	1	0	1	1	0	15.3	20.811	3.4352	Inferred from homology	0	0	0	0	0	0	0	39097000	0	0	0	0	0	0	0	0	0	0	0	0
Amidophosphoribosyltransferase	A6TBZ8	purF	150956089	Cytoplasmic	1	1	1	1	3	3	2	3	1	2	1	1	1	1	1	1	1	1	1	2	3	23	56.52	86.864	Inferred from homology	41445000	30807000	28489000	28425000	39592000	34789000	36285000	29088000	0	44070000	0	0	0	0	0	29573000	24974000	54708000	53753000	0
CelldivisionproteinDedD	A6TC00	dedD	150956091	Unknown	0	2	1	1	3	2	2	3	2	4	2	1	2	3	3	2	2	0	1	3	5	44.5	24.055	45.722	Inferred from homology	0	79852000	0	0	59585000	76424000	138540000	53315000	93823000	63765000	0	0	44831000	48067000	0	47698000	55897000	0	0	46834000
BifunctionalproteinFolC	A6TC01	folC	150956092	Cytoplasmic	4	4	4	5	3	2	3	7	2	3	3	5	3	3	3	1	3	3	2	3	6	38.9	45.124	79.855	Inferred from homology	87784000	67442000	124120000	119650000	116550000	0	165460000	133620000	234920000	219380000	0	73667000	92307000	152860000	150330000	0	63048000	184680000	154180000	142530000
Acetyl-coenzymeAcarboxylasecarboxyltransferasesubunitbeta	A6TC02	accD	150956093	Cytoplasmic	4	5	3	2	6	7	5	5	3	3	7	6	9	5	5	3	5	3	3	8	6	40.8	33.436	323.31	Inferred from homology	713180000	762230000	664240000	751450000	681850000	786920000	845450000	888310000	827620000	908130000	1200500000	710630000	320690000	555750000	410250000	791060000	631910000	703570000	676060000	541490000
tRNApseudouridinesynthaseA	A6TC04	truA	150956095	Unknown	1	0	3	3	2	2	2	2	1	2	2	2	0	0	1	1	0	0	0	2	2	22.6	30.292	39.326	Inferred from homology	0	0	0	0	56467000	75027000	0	0	0	0	94063000	125660000	0	0	0	0	0	0	0	95001000
Uncharacterizedprotein	A6TC05	usg	150956096	Cytoplasmic	5	7	6	6	3	4	3	5	4	6	4	4	4	2	3	4	6	6	6	3	4	49.3	36.268	239.99	Inferred from homology	345450000	325700000	376430000	363910000	187860000	221330000	442290000	419320000	518970000	455740000	266050000	322790000	0	246790000	186730000	374050000	279270000	458280000	305490000	286590000
Erythronate-4-phosphatedehydrogenase	A6TC06	pdxB	150956097	Cytoplasmic	10	8	8	11	5	5	4	10	5	8	3	2	7	6	5	6	9	7	8	6	7	58.9	40.407	122.37	Inferred from homology	327170000	268650000	364240000	290420000	296270000	261070000	259290000	303260000	301850000	267920000	333360000	221820000	326420000	272330000	263840000	243470000	311000000	329280000	301380000	262860000
Flagellarassemblyprotein	A6TC07	flk	150956098	CM	0	0	1	0	0	1	1	1	0	0	0	0	0	1	0	1	0	0	0	0	0	9.8	32.901	3.5878	Predicted	0	0	0	0	0	0	0	22005000	0	0	0	0	0	0	0	0	0	0	0	0
3-oxoacyl-(Acylcarrierprotein)synthase	A6TC09	fabB	150956100	Cytoplasmic	11	12	10	10	11	10	11	11	10	12	8	6	8	8	7	11	13	11	13	10	11	63.1	42.437	323.31	Inferred from homology	3328000000	3867200000	2887800000	3431900000	2736400000	2767700000	3663500000	3666300000	2984800000	3187200000	5129800000	3345100000	3294700000	3388600000	3282600000	3297000000	2765600000	2484700000	2807900000	2435100000
tRNA5-methylaminomethyl-2-thiouridinebiosynthesisbifunctionalproteinMnmC	A6TC10	mnmC	150956101	Cytoplasmic	1	1	2	1	1	0	1	3	2	3	1	0	0	0	0	1	0	0	0	1	1	12.7	72.904	98.397	Inferred from homology	0	0	0	0	0	0	0	41183000	53243000	64547000	0	0	0	0	0	0	0	0	0	0
Uncharacterizedprotein	A6TC11	yfcL	150956102	Unknown	2	1	3	2	2	1	0	2	0	1	0	1	0	1	1	0	1	1	1	1	1	79.8	10.274	34.285	Predicted	43104000	0	36909000	42560000	0	0	0	51255000	0	0	0	0	0	0	0	0	0	0	0	0
Penicillin-insensitivemureinendopeptidase	A6TC14	mepA	150956105	Periplasmic	0	0	0	0	1	1	1	3	0	3	1	3	0	1	1	0	0	0	0	2	1	24.5	29.642	8.3972	Inferred from homology	0	0	0	0	0	0	0	54906000	0	32545000	0	47198000	0	0	0	0	0	0	0	0
Chorismatesynthase	A6TC15	aroC	150956106	Cytoplasmic	2	1	1	1	2	3	2	3	1	1	1	2	4	5	4	2	2	0	1	2	2	27.7	39.008	23.661	Inferred from homology	0	0	0	0	80728000	65953000	0	0	0	0	0	82696000	148200000	132430000	120080000	0	0	0	0	60256000
50SribosomalproteinL3glutaminemethyltransferase	A6TC16	yfcB	150956107	Cytoplasmic	2	2	2	2	2	1	2	2	1	2	2	1	1	1	1	2	2	1	2	2	3	14.4	37.72	28.334	Inferred from homology	130730000	111990000	144140000	112820000	146250000	0	132360000	141590000	0	153890000	0	0	0	0	0	174230000	164720000	166810000	212030000	143150000
UPF0115proteinKPN78578_26770	A6TC17	KPN78578_26770	150956108	Cytoplasmic	0	0	0	0	1	0	0	0	0	1	0	1	0	0	0	0	0	0	0	0	1	32.8	21.178	29.207	Inferred from homology	0	0	0	0	0	0	0	0	0	0	0	13914000	0	0	0	0	0	0	0	0
Fattyacidoxidationcomplexsubunitalpha	A6TC19	fadJ	150956110	Cytoplasmic	1	0	0	0	2	2	1	1	0	2	1	2	0	0	0	0	1	1	4	2	4	17.4	77.424	19.63	Inferred from homology	0	0	0	0	0	0	0	2500400	0	0	0	0	0	0	0	0	2805700	0	0	0
3-ketoacyl-CoAthiolase	A6TC20	fadI	150956111	Cytoplasmic	0	0	0	0	0	0	0	0	0	0	0	0	1	0	0	1	1	0	1	0	1	15.1	46.519	15.829	Inferred from homology	0	0	0	0	0	0	0	0	0	0	0	0	0	0	0	0	0	0	7475900	0
Uncharacterizedprotein	A6TC21	yfcZ	150956112	Unknown	1	1	1	1	1	1	1	1	1	1	1	1	1	1	1	1	1	1	1	1	1	16.2	8.7346	61.207	Predicted	0	0	0	0	0	0	0	0	0	0	0	0	222520000	267890000	0	0	0	0	0	0
Long-chainfattyacidtransportprotein(Outermembraneflpprotein)	A6TC22	fadL	150956113	Outer membrane	1	1	1	1	2	1	0	0	0	0	0	0	0	0	0	1	1	1	2	1	1	12.9	47.852	28.201	Predicted	0	0	77069000	83199000	88458000	118130000	0	0	0	0	0	0	0	0	0	106550000	0	78395000	47840000	87490000
Lipoprotein	A6TC23	vacJ	150956114	Outer membrane	3	3	3	2	1	3	3	3	2	3	3	1	2	1	1	2	5	2	3	3	4	53.8	28.087	43.077	Predicted	132620000	82731000	96827000	91818000	0	105120000	143110000	157380000	140900000	185920000	116020000	0	0	150810000	81582000	66252000	118400000	126370000	151340000	0
Uncharacterizedprotein	A6TC30	yfdZ	150956121	Cytoplasmic	1	1	2	2	1	2	1	5	3	5	3	2	1	1	1	4	4	2	3	3	3	29	45.12	85.496	Predicted	0	0	79122000	68846000	0	104100000	0	70334000	72491000	74228000	79854000	20744000	0	0	0	105230000	66881000	95990000	136140000	83914000
Glucokinase	A6TC33	glk	150956124	Cytoplasmic	7	8	10	8	9	10	8	9	8	9	6	9	10	10	9	8	9	7	9	11	10	48.6	34.421	99.556	Inferred from homology	1113900000	951390000	1016900000	938190000	1606600000	1270600000	1134900000	958340000	1162200000	970380000	1489800000	1832000000	547810000	590280000	651290000	860400000	889210000	1270500000	1044800000	1232600000
Nucleosidetransportprotein(NUPfamily)	A6TC39	nupC	150956130	CM	2	2	1	1	3	3	1	2	1	1	1	2	2	1	3	0	2	1	1	1	3	12.2	43.57	120.23	Inferred from homology	147610000	48298000	120540000	119170000	0	102490000	109710000	95694000	78820000	97909000	0	0	0	0	0	0	84691000	90306000	0	0
Glutamate--tRNAligase	A6TC43	gltX	150956134	Cytoplasmic	13	13	13	10	12	10	7	13	8	13	8	8	6	7	9	9	11	12	12	12	10	55.3	53.603	323.31	Inferred from homology	578860000	669530000	641010000	791520000	1057300000	1066900000	894240000	723660000	677030000	690070000	1236500000	809030000	829090000	670010000	1104400000	616940000	497890000	920670000	668450000	1053400000
DNAligase	A6TC47	ligA	150956138	Cytoplasmic	7	8	7	8	9	9	5	10	7	9	5	9	8	8	12	3	6	7	7	7	13	51.1	73.606	200.53	Inferred from homology	256610000	252130000	226320000	268410000	279680000	264310000	345960000	318890000	348620000	337200000	397320000	373450000	426410000	368570000	516870000	182100000	227510000	257880000	175910000	204460000
CelldivisionproteinZipA	A6TC48	zipA	150956139	CM	0	0	1	1	2	1	0	1	0	0	0	1	2	1	3	1	1	1	1	1	2	17.3	39.215	25.817	Inferred from homology	0	0	0	0	0	0	0	0	0	0	0	0	26666000	0	49834000	0	0	0	0	0
Cysteinesynthase	A6TC50	cysK	150956141	Cytoplasmic	13	10	11	10	10	11	11	13	9	12	9	11	6	10	10	10	16	13	17	12	17	75.2	34.557	323.31	Inferred from homology	1755500000	1721700000	1875900000	1456100000	1868800000	1514900000	2871900000	2843500000	3374600000	2755600000	2843900000	2546600000	1590700000	1525400000	1099200000	4062000000	5265100000	3985100000	6341700000	2626300000
PTSfamilyHprprotein,phosphohistidinoprotein-hexosephosphotransferase	A6TC51	ptsH	150956142	Cytoplasmic	5	5	3	4	4	4	2	2	2	4	1	1	1	1	2	5	5	4	5	3	5	85.9	9.1193	194.14	Predicted	355880000	457300000	563210000	549040000	201820000	179530000	211340000	249920000	234180000	232660000	0	0	0	295560000	259450000	716810000	337900000	543120000	507130000	384770000
Phosphoenolpyruvate-proteinphosphotransferase	A6TC52	ptsI	150956143	Cytoplasmic	16	17	14	15	18	17	6	9	8	9	5	9	7	8	8	14	19	18	21	16	21	68.3	63.253	323.31	Inferred from homology	2003600000	2106200000	2114600000	1961800000	2326100000	1952800000	628050000	778360000	585410000	804220000	299850000	1132000000	660200000	757290000	662240000	1740600000	2304700000	2301200000	2695500000	1809900000
Glucose-specificPTSsystemenzymeIIAcomponent	A6TC53	crr	150956144	Cytoplasmic	8	7	7	7	8	8	6	8	5	7	6	5	8	8	8	7	7	7	8	8	9	69.8	18.247	196.31	Predicted	5184400000	5221000000	4739100000	5061800000	3075200000	3271700000	3171500000	3942400000	3742900000	3601700000	2880800000	2832000000	2963600000	3258900000	2784900000	3326200000	6060100000	5053000000	6476700000	2389200000
Pyridoxalkinase	A6TC55	pdxK	150956146	Cytoplasmic	1	1	1	1	0	0	2	2	1	1	0	0	0	0	0	1	2	1	3	1	1	25.7	31.221	120.07	Inferred from homology	0	0	0	0	0	0	18642000	18401000	0	0	0	0	0	0	0	0	19597000	0	36332000	0
Cysteinesynthase	A6TC58	cysM	150956149	Cytoplasmic	2	2	2	1	3	2	2	2	2	3	4	3	3	4	3	2	2	3	2	4	3	42.9	32.614	59.104	Inferred from homology	71202000	76723000	64415000	0	116380000	92984000	137590000	110130000	134520000	122120000	105960000	201260000	139160000	148480000	103110000	133850000	71244000	76097000	66713000	88476000
Sulfate/thiosulfateimportATP-bindingproteinCysA	A6TC59	cysA	150956150	CM	2	2	2	2	0	0	3	4	4	5	3	2	4	6	4	2	4	2	4	3	5	50.5	40.841	93.09	Inferred from homology	83554000	39449000	71674000	80272000	0	0	216000000	234260000	214070000	220870000	151860000	112300000	143030000	258470000	261430000	94368000	155600000	166930000	153540000	86565000
Sulfate,thiosulfatetransportsystempermeaseTprotein	A6TC61	cysU	150956152	CM	0	0	0	0	0	1	1	1	1	1	0	1	0	1	1	1	1	0	0	0	0	15.9	30.311	30.512	Predicted	0	0	0	0	0	0	0	0	0	0	0	0	0	0	0	0	1407800	0	0	0
Thiosulfatebindingprotein	A6TC62	cysP	150956153	Periplasmic	5	1	4	3	4	4	6	8	4	8	7	9	13	9	6	2	8	6	7	11	10	58.3	37.584	258.43	Predicted	92167000	0	110520000	70775000	70307000	62974000	361900000	329120000	480410000	448960000	395480000	364970000	582680000	550130000	437700000	73488000	218580000	351050000	401540000	310570000
Uncharacterizedprotein	A6TC63	yfeX	150956154	Cytoplasmic	3	5	4	6	8	7	3	5	2	5	5	4	2	4	4	7	4	7	6	6	7	58.9	33.089	262.4	Predicted	208910000	216270000	271330000	321780000	296980000	296430000	177150000	186500000	333900000	340970000	265110000	67576000	151920000	157760000	133660000	567890000	300990000	487910000	533690000	336920000
Uncharacterizedprotein	A6TC64	yfeY	150956155	Unknown	1	2	0	0	2	2	1	2	0	1	2	2	1	1	0	1	2	0	1	2	2	22.5	20.709	92.587	Predicted	0	54631000	0	0	66938000	65562000	0	67876000	0	0	60424000	55533000	0	0	0	0	68689000	0	0	62453000
AcetyltransferaseypeA	A6TC66	yA	150956157	Cytoplasmic	1	1	0	1	0	0	2	1	1	1	0	1	0	1	0	0	2	0	0	2	1	15.1	16.896	9.5785	Inferred from homology	0	0	0	0	0	0	0	0	0	0	0	0	0	0	0	0	56358000	0	0	0
N-acetylmuramoyl-l-alanineamidaseI	A6TC67	amiA	150956158	Unknown	0	0	1	0	2	2	0	2	0	1	1	0	1	1	0	0	0	0	0	1	0	27.6	31.369	25.847	Predicted	0	0	0	0	0	0	0	59690000	0	0	0	0	0	0	0	0	0	0	0	0
Phosphateacetyltransferase	A6TC86	maeB	150956177	Cytoplasmic	3	2	2	2	5	4	2	3	2	2	2	1	3	6	3	5	12	4	9	8	16	45.2	82.371	323.31	Predicted	118830000	109110000	106640000	107550000	120590000	99114000	129420000	148330000	0	142620000	0	0	74296000	183030000	0	339360000	1091100000	454080000	827570000	319910000
Transaldolase	A6TC87	talA	150956178	Cytoplasmic	0	2	2	1	0	1	1	0	0	1	0	0	0	0	0	2	7	2	5	2	10	56	35.455	124.91	Inferred from homology	0	87695000	84542000	0	0	0	0	0	0	0	0	0	0	0	0	0	220590000	113280000	269920000	103700000
Transketolase	A6TC88	tktB	150956179	Cytoplasmic	1	1	2	1	2	2	0	1	1	1	1	2	3	2	3	2	8	2	8	3	8	33	72.169	56.142	Inferred from homology	0	0	0	0	0	0	0	0	0	0	0	0	0	0	0	0	160840000	0	256290000	0
Conservedthioredoxin-likeprotein	A6TC93	yffB	150956184	Unknown	1	1	1	1	0	0	1	1	1	1	1	0	0	0	0	0	1	1	1	0	1	16.2	13.476	189.83	Inferred from homology	12409000	9629800	0	0	0	0	0	0	0	0	0	0	0	0	0	0	11879000	14060000	5437600	0
Succinyl-diaminopimelatedesuccinylase	A6TC94	da	150956185	Unknown	4	5	3	4	6	5	2	4	4	6	2	5	4	5	5	2	3	4	4	5	5	53.3	41.453	71.116	Inferred from homology	116830000	133950000	165090000	136770000	130320000	130370000	109140000	136380000	155240000	117800000	228640000	215780000	202220000	138660000	130700000	196410000	98024000	168120000	112090000	164440000
Uncharacterizedprotein	A6TC98	ypfJ	150956189	Unknown	0	0	1	0	1	1	1	0	0	1	1	0	0	0	0	2	2	0	2	1	1	19.6	31.803	31.172	Predicted	0	0	0	0	0	0	0	0	0	0	0	0	0	0	0	45926000	41371000	0	54218000	0
Phosphoribosylaminoimidazole-succinocarboxamidesynthase	A6TC99	purC	150956190	Cytoplasmic	4	4	5	5	4	4	3	6	4	5	1	3	3	4	4	0	6	5	6	3	5	51.1	26.878	108.89	Inferred from homology	173450000	129310000	345040000	365150000	276290000	191220000	143960000	156410000	281290000	254500000	0	0	0	150340000	124150000	0	233800000	398440000	326420000	213750000
OutermembraneproteinassemblyfactorBamC	A6TCA0	nlpB	150956191	Outer membrane	9	8	10	12	12	11	8	12	6	11	8	8	9	11	12	9	11	9	11	12	11	73.8	37.118	323.31	Inferred from homology	1400400000	1579000000	1348200000	1327300000	1302900000	1044300000	2201400000	2108600000	2217100000	2100600000	1808300000	1901700000	1665900000	1770200000	1447600000	1467800000	1679600000	1695900000	1535900000	1340100000
4-hydroxy-tetrahydrodipicolinatesynthase	A6TCA1	dapA	150956192	Cytoplasmic	7	8	7	7	7	8	5	7	6	6	5	8	3	5	6	8	8	6	8	7	8	45.2	31.162	284.47	Inferred from homology	1436500000	1559300000	1855200000	1777700000	1213100000	1194200000	1777900000	1606600000	2067200000	2033800000	1459100000	1257300000	1450600000	708760000	1292300000	2030300000	1419600000	2695400000	2125500000	1830100000
Transcriptionalregulationofgcvoperon	A6TCA2	gcvR	150956193	Cytoplasmic	2	1	0	1	1	1	1	3	2	3	0	1	1	2	1	2	3	3	3	1	2	47.9	20.547	124.68	Predicted	57541000	0	0	0	0	0	0	44959000	97166000	75885000	0	0	0	0	0	75758000	43252000	84024000	115660000	0
Bacterioferritincomigratoryprotein	A6TCA3	bcp	150956194	Cytoplasmic	8	8	8	8	7	8	8	8	8	8	8	8	6	4	4	8	9	8	8	8	7	75.6	17.598	237.17	Predicted	1490100000	1897900000	1556500000	1343100000	1407400000	1339000000	1867600000	2332500000	2079800000	1893500000	1557400000	1331700000	1603600000	1789800000	1507000000	1836900000	1636700000	1588700000	1340200000	1451400000
Beta-barrelassembly-enhancingprotease	A6TCA5	yfgC	150956196	Unknown	1	1	0	1	0	0	0	2	0	1	0	0	0	1	0	1	3	0	1	0	2	19.5	53.589	86.891	Inferred from homology	0	0	0	0	0	0	0	29161000	0	0	0	0	0	0	0	0	32230000	0	59506000	0
Arsenatereductase	A6TCA6	yfgD	150956197	Cytoplasmic	4	5	2	1	1	2	4	4	1	2	3	1	1	2	3	1	5	3	4	1	5	63.9	13.316	289.59	Inferred from homology	163570000	104160000	198390000	0	0	78595000	176500000	185600000	0	205640000	242460000	0	0	351900000	188300000	0	282590000	197090000	458300000	0
Uracilphosphoribosyltransferase	A6TCB0	upp	150956201	Cytoplasmic	11	10	10	12	11	9	10	12	9	12	8	9	9	10	9	10	13	10	11	10	10	83.2	22.565	323.31	Inferred from homology	2624200000	2520700000	2686300000	2236700000	2631300000	2864400000	2574300000	2255500000	2313600000	2228400000	2107700000	2093100000	2497800000	2320300000	2321300000	2467500000	2237600000	2853300000	2220000000	2442500000
Putativeglycosidehydrolase,family1	A6TCB1	KPN_02822	150956202	Cytoplasmic	0	0	0	0	1	0	0	0	0	0	0	1	1	2	1	0	0	0	2	2	4	18	54.507	37.487	Inferred from homology	0	0	0	0	0	0	0	0	0	0	0	0	0	0	0	0	0	0	65090000	0
Phosphoribosylformylglycinamidinecyclo-ligase	A6TCB3	purM	150956204	Cytoplasmic	2	3	1	1	2	3	0	1	0	0	0	2	2	1	2	0	3	0	2	2	4	28.4	36.722	33.906	Inferred from homology	0	0	0	0	0	101380000	0	0	0	0	0	55398000	47791000	0	0	0	0	0	0	58831000
Polyphosphatekinase	A6TCB5	ppk	150956206	CM	2	0	3	4	4	5	3	5	2	5	4	3	3	2	3	2	6	1	5	6	8	25.7	80.183	158.06	Inferred from homology	133710000	0	76184000	66983000	126290000	131130000	142310000	119970000	162460000	138080000	0	0	0	48438000	0	144210000	166820000	118150000	96354000	387240000
Exopolyphosphatase	A6TCB6	ppx	150956207	Cytoplasmic	4	6	3	4	6	7	6	6	5	8	6	4	1	5	0	3	4	3	5	5	10	35.7	57.693	81.644	Inferred from homology	96760000	69971000	103980000	92616000	85061000	105170000	180160000	151400000	194020000	146200000	202510000	147270000	0	59842000	0	112260000	93398000	181620000	144450000	79410000
GMPsynthase[glutamine-hydrolyzing]	A6TCC2	guaA	150956213	Cytoplasmic	15	16	18	19	19	17	10	17	10	13	11	13	13	13	13	13	17	15	17	20	23	72	58.792	323.31	Inferred from homology	1785000000	1829000000	1983900000	1843700000	1632200000	1744500000	1749000000	1690900000	1927800000	1834900000	1525100000	1877800000	1581200000	1723500000	1261800000	2014100000	1944600000	1850000000	1948800000	1837500000
Inosine-5'-monophosphatedehydrogenase	A6TCC3	guaB	150956214	Cytoplasmic	11	14	13	13	15	15	4	9	7	10	7	6	9	7	11	14	16	13	15	19	17	70.9	52.057	323.31	Inferred from homology	2072500000	2183400000	1976800000	1943700000	1459000000	1681200000	748350000	1025300000	774640000	1009100000	843620000	356900000	971090000	687940000	637690000	2139500000	2217500000	2474000000	2023700000	1603900000
Exodeoxyribonuclease7largesubunit	A6TCC4	xseA	150956215	Cytoplasmic	1	1	1	1	0	0	1	1	0	1	0	0	1	0	0	0	1	1	1	0	0	8	52.48	17.047	Inferred from homology	0	0	0	0	0	0	0	0	0	0	0	0	0	0	0	0	0	0	6745500	0
GTPaseDer	A6TCD0	der	150956221	Cytoplasmic	5	5	4	3	7	8	4	7	2	4	6	3	4	5	2	4	5	3	5	6	10	57.9	55.222	323.31	Inferred from homology	141560000	134990000	85112000	117030000	206300000	211520000	127980000	121530000	0	126800000	225660000	219980000	170710000	141470000	214810000	102810000	99268000	120890000	112260000	155910000
OutermembraneproteinassemblyfactorBamB	A6TCD1	yfgL	150956222	Unknown	7	7	7	7	8	7	7	8	7	8	5	3	7	7	7	7	8	10	8	7	9	56.9	42.054	323.31	Inferred from homology	618780000	573400000	724450000	585930000	712920000	538840000	585480000	652670000	667480000	664430000	581270000	479970000	617830000	578720000	826470000	599490000	533390000	569630000	584140000	560430000
Uncharacterizedprotein	A6TCD2	yfgM	150956223	Periplasmic	4	2	3	3	5	4	2	4	3	3	3	3	5	6	4	2	3	2	2	4	6	52.9	22.334	153.37	Predicted	249010000	160060000	293500000	220510000	198750000	163640000	291940000	260920000	330570000	302830000	236540000	269100000	227720000	296010000	233230000	229420000	153280000	193730000	278900000	189550000
Histidine--tRNAligase	A6TCD3	hisS	150956224	Cytoplasmic	14	13	13	13	13	13	11	18	12	14	11	11	11	15	13	12	14	12	13	15	13	58.2	45.972	323.31	Inferred from homology	1881200000	1819000000	2067700000	1713700000	1174000000	1255700000	2009300000	1882600000	1661400000	1688100000	1589500000	1299100000	1263400000	1365600000	1151600000	1770400000	1474900000	1308800000	1346300000	1012500000
4-hydroxy-3-methylbut-2-en-1-yldiphosphatesynthase(flavodoxin)	A6TCD4	ispG	150956225	Cytoplasmic	9	13	7	9	12	10	12	16	9	14	13	13	14	11	11	5	11	9	10	13	12	75.3	40.726	323.31	Inferred from homology	559960000	579710000	492150000	524140000	562850000	484030000	925350000	1146900000	985560000	1013100000	1165100000	729400000	1079800000	949290000	993810000	511610000	503950000	649130000	543540000	389860000
CytoskeletonproteinRodZ	A6TCD5	rodZ	150956226	Unknown	4	4	3	3	4	6	4	6	2	5	5	5	5	5	5	3	3	1	2	5	6	29.9	35.201	114.3	Inferred from homology	322260000	383980000	129720000	201370000	271010000	201760000	360530000	479770000	0	358440000	269270000	324960000	414390000	406320000	541130000	328000000	328380000	0	215180000	173680000
Dual-specificityRNAmethyltransferaseRlmN	A6TCD6	rlmN	150956227	Cytoplasmic	7	8	5	7	9	9	4	9	7	10	6	7	8	6	8	6	6	3	5	8	10	41.8	43.375	306.46	Inferred from homology	418100000	376890000	393210000	442520000	466300000	485500000	638360000	509590000	786790000	591820000	514830000	546410000	497770000	390810000	357400000	603370000	284310000	399560000	187590000	437430000
Nucleosidediphosphatekinase	A6TCD7	ndk	150956228	Cytoplasmic	9	7	8	8	8	8	8	8	7	8	7	7	7	7	7	7	9	7	9	8	7	91.6	15.526	323.31	Inferred from homology	4801700000	4972900000	7149500000	6615200000	5123500000	5418200000	3700300000	4389800000	5222100000	4786500000	6073400000	4969800000	6406900000	4420400000	7185800000	5489500000	3884100000	4009900000	5327600000	5205200000
Uncharacterizedprotein	A6TCD9	yfhM	150956230	Unknown	0	0	1	1	1	3	6	11	5	7	4	5	0	3	1	0	1	1	2	0	2	17.9	179.04	117.86	Predicted	0	0	0	0	0	67315000	224620000	284340000	209690000	181710000	0	112840000	0	105090000	0	0	0	0	36125000	0
Sulfurtransferase	A6TCE0	sseA	150956231	Unknown	6	4	5	4	5	5	4	5	4	7	2	3	3	4	3	3	7	6	7	5	8	63.9	31.177	98.006	Predicted	221120000	221840000	235120000	280880000	268120000	247380000	341780000	296830000	362910000	286820000	354290000	391170000	207620000	279230000	264460000	367060000	331390000	387920000	429540000	378010000
PeptidaseB	A6TCE4	pB	150956235	Cytoplasmic	18	17	15	14	16	17	8	12	6	11	10	9	7	7	6	16	16	14	15	14	20	74.3	46.218	323.31	Inferred from homology	1576100000	1634400000	1645400000	1452100000	1450600000	1763200000	968020000	955410000	758970000	831350000	1027600000	968540000	933620000	759520000	731180000	2048600000	1501900000	1530000000	1404100000	2033600000
Uncharacterizedprotein	A6TCE5	yfhJ	150956236	Unknown	0	1	1	1	0	1	1	1	1	1	0	1	0	1	1	0	0	1	0	0	0	24.2	7.7455	12.217	Predicted	0	0	0	0	0	0	0	0	0	86988000	0	0	0	0	0	0	0	0	0	0
[2FE-2S]ferredoxin,electroncarrerprotein	A6TCE6	fdx	150956237	Cytoplasmic	1	2	1	2	2	3	3	3	1	3	3	4	4	3	4	1	2	1	1	2	2	66.7	12.342	88.803	Predicted	0	223510000	0	225890000	133290000	190880000	318130000	534580000	0	159590000	349380000	284310000	129260000	178620000	167090000	0	127460000	0	0	129210000
ChaperoneproteinHscA	A6TCE7	hscA	150956238	Cytoplasmic	5	4	7	6	10	8	6	6	4	11	7	9	8	10	11	5	3	2	5	6	10	54.9	65.395	289.15	Inferred from homology	238010000	243810000	268670000	309190000	223620000	224870000	387490000	380550000	380430000	447440000	399660000	474510000	309330000	379910000	441760000	256090000	189050000	111020000	263280000	189850000
Co-chaperoneproteinHscB	A6TCE8	hscB	150956239	Cytoplasmic	2	1	1	1	1	1	1	3	2	3	1	1	1	2	1	1	1	2	1	1	1	46.2	19.824	55.447	Inferred from homology	122520000	0	0	0	0	0	0	198080000	119190000	209670000	0	0	0	0	0	0	0	182010000	0	0
Iron-bindingproteinIscA	A6TCE9	iscA	150956240	Cytoplasmic	1	0	2	1	1	0	1	1	1	1	1	2	1	1	1	1	2	1	2	0	2	37.4	11.449	56.535	Inferred from homology	0	0	109900000	0	0	0	0	0	0	0	0	0	0	0	0	0	90921000	0	30746000	0
Iron-sulfurclusterassemblyscaffoldproteinIscU	A6TCF0	iscU	150956241	Cytoplasmic	4	4	4	4	6	6	3	4	2	3	4	3	2	2	2	3	4	3	3	4	6	57.8	13.806	54.098	Inferred from homology	337720000	448980000	345160000	329220000	670670000	727340000	441120000	249830000	286570000	285230000	366330000	423980000	400060000	0	387300000	354990000	325150000	351880000	403020000	475300000
CysteinedesulfuraseIscS	A6TCF1	iscS	150956242	Cytoplasmic	13	15	13	14	15	18	11	17	10	12	12	12	17	17	17	16	15	14	15	16	17	65.3	45.056	323.31	Inferred from homology	1158500000	1096200000	1133700000	1233500000	1273600000	1245100000	1069200000	1239200000	1400400000	1457300000	1169200000	1454500000	1393800000	1477800000	1301700000	1798000000	899950000	1671200000	1321000000	1707400000
HTH-typetranscriptionalregulatorIscR	A6TCF2	iscR	150956243	Unknown	2	3	3	3	0	2	3	2	2	3	0	1	1	1	1	2	2	3	3	3	1	43.6	17.551	236.06	Inferred from homology	67771000	43055000	70682000	97043000	0	171260000	47511000	57378000	88586000	65025000	0	0	0	0	98509000	51449000	53953000	134220000	77272000	87588000
tRNA(cytidine/uridine-2'-O-)-methyltransferaseTrmJ	A6TCF3	trmJ	150956244	Cytoplasmic	2	1	1	1	2	2	1	2	2	2	3	2	2	3	2	2	2	2	1	3	4	26.6	26.797	20.666	Inferred from homology	180500000	184810000	177420000	221730000	0	0	184790000	166920000	264300000	293520000	212460000	177290000	0	0	0	173210000	181130000	138720000	152300000	104990000
Inositolmonophosphatase	A6TCF4	suhB	150956245	Cytoplasmic	9	8	7	8	8	9	6	7	6	7	7	6	6	6	5	8	9	8	7	9	9	71.2	29.32	310.7	Inferred from homology	1051200000	1135200000	921590000	855620000	910640000	761480000	863790000	773150000	867240000	656400000	640660000	633820000	606120000	615370000	805650000	819460000	609840000	1011900000	641480000	707390000
Serinehydroxymethyltransferase	A6TCG5	glyA	150956256	Cytoplasmic	12	13	13	12	15	15	11	11	9	11	8	11	10	11	10	13	14	13	16	16	15	57.3	45.439	323.31	Inferred from homology	2734000000	2785700000	2532700000	2887900000	3540500000	2759500000	1615300000	1892100000	1459100000	1634700000	1948600000	1567900000	1983700000	2072600000	1894300000	2260800000	3179900000	3301300000	3315600000	3477400000
Flavohemoprotein	A6TCG6	hmpA	150956257	Cytoplasmic	1	0	2	1	1	1	0	0	0	0	0	0	0	0	0	0	2	1	1	1	1	12.4	43.814	47.722	Inferred from homology	19192000	0	19534000	25166000	0	0	0	0	0	0	0	0	0	0	0	0	0	0	29158000	0
Nitrogenassimilationbyglutaminesynthetase(ATase)regulatoryprotein(P-II)	A6TCG7	glnB	150956258	CM	2	3	1	3	2	3	2	3	1	3	3	2	1	2	3	1	3	3	3	2	4	69.6	12.429	25.277	Inferred from homology	236160000	198840000	0	183350000	248820000	232670000	365950000	224630000	0	219140000	288240000	340700000	0	455080000	415580000	0	264440000	208370000	159750000	319290000
Phosphoribosylformylglycinamidinesynthase	A6TCH1	purL	150956262	Cytoplasmic	12	12	7	9	12	12	3	9	3	6	5	7	5	4	6	4	10	6	7	8	14	38.7	140.87	323.31	Inferred from homology	304850000	322370000	293090000	287500000	282540000	353970000	172740000	193820000	165870000	197180000	203320000	138320000	133870000	162260000	265060000	286090000	230870000	262440000	222700000	334440000
Pyridoxine5'-phosphatesynthase	A6TCH8	pdxJ	150956269	Cytoplasmic	5	4	2	2	4	4	2	5	1	5	1	1	2	2	2	4	3	5	4	2	4	59.3	26.418	195.23	Inferred from homology	255950000	133310000	218420000	182480000	95654000	146450000	159730000	202730000	0	253420000	0	0	0	159660000	0	219420000	272490000	121310000	223780000	0
GTPaseEra	A6TCI0	era	150956271	CM	1	1	3	3	2	2	3	5	3	4	2	2	2	2	1	2	2	4	3	2	3	51.2	33.883	57.707	Inferred from homology	0	0	165760000	102070000	0	184900000	139690000	155370000	218590000	193490000	0	0	157310000	143350000	0	0	54861000	101280000	118640000	0
Ribonuclease3	A6TCI1	rnc	150956272	Cytoplasmic	5	6	5	6	6	6	5	8	4	8	5	6	4	5	5	4	6	4	3	6	7	80.1	25.557	167.87	Inferred from homology	207450000	225690000	161950000	171750000	217150000	231260000	371300000	358340000	277440000	321240000	361110000	283550000	313960000	212780000	298300000	188150000	125100000	298310000	119430000	159650000
SignalpeptidaseI	A6TCI2	lepB	150956273	CM	2	5	3	3	3	4	4	8	2	3	5	4	3	3	2	3	2	2	2	6	5	41.4	35.789	127.56	Inferred from homology	0	133290000	119300000	90029000	108380000	92408000	195470000	88296000	116730000	138590000	100710000	169280000	121790000	118850000	162680000	99359000	87608000	56364000	12578000	92831000
Elongationfactor4	A6TCI3	lepA	150956274	CM	18	14	17	17	11	13	14	22	12	19	9	13	12	16	12	15	15	16	17	12	13	64.8	66.434	323.31	Inferred from homology	1352100000	1307000000	1335100000	1187400000	1184800000	996820000	1503700000	1774800000	1783800000	1694400000	1445900000	1264300000	1213700000	1233900000	1284300000	1146300000	1000400000	1543100000	1062900000	1086400000
PeriplasmicnegativeregulatorofsigmaE	A6TCI5	rseB	150956276	Periplasmic	0	1	0	0	1	1	1	4	0	1	0	2	0	1	1	1	1	0	0	1	1	20.9	34.333	22.609	Predicted	0	0	0	0	0	0	0	63295000	0	0	0	53878000	0	0	0	0	0	0	0	0
Anti-sigma-EfactorRseA	A6TCI6	rseA	150956277	Cytoplasmic	0	0	0	0	0	1	0	1	0	0	0	0	0	1	1	0	1	0	1	0	2	25.5	23.984	14.454	Inferred from homology	0	0	0	0	0	0	0	0	0	0	0	0	0	0	0	0	12634000	0	0	0
RNApolymerasesigma-70factor	A6TCI7	rpoE	150956278	Cytoplasmic	0	0	1	1	2	0	1	2	0	5	2	3	2	4	2	0	0	0	1	2	4	41.9	21.719	25.085	Inferred from homology	0	0	0	0	122640000	0	0	76033000	0	86882000	0	207040000	162900000	170000000	0	0	0	0	0	0
tRNA1(Val)(adenine(37)-N6)-methyltransferase	A6TCI9	KPN78578_28490	150956280	Unknown	0	0	0	1	0	0	1	2	0	1	0	2	0	0	0	1	0	0	1	0	1	13.9	27.252	11.998	Inferred from homology	0	0	0	0	0	0	0	34385000	0	0	0	0	0	0	0	0	0	0	0	0
ATP-dependentRNAhelicaseSrmB	A6TCJ0	srmB	150956281	Cytoplasmic	9	9	5	4	10	7	5	13	6	9	7	8	7	8	8	4	6	5	6	9	9	60.5	49.726	258.44	Inferred from homology	427000000	438740000	448390000	334820000	389570000	394590000	554590000	647830000	609630000	614070000	513450000	609570000	647970000	502570000	509890000	426140000	396670000	133660000	315860000	399740000
Autonomousglycylradicalcofactor	A6TCJ1	grcA	150956282	Cytoplasmic	13	12	12	12	11	11	10	11	11	12	9	9	8	9	6	10	12	9	13	10	12	86.6	14.243	323.31	Inferred from homology	6778100000	5670000000	5746800000	4927100000	5297800000	5281100000	5189400000	4919900000	5067800000	3988900000	4654000000	3090400000	2517200000	4353900000	2203300000	5688300000	9902900000	3591000000	8098300000	5045800000
Uracil-DNAglycosylase	A6TCJ2	ung	150956283	Cytoplasmic	0	2	0	0	1	3	0	0	0	0	2	1	1	1	1	0	1	0	1	1	3	26.2	25.578	6.1362	Inferred from homology	0	0	0	0	0	0	0	0	0	0	58669000	0	0	0	0	0	0	0	0	0
PutativetRNA/rRNAmethyltransferase	A6TCJ3	yfiF	150956284	Cytoplasmic	10	8	6	5	8	9	3	9	2	5	4	5	4	5	4	5	8	5	6	6	6	49.6	39.593	323.31	Inferred from homology	947590000	948270000	691530000	680270000	647090000	692520000	781790000	594250000	317600000	488360000	583820000	524330000	342120000	276430000	390890000	681980000	701880000	538650000	609410000	471140000
Putativethioredoxin-likeprotein	A6TCJ4	trxC	150956285	Cytoplasmic	2	3	1	1	1	2	1	3	1	2	0	2	3	2	4	1	3	1	2	2	3	42.6	15.597	22.908	Predicted	62465000	79000000	0	0	0	0	0	81619000	0	120750000	0	0	0	0	0	0	88146000	0	149780000	49568000
CDP-diacylglycerol--serineO-phosphatidyltransferase	A6TCJ7	pssA	150956288	Cytoplasmic	6	6	6	5	6	6	6	9	3	5	6	8	6	6	3	4	6	5	3	6	7	33.5	52.716	105.43	Predicted	319360000	279260000	297860000	292720000	247170000	276090000	340710000	398860000	409660000	374330000	285740000	395270000	249810000	378400000	278990000	321440000	255110000	251770000	284050000	271270000
ChaperoneproteinClpB	A6TCK0	clpB	150956291	Cytoplasmic	23	25	21	24	33	28	28	42	23	30	34	32	42	40	43	33	39	27	37	33	44	75	95.405	323.31	Inferred from homology	3200600000	3425000000	3258600000	3528500000	3001700000	3502800000	8449600000	7502200000	7825700000	7409500000	7293000000	7406000000	10088000000	9519300000	8196600000	6275300000	6089400000	6753800000	6759700000	6100400000
Laccasedomainprotein	A6TCK1	r'rH	150956292	Unknown	0	1	0	0	0	0	0	1	0	0	0	0	0	0	0	0	1	0	3	0	0	19.3	26.552	13.735	Inferred from homology	0	0	0	0	0	0	0	0	0	0	0	0	0	0	0	0	0	0	25439000	0
Pseudouridinesynthase	A6TCK2	rluD	150956293	Cytoplasmic	2	1	2	3	3	2	2	4	2	4	1	1	0	2	1	3	1	2	3	1	3	34	37.101	228.33	Inferred from homology	79487000	0	0	152400000	0	0	88438000	106370000	152420000	145050000	0	0	0	0	0	135740000	77628000	169230000	68892000	0
OutermembraneproteinassemblyfactorBamD	A6TCK3	yfiO	150956294	Outer membrane	5	7	6	2	6	8	0	4	2	6	2	2	4	5	7	5	6	5	5	6	6	58	27.883	323.31	Inferred from homology	211700000	183300000	203920000	190610000	205400000	207670000	0	179780000	207950000	211140000	0	215520000	227500000	255870000	278720000	192990000	219110000	153810000	274330000	144920000
PutativeyhbHsigma54modulator	A6TCK4	yfiA	150956295	Cytoplasmic	5	4	4	4	5	4	3	4	2	4	1	2	2	4	2	6	6	5	5	4	6	60.6	12.317	323.31	Predicted	983960000	993150000	1223200000	1170400000	300330000	456940000	315550000	492020000	308740000	654290000	0	164010000	186100000	437270000	220220000	1534000000	2196600000	1401600000	3181300000	598380000
BifunctionalchorismatemutaseP/prephenatedehydratase	A6TCK5	pheA	150956296	Cytoplasmic	1	2	1	0	2	1	0	1	0	3	1	0	1	1	1	0	2	2	2	1	3	38.3	42.882	77.558	Predicted	0	0	0	0	0	0	0	0	0	0	0	0	0	0	0	0	0	0	0	0
Putativecytoplasmicprotein	A6TCK6	KPN_02921	150956297	Unknown	0	0	0	0	2	2	0	0	0	0	0	0	0	0	0	1	2	1	0	1	4	22.1	32.684	5.5775	Predicted	0	0	0	0	0	0	0	0	0	0	0	0	0	0	0	0	21905000	0	0	0
T-protein	A6TCK7	tyrA	150956298	Cytoplasmic	0	1	1	0	2	2	1	1	1	1	2	0	1	1	0	0	1	1	1	1	2	10.2	41.841	25.16	Predicted	0	0	0	0	0	0	0	50149000	0	0	0	0	0	0	0	0	29754000	0	0	0
Phospho-2-dehydro-3-deoxyheptonatealdolase	A6TCK8	aroF	150956299	Cytoplasmic	0	1	0	0	0	0	0	1	0	0	0	0	1	0	0	1	0	0	0	0	1	19.9	38.817	3.0661	Inferred from homology	0	0	0	0	0	0	0	50041000	0	0	0	0	0	0	0	0	0	0	0	0
Iron-regulatedmembraneprotein	A6TCL1	yfiB	150956302	Outer membrane	0	0	1	1	2	1	0	0	0	0	0	0	0	0	0	0	1	1	1	1	2	39.4	13.918	34.237	Inferred from homology	0	0	0	0	67998000	0	0	0	0	0	0	0	0	0	0	0	0	0	0	0
50SribosomalproteinL19	A6TCL4	rplS	150956305	Cytoplasmic	5	5	5	5	8	7	7	6	5	5	6	6	7	7	7	5	5	5	5	8	7	67.8	13.133	278.43	Inferred from homology	10258000000	11522000000	13251000000	12389000000	5902400000	5555800000	12955000000	12533000000	14210000000	13293000000	6740900000	3397200000	4064000000	2945900000	6059200000	9931500000	7612500000	4751000000	7673700000	3138800000
tRNA(guanine-N(1)-)-methyltransferase	A6TCL5	trmD	150956306	Cytoplasmic	0	1	0	0	2	1	2	1	1	1	1	1	1	1	1	1	1	0	0	2	1	11.8	28.466	39.252	Inferred from homology	0	0	0	0	0	0	0	0	0	36259000	0	0	0	0	0	0	0	0	0	0
RibosomematurationfactorRimM	A6TCL6	rimM	150956307	Cytoplasmic	5	3	1	1	8	6	2	5	2	4	4	4	6	6	6	3	4	1	3	4	7	85.2	20.592	172.1	Inferred from homology	226520000	259140000	0	0	262240000	225180000	189470000	282540000	214940000	284800000	262020000	278670000	298610000	253970000	251530000	221890000	166170000	0	142680000	294650000
30SribosomalproteinS16	A6TCL7	rpsP	150956308	Cytoplasmic	5	5	5	5	5	5	5	5	5	5	4	5	5	5	5	5	5	5	5	5	5	58.5	9.0903	323.31	Inferred from homology	10229000000	9652200000	7014300000	6155000000	7161900000	7540100000	10895000000	11239000000	6786700000	8440300000	5612600000	5846300000	3496200000	2709400000	3685100000	6896400000	6585700000	3925600000	4235000000	4344000000
Signalrecognitionparticleprotein	A6TCL8	ffh	150956309	Unknown	11	8	10	10	12	11	9	12	6	10	10	8	8	11	12	8	10	9	9	9	13	53.1	49.769	323.31	Inferred from homology	963270000	951190000	786160000	807290000	628990000	555120000	885020000	1067600000	956540000	1226800000	915910000	790840000	668690000	666510000	763120000	692200000	837360000	1145900000	813230000	655720000
ProteinGrpE	A6TCM1	gr	150956312	Cytoplasmic	5	5	4	5	6	5	4	6	3	4	5	5	5	9	5	5	7	4	4	5	7	74.5	21.734	191.34	Inferred from homology	1565600000	1850400000	2259100000	2489400000	1324600000	1330700000	3247800000	2638700000	4641600000	2842900000	1853800000	1264300000	3384000000	3577900000	3056800000	3053400000	2055800000	3899600000	3036700000	1926900000
NADkinase	A6TCM2	nadK	150956313	Cytoplasmic	1	0	1	1	0	0	1	1	0	1	0	0	0	0	0	0	1	0	1	0	0	10.3	32.408	33.064	Inferred from homology	0	0	0	0	0	0	0	0	0	4191100	0	0	0	0	0	0	0	0	0	0
DNArepairproteinRecN	A6TCM3	recN	150956314	Cytoplasmic	1	1	0	1	0	0	0	0	0	0	0	0	0	0	0	0	0	0	1	0	0	4.2	61.406	22.445	Inferred from homology	2884700	3139000	0	0	0	0	0	0	0	0	0	0	0	0	0	0	0	0	0	0
OutermembraneproteinassemblyfactorBamE	A6TCM4	smpA	150956315	Outer membrane	1	1	1	2	1	1	1	1	2	2	1	1	1	1	2	1	2	2	2	1	1	42.5	12.413	26.322	Inferred from homology	369640000	428460000	420430000	401910000	0	285300000	661360000	627590000	590310000	604880000	458370000	0	0	0	0	420950000	398710000	398520000	519430000	0
UPF0125proteinyfjF	A6TCM5	yfjF	150956316	Unknown	2	2	1	1	0	0	1	1	1	1	0	0	0	0	0	0	1	1	1	1	1	40.6	10.834	33.005	Inferred from homology	32507000	23904000	0	0	0	0	0	0	0	0	0	0	0	0	0	0	0	0	0	0
Uncharacterizedprotein	A6TCM6	yfjG	150956317	Unknown	0	1	0	1	1	1	0	0	0	1	0	0	0	0	1	1	1	1	1	0	1	13.1	16.056	4.6023	Predicted	0	0	0	0	0	0	0	0	0	0	0	0	0	0	0	0	0	0	27703000	0
SsrA-bindingprotein	A6TCM7	smpB	150956318	Unknown	1	3	0	1	2	1	2	3	0	2	1	2	2	2	2	0	2	1	2	2	4	35	18.239	43.95	Inferred from homology	0	97442000	0	0	69036000	0	122380000	211040000	0	173970000	0	163950000	189630000	176920000	206050000	0	166210000	0	77270000	125160000
Putativetranscriptionalregulator	A6TCQ6	KPN_02971	150956347	Unknown	0	1	0	0	0	0	1	2	0	0	1	1	1	0	1	1	0	0	0	0	0	44	17.42	17.202	Predicted	0	0	0	0	0	0	0	0	0	0	0	0	0	0	0	42373000	0	0	0	0
Putativeshort-chaindehydrogenase/reductase	A6TCR5	KPN_02980	150956356	Unknown	0	0	0	0	0	0	0	0	0	0	0	0	0	0	0	0	2	0	0	0	3	20.5	27.349	5.8528	Inferred from homology	0	0	0	0	0	0	0	0	0	0	0	0	0	0	0	0	0	0	0	0
Uncharacterizedprotein	A6TCR7	KPN_02982	150956358	Periplasmic	1	1	1	0	2	2	0	0	0	0	1	1	0	0	0	1	2	0	1	2	2	15.2	30.555	9.3117	Predicted	0	0	0	0	0	31547000	0	0	0	0	0	0	0	0	0	0	49275000	0	0	0
Uncharacterizedprotein	A6TCT2	KPN_02997	150956373	CM	0	0	1	2	1	1	0	1	1	1	0	1	0	0	0	0	2	1	1	1	3	33.7	35.387	19.416	Predicted	0	0	0	0	0	0	0	0	0	0	0	0	0	0	0	0	0	49642000	0	0
DNA-bindingprotein	A6TCT3	stpA	150956374	Cytoplasmic	6	6	5	5	7	6	5	6	3	5	4	5	5	7	7	6	5	3	3	5	8	58.5	14.873	323.31	Inferred from homology	247190000	496320000	412410000	397560000	772630000	655740000	223210000	266450000	274150000	341760000	478360000	294240000	345440000	396370000	327290000	234800000	352370000	189730000	272100000	405420000
Uncharacterizedprotein	A6TCT6	ygaM	150956377	Unknown	2	2	1	1	1	1	0	1	0	0	0	1	0	1	0	2	3	2	2	2	4	55.7	12.578	58.949	Predicted	35571000	20829000	0	0	0	0	0	0	0	0	0	0	0	0	0	89955000	275290000	147520000	307510000	88587000
Multidrugresistancesecretionprotein	A6TCU9	emrA	150956390	CM	2	3	2	3	5	4	1	2	2	2	0	2	1	2	4	1	2	1	3	1	2	29	42.585	15.363	Predicted	27654000	18877000	0	0	26965000	41277000	0	19490000	49495000	48589000	0	47605000	0	0	59555000	0	38508000	0	0	0
S-ribosylhomocysteinelyase	A6TCV3	ygaG	150956394	Cytoplasmic	5	6	4	6	6	7	3	3	1	4	2	1	2	2	2	5	10	5	7	8	10	88	17.94	182.06	Inferred from homology	533160000	698810000	409850000	489600000	519370000	482090000	355240000	326880000	0	197520000	393910000	0	0	350030000	475900000	499560000	949750000	386600000	722930000	408510000
Glutamate--cysteineligase	A6TCV4	gshA	150956395	Cytoplasmic	5	4	8	7	4	4	4	9	5	8	4	5	4	5	7	3	6	4	5	7	6	52.1	58.1	160.02	Inferred from homology	220620000	225490000	230350000	251630000	186780000	196380000	205450000	268510000	353480000	336580000	297900000	297570000	412580000	574540000	347910000	354960000	221250000	382880000	367840000	279710000
Uncharacterizedprotein	A6TCV7	KPN_03022	150956398	Periplasmic	4	4	2	3	5	4	4	4	3	3	4	2	4	4	4	4	4	4	4	4	5	53.8	11.247	36.898	Predicted	557490000	625790000	598460000	474070000	585480000	573170000	800700000	562750000	667790000	628560000	725830000	506220000	1116800000	1099400000	898080000	955820000	1072100000	679490000	689070000	698730000
Carbonstorageregulatorhomolog	A6TCV8	csrA	150956399	Unknown	1	1	1	1	1	2	1	1	1	1	1	2	0	1	1	1	1	1	1	1	1	29.5	6.8558	11.549	Inferred from homology	323180000	211810000	144150000	150580000	0	0	266240000	174460000	0	110430000	0	0	0	0	0	110030000	238020000	34672000	63443000	0
Alanine--tRNAligase	A6TCV9	alaS	150956400	Cytoplasmic	27	28	29	34	35	32	22	31	23	30	22	30	33	32	29	27	29	27	33	31	37	65.7	95.63	323.31	Inferred from homology	4223300000	3978200000	4621500000	4291900000	4428800000	4384400000	4765600000	4569900000	5749900000	5400400000	4691000000	4954400000	5512700000	5074000000	5673200000	3162700000	3344400000	3808700000	3660300000	3880600000
ProteinRecA	A6TCW1	recA	150956402	Cytoplasmic	5	4	6	5	8	8	7	9	6	8	7	6	9	10	9	6	5	6	8	9	8	68.2	37.923	268.58	Inferred from homology	1025400000	893890000	923100000	1132700000	951360000	1020800000	1081400000	970940000	1418400000	942160000	1041700000	825050000	915230000	1309700000	1041800000	1329300000	1041400000	1114200000	990100000	1140100000
Competencedamage-inducibleproteinA	A6TCW2	ygaD	150956403	Unknown	0	0	0	0	1	0	1	3	2	1	2	1	0	1	0	3	2	1	4	2	3	37	17.395	63.782	Inferred from homology	0	0	0	0	0	0	0	50032000	63597000	0	0	0	0	0	0	74195000	47807000	0	32901000	0
Membrane-boundlyticmureintransglycosylaseB	A6TCW6	mltB	150956407	CM	3	2	3	4	0	2	2	2	0	1	0	0	0	1	0	1	1	4	3	2	1	38.3	36.429	37.888	Predicted	63272000	84822000	96519000	79606000	0	0	0	71438000	0	0	0	0	0	0	0	0	0	160050000	108010000	0
Regulatorforgut(Srl),glucitoloperon	A6TCX2	srlR	150956413	Cytoplasmic	1	0	0	0	1	1	0	2	0	1	1	2	1	1	1	0	0	1	0	1	2	18.7	28.262	5.5386	Predicted	0	0	0	0	0	0	0	21634000	0	0	0	0	0	0	0	0	0	0	0	0
Arabinose5-phosphateisomerase	A6TCX3	gutQ	150956414	Cytoplasmic	1	1	1	0	2	0	1	1	1	1	2	2	2	2	2	1	2	0	2	1	3	31.5	34.49	11.738	Inferred from homology	0	0	0	0	0	0	0	0	0	0	0	0	0	0	0	0	57324000	0	43972000	0
RepressorofgalETKoperon	A6TD07	KPN_03077	150956448	Cytoplasmic	1	1	1	1	0	0	1	1	1	1	1	0	1	0	0	1	1	1	1	0	1	22.2	35.104	99.418	Predicted	0	0	0	0	0	0	0	8918000	0	8482100	0	0	0	0	0	0	0	0	4764000	0
AcetolactatesynthaseIIIlargesubunit	A6TD15	KPN_03085	150956456	Cytoplasmic	0	1	0	0	0	0	0	0	0	0	0	0	0	0	0	1	1	0	1	0	0	4.7	61.244	3.2363	Predicted	0	0	0	0	0	0	0	0	0	0	0	0	0	0	0	0	2285400	0	0	0
Outermembraneporin,receptorforferricenterobactinandcolicinsBandD	A6TD17	KPN_03087	150956458	Outer membrane	0	0	0	0	2	1	0	0	0	0	0	0	0	0	1	1	0	0	1	0	0	5.3	86.322	5.3698	Inferred from homology	0	0	0	0	0	0	0	0	0	0	0	0	0	0	0	0	0	0	1131400	0
S-adenosylmethionine-dependentmethyltransferase	A6TD18	KPN_03088	150956459	Cytoplasmic	0	0	0	0	2	3	0	0	0	0	0	0	0	0	0	0	0	0	0	0	2	19.1	38.856	4.6717	Predicted	0	0	0	0	0	20223000	0	0	0	0	0	0	0	0	0	0	0	0	0	0
DNAmismatchrepairproteinMutS	A6TD24	mutS	150956465	Cytoplasmic	14	11	6	8	9	9	14	19	11	15	9	7	9	12	7	6	10	3	6	10	10	43.5	95.081	323.31	Inferred from homology	278140000	314580000	225520000	261570000	282040000	353870000	513450000	471890000	482870000	447890000	438470000	342830000	436730000	469250000	319230000	358430000	225110000	247250000	135430000	316690000
Putativetranscriptionalregulator	A6TD29	KPN_03099	150956470	Cytoplasmic	0	0	1	0	1	1	0	0	0	1	1	2	2	1	1	1	2	0	0	1	4	50.4	15.653	50.415	Predicted	0	0	0	0	0	0	0	0	0	0	0	0	0	0	0	0	0	0	0	41062000
RNA polymerase sigma factor RpoS	A6TD33	rpoS	150956474	Cytoplasmic	1	1	0	0	1	0	1	1	1	0	0	1	0	1	0	1	1	2	1	2	1	31.2	37.945	225.44	Inferred from homology	0	0	0	0	0	0	0	0	0	0	0	0	0	0	0	0	0	0	0	0
Lipoprotein	A6TD34	nlpD	150956475	Outer membrane	6	6	5	5	10	8	5	8	3	5	6	7	6	6	6	5	6	2	3	7	10	42.6	39.358	284.3	Predicted	452000000	486850000	455550000	459590000	538660000	508450000	686460000	525860000	558700000	425530000	601480000	484610000	527050000	502310000	549320000	363990000	422440000	282970000	508640000	403840000
5'/3'-nucleotidaseSurE	A6TD36	surE	150956477	Cytoplasmic	1	1	1	1	2	0	1	1	1	1	1	2	1	1	1	1	1	1	2	2	3	16.4	26.994	7.3341	Inferred from homology	0	0	0	0	0	0	0	0	0	0	0	0	0	0	0	0	0	0	0	0
tRNApseudouridinesynthaseD	A6TD37	truD	150956478	Cytoplasmic	6	5	5	5	3	4	5	7	4	7	2	2	4	2	3	3	4	4	4	2	7	56.4	39.102	141.02	Inferred from homology	90122000	83201000	111920000	118080000	0	98881000	132550000	123750000	165050000	149410000	0	124520000	116550000	176570000	94363000	147160000	51352000	280240000	137780000	58557000
2-C-methyl-D-erythritol2,4-cyclodiphosphatesynthase	A6TD38	ispF	150956479	Cytoplasmic	3	2	3	2	3	3	1	2	2	3	1	2	0	0	0	3	3	3	3	2	4	68.6	16.954	120.69	Inferred from homology	327290000	332450000	305620000	404330000	125850000	308500000	0	346560000	322870000	368630000	0	256630000	0	0	0	289440000	318780000	367470000	374360000	157990000
2-C-methyl-D-erythritol4-phosphatecytidylyltransferase	A6TD39	ispD	150956480	Cytoplasmic	3	4	2	2	4	4	3	4	2	2	5	4	2	3	3	2	4	1	1	4	5	41.1	25.658	61.513	Inferred from homology	107620000	99805000	137530000	115670000	90406000	91958000	135580000	182800000	220480000	175090000	126580000	169230000	0	192120000	0	160270000	69262000	0	0	80952000
CelldivisionproteinFtsB	A6TD40	ftsB	150956481	CM	1	1	1	1	1	1	1	1	1	1	0	1	2	1	2	1	1	1	1	1	1	21	11.951	92.695	Inferred from homology	0	0	0	0	0	0	0	0	0	0	0	0	88007000	0	90433000	0	0	0	0	0
Adenylyl-sulfatekinase	A6TD42	cysC	150956483	Cytoplasmic	0	0	0	0	0	0	3	4	1	3	2	2	3	3	2	0	2	1	1	1	3	35.3	22.504	23.985	Inferred from homology	0	0	0	0	0	0	83776000	94873000	0	92218000	0	0	0	0	0	0	66186000	0	0	0
Sulfateadenylyltransferasesubunit1	A6TD43	cysN	150956484	Cytoplasmic	5	5	3	5	3	5	9	10	6	11	6	6	5	7	9	4	10	9	9	5	10	53.5	52.491	323.31	Inferred from homology	220410000	197740000	191080000	141380000	165190000	176520000	701560000	672180000	745570000	805220000	586010000	460840000	479480000	826240000	965130000	492020000	451650000	637130000	593940000	277810000
Sulfateadenylyltransferasesubunit2	A6TD44	cysD	150956485	Cytoplasmic	2	2	2	2	0	1	4	4	3	7	3	2	7	5	4	2	7	3	4	1	3	53	35.214	35.35	Inferred from homology	135150000	97759000	155390000	131330000	0	0	363370000	454080000	443780000	543870000	305290000	316280000	277210000	250330000	310850000	282540000	334990000	495150000	341690000	0
Sirohemesynthase1	A6TD45	cysG1	150956486	Cytoplasmic	0	0	0	0	0	0	2	5	3	5	4	2	1	2	2	1	1	0	2	0	1	38.4	50.986	100.16	Inferred from homology	0	0	0	0	0	0	75700000	79888000	89209000	94357000	80401000	81955000	0	0	69359000	0	0	0	65627000	0
Phosphoadenosinephosphosulfatereductase	A6TD47	cysH	150956488	Cytoplasmic	2	0	1	3	4	2	5	5	7	8	7	3	4	5	4	4	8	5	7	5	10	48.4	27.814	115.4	Inferred from homology	80931000	0	0	144370000	137090000	93327000	499220000	356330000	674360000	475920000	593250000	295580000	201070000	330300000	252530000	298130000	566690000	335390000	526990000	393170000
Sulfitereductase[NADPH]hemoproteinbeta-component	A6TD48	cysI	150956489	Cytoplasmic	4	3	4	3	5	4	11	13	12	12	12	9	8	11	9	7	14	8	12	10	18	55.6	64.048	323.31	Inferred from homology	263840000	92687000	329290000	231530000	205030000	98677000	886810000	759900000	1154200000	822260000	821320000	652020000	746840000	936450000	627900000	548240000	719880000	682030000	1103600000	529170000
Enterochelinesterase	A6TD49	cysJ	150956490	CM	5	5	7	4	7	7	10	15	11	13	10	6	8	10	10	7	13	11	14	13	15	65.8	66.019	243.56	Inferred from homology	229610000	187220000	293640000	156170000	191660000	128960000	1007800000	763770000	880560000	780980000	679780000	500470000	646910000	726530000	522680000	454400000	889590000	617660000	1045100000	376340000
6-carboxy-5,6,7,8-tetrahydropterinsynthase	A6TD50	ygcM	150956491	Cytoplasmic	0	1	0	1	1	1	0	0	0	0	0	0	0	0	0	0	0	1	0	0	2	52.1	13.86	3.978	Inferred from homology	0	0	0	16738000	0	0	0	0	0	0	0	0	0	0	0	0	0	0	0	0
7-carboxy-7-deazaguaninesynthase	A6TD51	ygcF	150956492	Cytoplasmic	5	1	2	3	6	2	2	3	2	2	4	4	3	3	2	1	1	1	2	2	3	37.8	25.229	34.001	Inferred from homology	72189000	0	70243000	73527000	76047000	85591000	83889000	105060000	65041000	75530000	102360000	121530000	88388000	0	0	0	0	0	76603000	0
Enolase	A6TD53	eno	150956494	Cytoplasmic	19	19	19	20	24	22	16	18	15	16	14	20	20	17	19	19	22	19	19	24	25	83.3	45.549	323.31	Inferred from homology	19700000000	17619000000	21427000000	21256000000	21472000000	20647000000	9422100000	9735800000	9959100000	9681900000	10488000000	10965000000	12110000000	14566000000	8893600000	20286000000	18856000000	22374000000	22070000000	25765000000
CTPsynthase	A6TD54	pyrG	150956495	Cytoplasmic	21	21	19	18	16	18	12	17	12	15	13	16	13	14	14	16	18	15	16	18	20	68.8	60.162	323.31	Inferred from homology	3887500000	3639900000	3690500000	3230400000	3027700000	3250900000	3898800000	3807400000	3228100000	3390700000	3207600000	2523300000	2155200000	2694900000	1921900000	3001600000	3103100000	3225800000	2483400000	2101300000
Uncharacterizedprotein	A6TD55	mazG	150956496	Cytoplasmic	0	0	0	1	0	0	1	0	0	0	0	0	0	0	0	0	0	0	0	1	1	17.5	30.148	6.6274	Predicted	0	0	0	0	0	0	7296600	0	0	0	0	0	0	0	0	0	0	0	0	0
(P)ppGppsynthetaseI(GTPpyrophosphokinase)	A6TD56	relA	150956497	Cytoplasmic	1	2	2	1	0	1	1	5	1	4	1	2	1	3	3	2	4	0	2	1	5	25.9	84.168	71.978	Inferred from homology	0	0	0	0	0	0	0	18711000	0	0	0	0	0	0	0	0	41404000	0	21967000	0
23SrRNA(uracil(1939)-C(5))-methyltransferaseRlmD	A6TD57	rlmD	150956498	Cytoplasmic	1	1	1	1	2	1	1	1	1	1	3	0	0	0	0	1	3	2	2	1	2	27.2	48.496	12.52	Inferred from homology	0	19157000	25389000	30010000	0	0	0	28510000	35262000	36632000	0	0	0	0	0	0	0	41181000	32150000	0
Histidinekinase	A6TD58	barA	150956499	CM	0	0	0	0	0	0	0	2	0	0	0	1	0	0	0	0	1	0	0	0	0	5.9	101.71	6.4841	Predicted	0	0	0	0	0	0	0	5064800	0	0	0	0	0	0	0	0	0	0	0	0
(D)-glucaratedehydratase1	A6TD60	gudD	150956501	Unknown	0	0	3	2	1	2	2	1	1	2	0	0	0	2	1	0	6	2	3	2	6	25.8	48.993	206.71	Inferred from homology	0	0	51361000	62758000	0	0	53249000	0	0	49060000	0	0	0	0	0	0	108870000	131300000	151170000	0
Flavodoxin	A6TD63	yqcA	150956504	Unknown	3	3	4	4	2	3	2	3	2	4	0	1	1	1	2	3	4	5	5	2	3	89.1	16.035	310.25	Predicted	78760000	74388000	108540000	100270000	106290000	57637000	85398000	87688000	117180000	99885000	0	0	0	0	0	201870000	118960000	140990000	195800000	137190000
Uncharacterizedprotein	A6TD65	yqcC	150956506	Unknown	0	0	0	0	0	0	1	0	0	0	1	0	1	1	0	0	0	0	0	0	1	23.9	12.485	3.4628	Predicted	0	0	0	0	0	0	0	0	0	0	0	0	0	0	0	0	0	0	0	0
ProteinSyd	A6TD66	syd	150956507	CM	2	2	2	1	0	0	0	2	0	3	0	0	0	0	0	0	3	0	0	0	1	37	20.3	37.611	Inferred from homology	0	14980000	16468000	0	0	0	0	18321000	0	16002000	0	0	0	0	0	0	10774000	0	0	0
NADPH-dependent7-cyano-7-deazaguaninereductase	A6TD67	queF	150956508	Cytoplasmic	3	4	3	4	6	4	2	7	2	5	3	5	3	2	2	7	7	4	7	7	7	69.4	31.875	159.64	Inferred from homology	179170000	145510000	152700000	186530000	131160000	158440000	0	162870000	0	174060000	209160000	191570000	165230000	132850000	140690000	171480000	157100000	72424000	199810000	114450000
Uncharacterizedprotein	A6TD68	ygdH	150956509	Cytoplasmic	12	14	11	12	14	15	9	12	8	10	9	9	10	10	10	13	16	10	15	15	14	65.8	49.976	323.31	Predicted	1309800000	1311600000	1215600000	1223200000	1438200000	1260800000	1033600000	878310000	1142200000	930960000	993570000	961930000	787870000	856100000	718630000	1522300000	1513900000	1833800000	1656300000	1591500000
Probableserinetransporter	A6TD69	sdaC	150956510	CM	3	2	1	2	2	2	2	2	1	2	3	2	3	4	3	1	2	1	1	3	2	10.5	46.798	323.31	Predicted	232330000	379490000	0	166800000	221150000	255780000	125260000	318070000	0	184280000	58036000	237670000	319830000	332680000	219250000	0	188300000	0	0	0
L-serinedeaminase2	A6TD70	sdaB	150956511	Cytoplasmic	9	8	7	5	8	7	2	7	3	5	3	5	5	6	3	6	8	6	5	5	8	48.8	48.486	128.98	Predicted	354810000	394120000	318600000	305130000	513710000	360930000	292380000	279670000	384300000	233190000	254470000	343660000	250280000	442690000	165820000	192490000	279240000	279310000	346800000	199650000
PutativeABC-typetransportprotein	A6TD71	KPN_03141	150956512	Unknown	0	0	0	0	0	0	0	0	0	0	0	1	1	0	0	0	0	0	0	1	2	8.6	33.928	4.9483	Predicted	0	0	0	0	0	0	0	0	0	0	0	0	0	0	0	0	0	0	0	0
FlapendonucleaseXni	A6TD79	xni	150956520	Cytoplasmic	1	0	1	0	1	1	0	1	0	1	1	1	1	1	0	0	0	0	1	1	1	13.1	27.821	11.102	Inferred from homology	0	0	0	0	0	0	0	0	0	0	0	0	0	0	0	0	0	0	0	0
RibosomalRNAlargesubunitmethyltransferaseM	A6TD87	rlmM	150956528	Cytoplasmic	1	3	2	1	5	4	1	3	1	2	4	3	0	1	1	1	0	1	1	3	4	26.2	41.935	49.817	Inferred from homology	0	43814000	59212000	0	40810000	43054000	0	89639000	0	91483000	0	0	0	0	0	0	0	0	0	0
Cysteinesulfinatedesulfinase	A6TD91	csdA	150956532	Cytoplasmic	0	1	0	0	0	0	1	2	1	2	0	1	1	1	1	0	1	1	1	0	0	12	42.531	10.02	Inferred from homology	0	0	0	0	0	0	0	39576000	0	16077000	0	0	0	0	0	0	0	0	0	0
Uncharacterizedprotein	A6TD92	ygdK	150956533	Cytoplasmic	1	2	2	1	2	1	2	3	2	2	2	2	2	1	3	2	2	1	2	1	2	41.3	15.743	48.446	Predicted	0	26944000	31506000	0	0	0	57212000	0	47198000	42959000	80487000	0	0	0	0	31725000	0	0	41232000	0
Putativeenzyme	A6TD93	ygdL	150956534	Cytoplasmic	0	0	1	1	1	1	1	1	1	1	2	0	0	1	1	0	1	1	1	1	1	41.8	28.828	22.515	Predicted	0	0	13674000	0	0	0	0	0	0	0	0	0	0	0	0	0	0	0	0	0
Membrane-boundlyticmureintransglycosylaseA	A6TD94	mltA	150956535	Outer membrane	2	4	5	4	4	4	3	6	1	5	1	3	3	3	4	2	4	2	4	3	5	34.8	40.283	115.94	Predicted	134270000	168740000	152620000	164920000	173440000	214490000	214400000	182480000	0	159020000	0	213610000	214120000	240210000	237300000	276480000	150540000	249050000	185510000	248700000
N-acetylmuramoyl-L-alanineamidase	A6TDF2	amiC	150956593	Unknown	3	3	3	4	3	4	4	8	5	6	5	2	5	3	4	2	4	2	2	5	6	42	45.467	133.98	Predicted	136800000	111950000	81983000	88435000	115850000	123050000	230980000	283710000	199900000	147320000	149100000	0	100510000	0	114470000	116700000	133880000	28431000	141490000	77994000
Thymidylatesynthase	A6TDG3	thyA	150956604	Cytoplasmic	1	3	2	2	3	3	1	4	1	2	1	3	2	3	3	1	1	2	2	4	2	31.1	30.306	23.305	Inferred from homology	168430000	105430000	155170000	172710000	91610000	173800000	0	147800000	0	179860000	0	217470000	186000000	174040000	180940000	0	124790000	143560000	116450000	156330000
Prolipoproteindiacylglyceryltransferase	A6TDG4	lgt	150956605	CM	2	2	2	2	2	2	2	2	2	2	2	1	0	1	0	2	2	1	3	2	1	19.9	32.991	38.593	Inferred from homology	87250000	97382000	108400000	166340000	0	0	110830000	124850000	128310000	147380000	0	0	0	0	0	30478000	81645000	129680000	98492000	0
PTSfamilyenzymeI,transcriptionalregulator(WithNPRandNTRproteins)	A6TDG5	ptsP	150956606	Cytoplasmic	0	0	0	0	0	1	0	1	0	2	1	2	1	1	0	0	0	0	0	0	2	11.2	83.504	4.7414	Inferred from homology	0	0	0	0	0	0	0	0	0	0	0	40239000	0	0	0	0	0	0	0	0
Uncharacterizedprotein	A6TDG9	ygdR	150956610	Unknown	0	0	0	0	1	1	0	1	0	0	0	1	2	2	1	0	2	0	0	1	2	55.6	7.9129	36.604	Predicted	0	0	0	0	0	0	0	0	0	0	0	0	180760000	221900000	0	0	0	0	0	0
Putativereductase,NAD(P)-linked	A6TDH0	tas	150956611	Cytoplasmic	2	2	2	2	1	1	2	2	1	1	1	0	1	1	1	1	2	1	1	2	2	15.3	38.496	82.226	Predicted	53939000	20357000	37207000	43565000	0	0	45820000	50341000	19532000	43728000	0	0	0	0	0	0	60480000	151480000	75827000	0
BifunctionalproteinAas	A6TDH2	aas	150956613	CM	0	0	0	0	1	1	1	6	0	1	2	4	2	1	1	0	0	0	0	1	3	17.5	80.213	64.411	Inferred from homology	0	0	0	0	0	0	0	0	0	0	78845000	0	0	0	0	0	0	0	0	0
Putativeregulatoryprotein,GntR	A6TDH5	KPN_03248	150956616	Cytoplasmic	0	0	1	0	0	1	0	0	0	0	1	1	0	0	0	0	0	0	0	1	0	10.9	29.269	4.393	Predicted	0	0	0	0	0	0	0	0	0	0	14256000	0	0	0	0	0	0	0	0	0
Putativetranscriptionalregulator	A6TDH8	KPN_03251	150956619	Cytoplasmic	1	2	1	1	1	0	1	2	1	2	1	1	1	1	0	3	2	1	3	1	2	21.4	37.399	34.683	Predicted	0	41422000	0	0	0	0	0	42931000	0	39693000	0	0	0	0	0	39231000	50984000	0	68098000	0
Diaminopimelatedecarboxylase	A6TDH9	lysA	150956620	Cytoplasmic	0	0	0	0	1	0	0	1	0	1	0	1	1	0	0	2	3	1	1	1	2	14.8	46.041	41.671	Inferred from homology	0	0	0	0	0	0	0	0	0	0	0	0	0	0	0	76854000	65299000	0	0	0
Acetyl-CoAacetyltransferase	A6TDJ5	yqeF	150956636	Cytoplasmic	1	2	1	0	2	2	2	3	2	0	2	2	1	1	2	1	3	1	0	1	4	28.4	40.579	19.767	Inferred from homology	0	123630000	0	0	119890000	178230000	296620000	132800000	324780000	0	0	0	0	0	0	0	150230000	0	0	0
Putativetransportprotein(HAAAPfamily)	A6TDJ8	yqeG	150956639	CM	1	1	1	1	1	0	0	1	0	0	0	0	0	0	0	0	0	0	0	0	0	8.8	44.406	8.9901	Predicted	0	34150000	0	0	0	0	0	0	0	0	0	0	0	0	0	0	0	0	0	0
Uncharacterizedprotein	A6TDM7	KPN_03300	150956668	Unknown	2	2	2	2	2	2	1	2	0	2	2	2	2	2	1	1	2	2	2	3	3	58.6	10.823	83.584	Predicted	154030000	116370000	123270000	99878000	126910000	107430000	0	82387000	0	61952000	89270000	0	0	131580000	0	0	328820000	256310000	209220000	143920000
Uncharacterizedprotein	A6TDM8	KPN_03301	150956669	CM	1	1	1	1	1	1	0	1	1	1	1	0	0	0	0	0	1	1	1	1	1	9.5	14.196	8.1105	Predicted	0	0	0	0	0	0	0	0	0	0	0	0	0	0	0	0	0	0	28507000	0
Uncharacterizedprotein	A6TDN4	KPN_03307	150956675	Unknown	0	0	0	0	1	0	0	0	0	1	0	0	0	0	0	0	0	0	1	0	1	37.4	21.529	5.9815	Predicted	0	0	0	0	0	0	0	0	0	0	0	0	0	0	0	0	0	0	20478000	0
Putativebacterialregulatoryprotein,LysR	A6TDP0	KPN_03313	150956681	Cytoplasmic	1	0	0	1	0	0	0	1	0	1	0	0	0	0	0	0	1	0	1	0	0	8.1	33.87	25.871	Predicted	0	0	0	0	0	0	0	0	0	0	0	0	0	0	0	0	0	0	1726700	0
Isopentenyl-diphosphateDelta-isomerase	A6TDP3	idi	150956684	Cytoplasmic	0	1	0	0	0	0	1	1	0	1	0	0	0	0	0	0	0	0	0	1	1	15.2	20.671	32.171	Inferred from homology	0	0	0	0	0	0	57150000	0	0	0	0	0	0	0	0	0	0	0	0	0
Lysine--tRNAligase	A6TDP4	lysS	150956685	Cytoplasmic	18	18	15	14	25	23	14	18	12	14	20	16	17	17	15	13	20	13	17	17	27	76.6	57.55	323.31	Inferred from homology	2067500000	1921300000	1861500000	1863700000	2303400000	1842100000	2068700000	2107400000	1861100000	1541200000	2453200000	1829700000	2521700000	2003900000	2120400000	1791300000	1750100000	1615000000	1664700000	1710400000
Peptidechainreleasefactor2	A6TDP5	prfB	150956686	Cytoplasmic	4	3	5	5	5	3	4	4	6	7	5	5	3	4	4	5	4	5	6	4	5	35.3	35.903	323.31	Inferred from homology	361870000	598730000	646080000	642140000	632770000	446260000	439830000	474670000	802910000	839940000	550860000	640380000	748550000	939630000	795800000	409090000	254430000	730040000	392090000	492410000
SsDNAexonuclease,5'-->3'specific	A6TDP6	recJ	150956687	Cytoplasmic	3	3	2	2	3	2	3	3	3	4	4	5	2	2	2	2	3	2	3	4	2	30.2	62.992	41.347	Predicted	40155000	38802000	79876000	66637000	38181000	0	82162000	77410000	65716000	86093000	83465000	117180000	0	0	0	73453000	48228000	60339000	29341000	34022000
ProteindisulfideisomeraseII	A6TDP7	dsbC	150956688	Periplasmic	1	2	0	1	1	1	2	3	0	2	2	1	2	1	2	2	2	1	1	1	4	29.1	25.426	53.264	Inferred from homology	0	106480000	0	0	0	0	125090000	144600000	0	158730000	227520000	0	0	0	0	124920000	182180000	0	0	0
TyrosinerecombinaseXerD	A6TDP8	xerD	150956689	Cytoplasmic	0	1	0	0	0	0	2	1	1	1	0	0	0	0	0	0	2	0	1	0	0	29.2	33.967	50.692	Inferred from homology	0	0	0	0	0	0	0	0	0	2690800	0	0	0	0	0	0	0	0	0	0
Flavodoxin	A6TDP9	fldB	150956690	Unknown	0	1	1	0	2	1	0	2	0	1	0	0	0	0	1	1	1	1	1	1	1	43.4	19.514	22.48	Inferred from homology	0	0	0	0	0	0	0	0	0	0	0	0	0	0	0	0	0	0	0	0
Uncharacterizedprotein	A6TDQ1	ygfY	150956692	Unknown	1	0	0	0	1	1	0	1	0	0	0	0	0	0	0	0	0	0	0	0	2	38.6	10.481	7.1241	Predicted	0	0	0	0	0	0	0	0	0	0	0	0	0	0	0	0	0	0	0	0
tRNA-modifyingproteinYgfZ	A6TDQ2	ygfZ	150956693	Unknown	2	2	5	4	4	4	4	4	2	4	2	2	2	3	5	6	4	4	5	5	4	50.8	35.867	237.12	Inferred from homology	104990000	89482000	113250000	115530000	152610000	208630000	148280000	117680000	58488000	108800000	150300000	161010000	266070000	173340000	358620000	249090000	83777000	146800000	237200000	285900000
UPF0267proteinKPN78578_32640	A6TDQ4	KPN78578_32640	150956695	Unknown	0	0	0	0	0	0	1	0	0	0	0	0	0	0	0	0	1	1	1	0	0	18.4	11.742	6.1679	Inferred from homology	0	0	0	0	0	0	0	0	0	0	0	0	0	0	0	0	0	0	16072000	0
Putativeregulator	A6TDQ5	KPN_03329	150956696	Cytoplasmic	0	0	1	0	0	0	1	2	1	1	0	0	0	0	0	0	0	0	0	0	0	28.9	27.393	33.268	Predicted	0	0	0	0	0	0	0	3037000	0	0	0	0	0	0	0	0	0	0	0	0
6-phospho-beta-glucosidaseA	A6TDQ6	bglA	150956697	Cytoplasmic	0	1	0	0	1	1	0	2	0	0	1	0	0	0	0	0	1	0	1	1	1	10.1	54.965	5.4858	Inferred from homology	0	0	0	0	0	0	0	25151000	0	0	0	0	0	0	0	0	0	0	0	0
Putativeoxidoreductase	A6TDR4	ygfF	150956705	Cytoplasmic	1	1	0	0	1	3	3	3	0	1	1	1	0	0	0	0	1	0	0	3	3	36.4	25.646	10.302	Predicted	0	0	0	0	0	0	199260000	80726000	0	0	0	0	0	0	0	0	0	0	0	0
Glycinedehydrogenase(decarboxylating)	A6TDR5	gcvP	150956706	Cytoplasmic	18	18	16	19	14	16	11	16	10	15	8	10	13	14	15	14	22	16	23	14	26	64.5	104.55	323.31	Inferred from homology	1260200000	1510500000	1188200000	1365200000	1598100000	1144800000	1367600000	1191100000	1132400000	916970000	1157000000	975280000	1123300000	1306200000	1177600000	1447100000	1902300000	1249500000	1569100000	1128900000
GlycinecleavagesystemHprotein	A6TDR6	gcvH	150956707	Cytoplasmic	0	0	0	0	0	2	0	0	0	1	0	2	2	2	2	0	1	0	0	2	2	24	13.875	17.701	Inferred from homology	0	0	0	0	0	93600000	0	0	0	0	0	0	1002900000	208600000	449330000	0	0	0	0	194500000
Aminomethyltransferase	A6TDR7	gcvT	150956708	Cytoplasmic	7	6	6	6	7	6	10	9	7	8	7	7	6	8	8	6	7	6	8	6	9	48.4	39.815	323.31	Inferred from homology	675050000	750030000	878460000	816330000	522330000	488660000	1295300000	1246800000	1354200000	1028400000	1148500000	600240000	734130000	956480000	736670000	873270000	1233400000	886150000	860690000	667870000
Uncharacterizedprotein	A6TDR8	visC	150956709	Cytoplasmic	0	1	0	0	0	0	0	1	0	0	0	0	0	0	0	0	1	0	0	1	1	11.8	43.829	3.6898	Predicted	0	0	0	0	0	0	0	35897000	0	0	0	0	0	0	0	0	0	0	0	0
2-octaprenyl-6-methoxyphenylhydroxylase	A6TDR9	ubiH	150956710	Unknown	2	1	0	0	2	1	1	1	0	0	1	1	0	1	0	1	1	0	1	2	3	27.3	42.135	41.127	Predicted	0	0	0	0	36738000	0	0	0	0	0	0	0	0	0	0	0	0	0	0	0
ProlineaminopeptidasePII	A6TDS0	pP	150956711	Cytoplasmic	2	4	2	3	5	5	1	3	1	1	2	2	1	4	2	2	3	2	1	4	7	37.7	49.32	72.678	Predicted	96263000	109190000	80224000	90982000	83647000	77010000	0	113050000	0	0	117250000	0	0	120050000	0	36579000	77419000	53330000	0	74593000
UPF0149proteinKPN78578_32810	A6TDS1	KPN78578_32810	150956712	Cytoplasmic	0	0	0	0	0	0	0	2	0	0	1	0	1	1	1	0	0	0	1	1	1	28.6	21.221	5.7874	Inferred from homology	0	0	0	0	0	0	0	0	0	0	0	0	0	0	0	0	0	0	0	9290200
CelldivisionproteinZapA	A6TDS2	zapA	150956713	Unknown	3	3	3	3	2	2	2	3	1	3	3	2	2	3	2	3	2	3	2	2	2	36.7	12.566	124.19	Inferred from homology	217610000	206470000	191700000	196420000	141250000	156320000	175990000	237690000	0	249720000	239480000	0	248720000	398660000	247550000	188570000	246290000	270770000	279740000	120480000
5-formyltetrahydrofolatecyclo-ligase	A6TDS3	ygfA	150956714	CM	0	0	1	1	0	0	1	1	1	1	0	0	0	0	0	0	0	1	1	0	0	12.1	22.877	29.542	Inferred from homology	0	0	5218100	4966300	0	0	5223700	4381900	0	6496100	0	0	0	0	0	0	0	0	6073300	0
D-3-phosphoglyceratedehydrogenase	A6TDS4	serA	150956715	Cytoplasmic	1	2	1	1	1	0	1	1	0	1	0	2	0	0	0	2	2	1	1	1	3	23.2	43.99	63.376	Inferred from homology	0	0	0	0	0	0	0	0	0	0	0	0	0	0	0	0	9561900	18710000	13163000	0
Ribose-5-phosphateisomeraseA	A6TDS5	rpiA	150956716	Cytoplasmic	5	6	4	4	4	3	4	6	2	4	2	3	5	3	4	5	7	3	6	3	6	49.3	22.735	107.47	Inferred from homology	471140000	477840000	396380000	402440000	364790000	267460000	556420000	384600000	310830000	272000000	364880000	265840000	336500000	377460000	373680000	397180000	607410000	388770000	454220000	290540000
HTH-typetranscriptionalregulatorArgP	A6TDS6	argP	150956717	Cytoplasmic	1	1	1	1	0	0	2	3	0	0	1	1	1	1	1	1	1	2	1	0	1	29.3	33.578	50.512	Inferred from homology	0	0	0	0	0	0	0	32210000	0	0	0	0	0	0	0	0	0	28393000	0	0
Putativeactin	A6TDS7	yggE	150956718	Periplasmic	4	5	3	3	6	5	3	4	4	4	6	5	3	3	3	4	5	2	4	5	6	32.5	27.097	94.599	Predicted	696780000	608260000	495360000	513010000	552320000	639480000	580340000	624270000	613360000	473060000	562430000	522230000	449300000	339010000	212450000	526230000	798650000	675770000	735800000	542710000
ComponentoftheMscSmechanosensitivechannel	A6TDS9	yggB	150956720	CM	2	2	4	4	4	4	3	3	4	3	2	3	3	3	2	3	3	3	3	4	5	37.9	30.947	49.727	Predicted	256360000	370970000	245680000	197320000	329830000	303780000	240370000	297460000	458330000	288240000	293120000	442090000	185410000	202470000	328700000	230280000	224540000	390240000	301480000	360200000
Fructose-bisphosphatealdolase	A6TDT0	fbaA	150956721	Cytoplasmic	13	14	14	14	15	13	7	9	9	10	8	10	10	9	9	12	15	12	17	17	17	76	39.142	323.31	Inferred from homology	10085000000	9918900000	9123100000	9688000000	7501200000	9563300000	4053300000	4049000000	3876900000	3121000000	3476400000	2978800000	3823200000	3585100000	4381200000	10954000000	9849200000	11641000000	9746300000	10276000000
Phosphoglyceratekinase	A6TDT1	pgk	150956722	Cytoplasmic	22	23	22	23	24	24	18	20	16	21	15	17	22	22	20	21	23	24	23	22	24	81.9	40.574	323.31	Inferred from homology	14647000000	12506000000	16565000000	16711000000	13286000000	13076000000	7368700000	6890900000	9834100000	7666500000	6870200000	4693700000	5727700000	5334200000	5098200000	12216000000	15097000000	21511000000	17855000000	12365000000
D-erythrose-4-phosphatedehydrogenase	A6TDT2	epd	150956723	Cytoplasmic	5	3	1	2	6	4	3	4	2	2	2	4	3	2	2	5	5	0	2	3	5	45.9	37.48	81.73	Inferred from homology	130240000	110990000	0	0	95832000	134840000	183560000	162070000	195730000	118290000	187660000	143140000	116140000	0	0	113130000	114120000	0	92596000	139140000
Transketolase	A6TDT3	tktA	150956724	Cytoplasmic	15	17	17	17	20	19	8	14	9	14	7	13	16	13	17	16	20	13	16	18	20	53.3	71.95	292.1	Inferred from homology	4000900000	4172200000	3981900000	4607500000	2931600000	2569500000	1968600000	2676700000	2815600000	2636000000	1757800000	1544500000	1970100000	2291800000	2048500000	3933200000	4322100000	2541300000	4091600000	2073600000
Uncharacterizedprotein	A6TDT4	yggG	150956725	Unknown	4	6	4	3	7	7	4	4	1	2	3	5	2	4	1	3	5	2	3	4	7	50.2	24.703	323.31	Inferred from homology	363830000	409190000	448410000	482500000	471020000	489560000	293500000	238540000	0	239720000	0	238680000	0	209710000	0	200540000	270000000	0	312390000	257570000
Agmatinase	A6TDU9	sB	150956740	Cytoplasmic	4	5	4	3	4	5	2	3	2	4	2	3	0	0	0	4	5	4	6	5	4	40.2	33.514	126.51	Inferred from homology	426170000	354330000	380210000	436880000	388080000	315420000	138340000	140580000	192670000	162420000	0	149400000	0	0	0	437360000	360140000	434040000	453970000	330470000
Biosyntheticargininedecarboxylase	A6TDV0	sA	150956741	Periplasmic	6	6	5	6	6	4	3	5	3	6	4	4	2	4	6	5	8	5	9	5	6	32.5	73.797	323.31	Inferred from homology	230520000	259400000	203240000	224890000	224810000	225290000	300140000	310180000	254110000	200450000	268920000	265980000	0	341880000	212320000	248360000	245610000	313240000	264800000	306830000
S-adenosylmethioninesynthase	A6TDV1	metK	150956742	Cytoplasmic	12	12	8	12	13	12	7	9	8	8	7	9	7	10	11	10	11	9	13	15	14	65.1	41.907	270.23	Inferred from homology	1666200000	1300100000	1683600000	1368700000	1759400000	1452800000	1176900000	1057200000	983700000	1124000000	967730000	912080000	1066600000	1152700000	1457000000	1303900000	1362800000	1068700000	1295800000	1225900000
RibosomalRNAsmallsubunitmethyltransferaseE	A6TDV5	yggJ	150956746	Cytoplasmic	1	1	3	4	2	0	0	3	1	2	2	0	0	1	2	3	2	3	3	1	0	51.4	26.721	26.007	Inferred from homology	0	0	126980000	101120000	0	0	0	132760000	0	123470000	0	0	0	0	0	127300000	113230000	100320000	68432000	0
Glutathionesynthetase	A6TDV6	gshB	150956747	Cytoplasmic	7	7	7	5	5	6	4	7	4	7	4	3	3	4	5	4	7	7	8	6	9	62.7	35.48	323.31	Inferred from homology	793110000	532030000	708750000	693300000	468780000	573400000	531060000	620330000	668890000	479760000	395670000	390260000	330650000	457780000	388360000	863910000	790590000	964280000	792030000	651130000
UPF0301proteinKPN78578_33170	A6TDV7	KPN78578_33170	150956748	CM	3	3	1	3	4	4	1	3	2	4	2	3	4	4	4	3	3	2	1	4	4	62.6	20.803	99.211	Inferred from homology	131960000	167110000	0	136620000	114190000	121590000	125390000	124890000	127140000	119430000	0	146230000	117890000	167790000	163860000	98135000	143500000	106920000	0	144600000
Putativepre-16SrRNAnuclease	A6TDV8	yqgF	150956749	Cytoplasmic	1	0	0	0	2	1	0	0	1	0	1	0	0	1	0	1	1	0	0	1	0	50	14.998	4.4837	Inferred from homology	0	0	0	0	48654000	0	0	0	0	0	0	0	0	0	0	0	0	0	0	0
PutativeenzymewithPLP-bindingdomain	A6TDW1	yggS	150956752	Cytoplasmic	5	3	3	3	3	2	4	3	2	4	4	1	2	2	2	4	3	4	5	2	6	48.1	25.378	48.234	Inferred from homology	201230000	214810000	184840000	165750000	174550000	0	213420000	281700000	146020000	171360000	182150000	0	0	0	0	252940000	176570000	175910000	116520000	0
Uncharacterizedprotein	A6TDW2	yggT	150956753	CM	2	2	2	1	1	2	0	2	0	1	0	1	1	0	1	1	2	1	1	2	1	22.9	21.106	9.9388	Predicted	88325000	60749000	44792000	0	0	0	0	98320000	0	0	0	0	0	0	0	0	80968000	0	0	0
Non-canonicalpurineNTPpyrophosphatase	A6TDW4	yggV	150956755	Cytoplasmic	3	3	4	5	2	2	2	3	3	4	1	3	3	3	3	3	4	5	4	3	3	59.4	20.914	210.72	Inferred from homology	188020000	133060000	153220000	165010000	215710000	250550000	140970000	127710000	137270000	127380000	0	195460000	154890000	171060000	180870000	169920000	152380000	122560000	147330000	163600000
CoproporphyrinogenIIIoxidase	A6TDW5	yggW	150956756	Cytoplasmic	1	0	1	1	0	0	1	1	1	1	0	0	0	0	0	0	1	1	1	0	0	3.4	42.448	4.5773	Inferred from homology	0	0	0	0	0	0	0	0	0	0	0	0	0	0	0	0	0	0	1894900	0
Uncharacterizedprotein	A6TDW6	yggN	150956757	Unknown	2	2	2	1	3	3	1	4	4	4	3	2	3	3	3	2	2	1	3	3	4	43.9	26.065	142.39	Predicted	71105000	46899000	53386000	0	59995000	51654000	99874000	111160000	84885000	90720000	76627000	64265000	97319000	96152000	98586000	58953000	74746000	72178000	101750000	45083000
Uncharacterizedprotein	A6TDW7	yggL	150956758	Cytoplasmic	1	1	1	1	1	1	1	1	1	1	1	0	1	0	1	1	2	2	1	1	1	48.1	12.818	45.782	Predicted	0	0	0	0	0	0	0	0	0	0	0	0	0	0	0	0	0	0	0	0
tRNA(guanine-N(7)-)-methyltransferase	A6TDW8	trmB	150956759	Cytoplasmic	4	6	3	4	4	2	2	4	0	4	1	2	1	1	1	3	3	1	4	2	3	61.5	27.013	119.16	Inferred from homology	159130000	193600000	85526000	155840000	118470000	169220000	183800000	188680000	0	153920000	0	223050000	0	0	0	166970000	103650000	0	109510000	160260000
AdenineDNAglycosylase	A6TDW9	mutY	150956760	Cytoplasmic	1	1	1	1	0	0	1	1	1	1	0	0	0	1	0	1	1	1	1	0	0	15.6	39.555	32.862	Predicted	0	0	0	0	0	0	0	0	0	0	0	0	0	0	0	0	0	0	12618000	0
ProbableFe(2+)-traffickingprotein	A6TDX0	KPN78578_33300	150956761	Unknown	4	4	4	4	4	6	4	4	4	4	5	3	4	3	4	4	4	5	4	4	6	84.6	10.919	66.241	Inferred from homology	697040000	631470000	725100000	686680000	409600000	441540000	498820000	628070000	620090000	672710000	432140000	347930000	471820000	415240000	394360000	319350000	624110000	793290000	700220000	450750000
Putativeaminotransferase	A6TDZ0	KPN_03415	150956781	Cytoplasmic	2	1	1	1	1	0	2	3	1	2	0	1	2	2	2	2	3	3	3	1	2	32.1	43.83	57.496	Predicted	53629000	0	0	46442000	0	0	45263000	47919000	46115000	59282000	0	0	0	0	0	72618000	58636000	51415000	67908000	0
Bifunctionalglutathionylspermidineamidase/glutathionylspermidinesynthetase	A6TDZ1	gss	150956782	Cytoplasmic	0	0	0	0	0	1	0	0	0	0	0	1	0	0	0	0	1	0	0	1	6	13.7	70.431	4.083	Predicted	0	0	0	0	0	0	0	0	0	0	0	0	0	0	0	0	0	0	0	0
PutativeS-transferase	A6TDZ4	yghU	150956785	Cytoplasmic	0	0	0	0	2	2	0	0	0	0	0	1	3	5	1	0	5	1	3	5	8	40.3	32.35	260.22	Predicted	0	0	0	0	0	63524000	0	0	0	0	0	0	0	135430000	0	0	174180000	0	100990000	129200000
Uncharacterizedprotein	A6TE00	exbD	150956791	CM	0	0	1	1	1	0	0	0	0	0	0	0	0	0	0	0	0	1	1	0	0	23.4	15.574	3.1172	Inferred from homology	0	0	0	0	40423000	0	0	0	0	0	0	0	0	0	0	0	0	0	0	0
Uncharacterizedprotein	A6TE01	exbB	150956792	CM	3	2	3	3	4	4	3	2	2	2	1	2	2	1	2	2	1	2	2	3	4	30.7	25.396	75.591	Inferred from homology	157000000	98044000	240290000	218840000	277620000	203470000	130380000	96446000	170010000	213260000	0	198080000	0	0	0	130240000	0	141890000	142430000	246990000
Cystathioninebeta-lyase	A6TE03	metC	150956794	Cytoplasmic	0	0	1	1	1	2	1	2	0	1	0	0	0	0	1	0	0	0	1	1	2	10.9	43.192	8.3963	Inferred from homology	0	0	0	0	0	0	0	0	0	60147000	0	0	0	0	0	0	0	0	0	0
Putativealcoholdehydrogenase	A6TE06	yqhD	150956797	Cytoplasmic	11	10	10	11	6	9	3	7	2	3	4	3	1	2	4	5	8	3	2	5	8	54.8	42.293	226.36	Predicted	922030000	501490000	745240000	906080000	300060000	656530000	116300000	212120000	13917000	107340000	136310000	209580000	0	0	18908000	189210000	240530000	153150000	152220000	202490000
2,5-diketo-D-gluconatereductaseA	A6TE07	dkgA	150956798	Cytoplasmic	0	0	0	0	0	0	0	0	0	0	0	0	0	1	0	0	6	0	4	1	8	58.2	30.744	132.3	Predicted	0	0	0	0	0	0	0	0	0	0	0	0	0	0	0	0	237030000	0	248470000	0
CelldivisionproteinFtsP	A6TE10	sufI	150956801	Periplasmic	0	0	0	0	0	0	2	2	0	1	1	2	0	0	0	0	1	0	0	0	0	9.8	51.928	10.288	Inferred from homology	0	0	0	0	0	0	79410000	0	0	0	0	70892000	0	0	0	0	0	0	0	0
1-acyl-sn-glycerol-3-phosphateacyltransferase	A6TE11	plsC	150956802	CM	2	1	0	0	1	1	1	2	0	1	2	2	2	0	0	0	1	0	0	1	2	35.9	24.372	16.444	Inferred from homology	52148000	0	0	0	0	0	0	71078000	0	0	0	0	0	0	0	0	0	0	0	0
DNAtopoisomerase4subunitA	A6TE12	parC	150956803	Cytoplasmic	5	6	4	5	6	9	2	7	2	7	4	3	6	5	6	4	6	1	1	4	8	33	83.62	148.72	Inferred from homology	140450000	165870000	129860000	162990000	145800000	150160000	163120000	169120000	198730000	199950000	184740000	155800000	234600000	189820000	216360000	128330000	136510000	0	0	126940000
ModulatorofdrugactivityB	A6TE17	mdaB	150956808	Unknown	2	1	1	1	1	1	0	0	0	0	0	0	0	0	0	0	2	1	1	1	3	26.4	21.809	15.082	Predicted	59645000	0	0	0	0	0	0	0	0	0	0	0	0	0	0	0	62639000	0	0	0
Uncharacterizedprotein	A6TE18	ygiN	150956809	Unknown	0	0	1	1	0	0	1	1	0	2	0	0	1	0	1	3	0	2	3	0	1	26	11.412	29.142	Predicted	0	0	0	0	0	0	0	0	0	137090000	0	0	0	0	0	149310000	0	49630000	125260000	0
DNAtopoisomerase4subunitB	A6TE19	parE	150956810	Cytoplasmic	5	5	7	5	5	5	4	9	5	9	4	8	6	9	6	2	4	3	5	9	8	49.1	70.075	323.31	Inferred from homology	183080000	174760000	185460000	178900000	177840000	202770000	318920000	277510000	307300000	279870000	203720000	157010000	194670000	200190000	153340000	184110000	143980000	229770000	149810000	89084000
3',5'-cyclicadenosinemonophosphatephosphodiesteraseCpdA	A6TE21	cpdA	150956812	Cytoplasmic	1	1	0	0	0	1	1	2	1	1	2	1	0	0	0	1	2	0	0	1	2	18.5	27.061	4.3906	Inferred from homology	0	0	0	0	0	0	0	84277000	0	0	100060000	0	0	0	0	0	0	0	0	0
Adenosinediphosphatesugarpyrophosphatase	A6TE23	yqiE	150956814	Cytoplasmic	1	1	0	0	1	0	0	0	0	0	0	0	0	1	1	0	1	0	1	1	3	42.9	23.683	8.8318	Predicted	0	0	0	0	0	0	0	0	0	0	0	0	0	0	0	0	0	0	0	0
Outermembranechannelprotein	A6TE24	tolC	150956815	Outer membrane	11	13	9	10	11	12	9	11	9	10	9	14	9	11	9	11	10	11	11	13	12	54.9	53.522	323.31	Predicted	1618400000	1645500000	1368700000	1421900000	1748900000	1668200000	1546000000	1414600000	1365600000	1201400000	1392800000	1434200000	795400000	1047800000	731050000	1760900000	1493800000	1992200000	1740400000	1955200000
UPF0441proteinKPN78578_33850	A6TE25	KPN78578_33850	150956816	Unknown	2	2	2	2	2	2	2	2	2	2	1	2	1	1	1	2	2	2	2	2	1	23.8	23.38	15.053	Inferred from homology	178460000	185910000	112290000	113990000	106630000	112320000	232640000	173700000	128700000	121100000	0	87319000	0	0	0	139540000	238320000	92613000	167170000	0
Putativeglutathione-likesynthetase	A6TE26	ygiC	150956817	Cytoplasmic	5	4	3	3	4	3	4	5	3	4	3	5	3	3	2	0	6	3	6	3	8	51.8	44.541	268.05	Predicted	63972000	60618000	108330000	113290000	50812000	80878000	99812000	108860000	130180000	155940000	0	151660000	0	0	0	0	112000000	165670000	192550000	103790000
3,4-dihydroxy-2-butanone4-phosphatesynthase	A6TE29	ribB	150956820	Cytoplasmic	2	3	2	2	2	3	1	2	0	1	0	1	1	2	2	3	4	2	3	2	5	36.4	23.447	103.63	Inferred from homology	124600000	140860000	140030000	152090000	115750000	110520000	0	0	0	0	0	0	0	144380000	99033000	131510000	143660000	110730000	188930000	155010000
Uncharacterizedprotein	A6TE30	yqiC	150956821	Unknown	1	2	1	2	4	4	2	2	2	2	3	2	4	4	3	2	3	4	2	4	4	71.1	10.447	155	Predicted	0	0	0	0	315790000	226840000	286310000	239900000	348190000	248510000	561130000	356300000	379790000	571370000	443020000	206350000	235070000	134000000	99356000	234930000
BifunctionalproteinHldE	A6TE31	hldE	150956822	Cytoplasmic	5	9	5	7	7	10	6	6	6	7	6	7	11	6	9	8	9	9	5	8	10	39.6	51.151	167.4	Inferred from homology	773710000	693950000	731960000	648820000	689050000	616170000	832140000	784010000	800370000	660840000	748080000	651200000	593610000	573870000	455310000	699420000	573700000	775910000	662790000	573500000
Glutamate-ammonia-ligaseadenylyltransferase	A6TE32	glnE	150956823	Cytoplasmic	0	1	1	1	0	2	1	0	0	1	1	0	0	1	1	3	0	1	2	1	3	8.3	107.47	15.251	Inferred from homology	0	0	0	0	0	0	0	0	0	0	0	0	0	0	0	31094000	0	0	19770000	0
Uncharacterizedprotein	A6TE33	ygiF	150956824	Cytoplasmic	10	8	10	8	10	10	5	9	6	8	6	5	6	9	5	9	10	6	9	10	14	70.6	48.252	250.92	Predicted	421620000	477470000	419620000	436710000	505270000	479580000	388860000	424230000	372390000	402060000	328120000	539400000	379500000	338610000	307680000	307560000	372470000	607270000	519640000	445670000
Uncharacterizedprotein	A6TE34	ygiM	150956825	Unknown	3	2	0	0	4	2	0	0	0	0	2	1	0	3	1	2	3	1	0	4	5	51	23.097	60.93	Predicted	0	0	0	0	128310000	122510000	0	0	0	0	0	0	0	106830000	0	0	0	0	0	90251000
7,8-dihydroneopterinaldolase	A6TE37	ygiG	150956828	Cytoplasmic	1	1	1	1	2	1	1	1	1	1	1	0	0	0	1	1	1	1	2	1	1	37.8	14.093	41.501	Inferred from homology	0	0	0	0	0	0	0	0	0	0	0	0	0	0	0	0	0	5044300	0	0
UreaseaccessoryproteinUreG	A6TE45	ureG	150956836	Cytoplasmic	0	0	1	0	1	0	0	0	1	0	0	0	0	0	0	0	0	0	1	0	2	24.9	21.944	4.1321	Inferred from homology	0	0	0	0	0	0	0	0	0	0	0	0	0	0	0	0	0	0	0	0
tRNAN6-adenosinethreonylcarbamoyltransferase	A6TE46	tsaD	150956837	Extracellular	0	0	0	0	0	0	2	3	0	2	2	1	1	0	0	0	1	2	1	1	3	38.6	36.002	9.0265	Inferred from homology	0	0	0	0	0	0	39875000	30924000	0	0	0	0	0	0	0	0	0	0	0	0
30SribosomalproteinS21	A6TE47	rpsU	150956838	Cytoplasmic	5	7	5	6	7	6	5	6	6	7	8	7	6	7	6	6	5	4	6	8	7	46.5	8.4999	51.599	Inferred from homology	6518000000	7175700000	5113200000	5888200000	6538600000	5727600000	6689500000	7593900000	5346200000	5406700000	7801400000	5332400000	6431800000	4684400000	6612100000	3375900000	4236300000	2974400000	2089100000	3890500000
RNApolymerasesigmafactorRpoD	A6TE49	rpoD	150956840	Cytoplasmic	7	9	4	5	11	9	5	8	5	6	4	8	6	7	9	5	7	7	8	12	13	35.9	70.397	323.31	Inferred from homology	247800000	351070000	382620000	382510000	459000000	447040000	263450000	367580000	333830000	397150000	347510000	537030000	624090000	376340000	573460000	337180000	240700000	458770000	264160000	367940000
Putativeglyceroldehydrogenase	A6TEA5	dhaD	150956859	Cytoplasmic	7	7	6	8	5	5	1	4	1	3	0	1	0	1	0	3	6	4	6	4	4	53.4	38.989	108.91	Predicted	252080000	284270000	284410000	284600000	240390000	290480000	0	82016000	0	112760000	0	0	0	0	0	205290000	172680000	364250000	257560000	238410000
Putativedihydroxyacetonekinase,N-terminaldomain	A6TEA6	dhaK	150956860	Cytoplasmic	4	7	4	6	6	7	2	5	2	2	1	1	3	5	1	4	4	5	4	5	5	63.2	38.327	171.59	Predicted	257290000	274400000	246820000	247750000	480730000	400970000	149730000	157640000	165000000	148570000	0	0	153590000	205380000	0	97403000	206120000	278460000	259210000	207620000
Putativedihydroxyacetonekinase,C-terminaldomain	A6TEA7	dhaL	150956861	Cytoplasmic	2	2	1	4	4	2	1	1	1	2	2	0	1	1	2	1	1	0	3	2	4	50.5	22.727	26.49	Predicted	0	80171000	0	77289000	67078000	0	0	0	0	54512000	75194000	0	0	0	0	0	0	0	59206000	66869000
PutativePTShybridprotein	A6TEA8	dhaM	150956862	Cytoplasmic	4	7	4	4	4	4	1	4	3	5	0	0	1	1	1	1	3	1	2	3	4	45.9	50.378	110.03	Inferred from homology	54594000	48498000	48533000	63091000	68605000	59577000	0	41427000	43194000	38890000	0	0	0	0	0	0	30376000	0	44945000	30502000
Putativedihydroxyacetonekinase,N-terminaldomain	A6TEA9	dhaK	150956863	Unknown	6	8	10	11	8	6	3	5	4	5	6	3	3	4	4	5	8	7	9	4	5	53.9	57.352	323.31	Predicted	517410000	500630000	498740000	594510000	420610000	383230000	212170000	217160000	181540000	259000000	176960000	195730000	0	264450000	190840000	301430000	394290000	371310000	362830000	236360000
Putativeenzyme,ferredoxinreductase-like,FAD-linked,NADP-linked	A6TEB0	yqjH	150956864	Cytoplasmic	2	2	2	3	2	2	0	2	0	1	0	1	1	0	1	1	2	3	3	3	4	41.5	29.072	21.864	Predicted	80800000	75767000	117820000	115870000	96606000	92677000	0	36112000	0	0	0	0	0	0	0	0	39317000	195950000	76640000	73055000
Uncharacterizedprotein	A6TEB1	yqjI	150956865	Cytoplasmic	1	1	1	1	1	2	1	1	1	1	1	1	1	1	1	1	1	1	1	1	2	11.4	20.784	40.721	Predicted	0	0	0	0	0	36475000	0	0	0	0	0	0	0	0	0	0	0	0	0	0
3-hydroxy-5-phosphonooxypentane-2,4-dionethiolase	A6TEB4	lsrF	150956868	Cytoplasmic	0	0	0	0	0	0	0	0	0	0	0	0	0	0	0	0	1	0	1	0	1	11.5	32.411	5.9275	Inferred from homology	0	0	0	0	0	0	0	0	0	0	0	0	0	0	0	0	13623000	0	0	0
Autoinducer2-bindingproteinLsrB	A6TEB5	lsrB	150956869	Periplasmic	0	0	0	0	0	0	0	0	0	0	0	0	0	0	0	0	1	0	0	0	3	12.6	35.886	3.8762	Inferred from homology	0	0	0	0	0	0	0	0	0	0	0	0	0	0	0	0	12946000	0	0	0
RibosomalRNAlargesubunitmethyltransferaseG	A6TEC2	rlmG	150956876	Cytoplasmic	1	2	1	1	2	3	0	2	1	1	3	2	0	0	0	2	1	2	1	1	3	17	41.914	24.839	Inferred from homology	0	50355000	0	0	0	0	0	59341000	0	0	0	0	0	0	0	68158000	0	75356000	0	0
Putativeregulator,helix-turn-helixmotif	A6TEC4	KPN_03513	150956878	Cytoplasmic	0	0	0	0	1	0	0	0	0	1	2	0	1	1	1	0	0	0	1	1	2	13.5	21.191	85.001	Predicted	0	0	0	0	0	0	0	0	0	0	31600000	0	0	0	0	0	0	0	0	0
PutativeNAD(P)-bindingdehydrogenase	A6TEC6	ygjR	150956880	Periplasmic	6	4	3	4	4	3	2	3	0	2	6	2	3	4	2	4	4	0	5	7	7	46.8	36.215	73.113	Predicted	116590000	134100000	101850000	119630000	149020000	105240000	121370000	123410000	0	61607000	156490000	170240000	183100000	188650000	0	134870000	161370000	0	112310000	227980000
Uronateisomerase	A6TED1	uxaC	150956885	Cytoplasmic	0	0	0	0	1	1	0	0	0	0	0	1	0	1	0	1	4	1	0	1	0	23	53.316	18.707	Inferred from homology	0	0	0	0	0	0	0	0	0	0	0	0	0	0	0	0	103200000	0	0	0
Uncharacterizedprotein	A6TED6	yqjC	150956890	Unknown	0	0	0	0	2	1	0	0	0	1	1	1	1	1	1	1	1	0	1	2	2	14.8	14.142	5.1637	Predicted	0	0	0	0	121650000	0	0	0	0	0	0	0	0	0	0	0	0	0	0	939720000
Uncharacterizedprotein	A6TED7	yqjD	150956891	Unknown	3	3	1	2	4	4	2	2	2	2	4	3	4	3	2	3	4	3	4	5	5	41.6	11.015	284.84	Predicted	461860000	497110000	0	422520000	487260000	454770000	491520000	499060000	721480000	461480000	557720000	668550000	293920000	805180000	319850000	1149500000	1815500000	1051300000	1979200000	1068400000
PutativeenzymewithS-transferasedomain	A6TEE1	yqjG	150956895	Cytoplasmic	1	1	0	0	0	1	0	0	0	0	0	0	0	0	0	1	3	1	1	1	3	24.1	37.656	82.616	Predicted	0	0	0	0	0	0	0	0	0	0	0	0	0	0	0	0	0	0	0	0
2-hydroxy-3-oxopropionatereductase	A6TEE8	garR	150956902	Cytoplasmic	4	3	3	4	2	5	2	4	1	2	1	1	2	3	3	5	6	4	6	4	5	71.3	30.683	151.26	Inferred from homology	167510000	164650000	162670000	201550000	132620000	112430000	178590000	134600000	0	137340000	0	0	0	199180000	178590000	260320000	330750000	318900000	469540000	187730000
5-keto-4-deoxy-D-glucaratealdolase	A6TEE9	garL	150956903	Cytoplasmic	0	0	1	1	0	0	1	0	1	1	0	0	0	0	0	0	1	1	1	0	0	11.3	27.277	28.287	Inferred from homology	0	0	0	0	0	0	0	0	0	0	0	0	0	0	0	0	0	0	23423000	0
Galactaratedehydratase(L-threo-forming)	A6TEF1	garD	150956905	Cytoplasmic	0	0	0	0	0	0	0	0	0	0	0	0	0	0	0	2	2	0	0	2	0	23.9	56.125	16.969	Inferred from homology	0	0	0	0	0	0	0	0	0	0	0	0	0	0	0	0	0	0	0	0
RibosomalRNAsmallsubunitmethyltransferaseI	A6TEG5	yraL	150956919	Cytoplasmic	2	2	0	0	5	1	2	5	2	3	0	1	1	2	0	1	2	1	0	3	2	45.6	31.563	42.793	Inferred from homology	51528000	0	0	0	0	0	58398000	71400000	61307000	55535000	0	0	0	0	0	0	41763000	0	0	0
Penicillin-bindingproteinactivatorLpoA	A6TEG6	lpoA	150956920	Unknown	5	6	3	2	7	7	5	7	4	7	5	6	4	4	5	3	6	2	4	8	12	29.9	75.083	105.05	Inferred from homology	135130000	156390000	112580000	129160000	108230000	136780000	201280000	200610000	250810000	147110000	180320000	169960000	144980000	150390000	122920000	101500000	152990000	69463000	129140000	142740000
DnaAinitiator-associatingproteinDiaA	A6TEG8	diaA	150956922	Cytoplasmic	3	2	3	3	2	1	2	2	2	3	2	0	0	0	1	2	3	0	2	0	1	33.2	21.092	51.107	Inferred from homology	77977000	53207000	91444000	80594000	0	0	95370000	75564000	69567000	106000000	0	0	0	0	0	97315000	62269000	0	85454000	0
Putativeperiplasmicprotein	A6TEG9	yraP	150956923	Periplasmic	3	4	3	3	3	4	3	4	3	5	5	4	3	4	4	2	5	3	3	3	4	54.5	20.052	233.34	Predicted	468480000	452700000	380200000	442710000	514400000	350160000	709160000	583240000	723360000	488330000	709940000	418160000	475250000	471040000	455220000	628450000	527000000	515670000	625520000	445730000
Putativeintracellularproteinasewithcatalasedomain	A6TEH2	yhbO	150956926	Cytoplasmic	0	0	0	0	0	0	0	0	0	0	0	0	0	0	0	0	3	0	3	0	5	49.4	19.251	23.437	Predicted	0	0	0	0	0	0	0	0	0	0	0	0	0	0	0	0	0	0	0	0
Uncharacterizedprotein	A6TEH5	yhbS	150956929	Cytoplasmic	3	3	1	1	1	1	2	3	1	1	0	0	0	1	1	1	3	2	3	1	3	35.9	18.546	24.966	Predicted	129310000	131070000	0	0	0	0	203140000	163920000	0	0	0	0	0	0	0	0	164100000	188100000	154670000	0
Uncharacterizedprotein	A6TEH6	yhbT	150956930	Unknown	1	2	3	2	3	2	2	2	2	3	1	1	1	1	0	1	2	2	3	1	1	55.1	17.748	70.987	Predicted	0	0	36827000	43426000	0	0	65330000	59340000	32589000	44933000	0	0	0	0	0	0	29136000	0	18780000	0
ATP-dependentRNAhelicaseDeaD	A6TEI1	deaD	150956935	Cytoplasmic	18	20	16	18	16	17	14	20	15	18	11	16	14	12	14	17	20	17	16	17	20	63.8	72.174	323.31	Inferred from homology	2177400000	2178400000	1764800000	1695600000	2164400000	2401400000	3290200000	3550300000	3330300000	3220400000	2719100000	2792000000	3196000000	2154300000	2593400000	2422300000	2072700000	2253300000	1580200000	2478500000
LipoproteinNlpI	A6TEI2	nlpI	150956936	CM	0	0	1	2	0	1	2	2	1	2	1	0	0	0	0	0	0	2	1	0	1	18.9	32.37	11.465	Predicted	0	0	0	39015000	0	0	48755000	48721000	0	43922000	0	0	0	0	0	0	0	0	0	0
Polyribonucleotidenucleotidyltransferase	A6TEI3	pnp	150956937	Cytoplasmic	23	20	23	23	29	27	20	24	20	25	19	24	25	23	24	22	22	23	24	27	29	64.4	76.845	323.31	Inferred from homology	5195500000	5474200000	4878500000	5170900000	4361300000	4523600000	4706800000	6121400000	4904900000	5780800000	4253400000	5577400000	6227500000	6008400000	6592700000	5657100000	5413600000	5585100000	5793500000	4884500000
30SribosomalproteinS15	A6TEI4	rpsO	150956938	Cytoplasmic	5	6	6	7	6	6	5	4	5	6	6	5	2	2	3	5	6	6	4	5	7	67.4	10.209	116.79	Inferred from homology	2214300000	3182100000	2427700000	2020200000	5299600000	4773800000	4361900000	3863300000	2844700000	2349800000	7391300000	6345800000	1217100000	1607700000	1591400000	2243100000	1498900000	1143700000	1656900000	2818700000
tRNApseudouridinesynthaseB	A6TEI5	truB	150956939	Cytoplasmic	1	2	0	1	1	1	0	1	0	0	1	0	0	0	0	0	1	0	0	1	2	11.1	34.891	3.0877	Inferred from homology	0	45650000	0	0	0	0	0	0	0	0	0	0	0	0	0	0	0	0	0	0
Ribosome-bindingfactorA	A6TEI6	rbfA	150956940	Cytoplasmic	5	5	5	5	4	4	2	4	1	4	1	1	3	3	3	4	5	4	5	4	6	45.9	15.096	94.128	Inferred from homology	279870000	214160000	260000000	303450000	158290000	204290000	128770000	155450000	0	188460000	0	0	282430000	256770000	195930000	283960000	288210000	324210000	307420000	220770000
TranslationinitiationfactorIF-2	A6TEI7	infB	150956941	Cytoplasmic	26	24	24	23	27	24	26	32	20	31	27	27	36	31	34	22	25	26	27	21	36	64.6	98.075	323.31	Inferred from homology	4989000000	4823100000	5384400000	4842700000	5710800000	4871000000	7448900000	6359800000	7044100000	7018400000	5835700000	6673600000	6595200000	7336800000	6538800000	5120100000	4175400000	5664700000	4248400000	4428300000
Transcriptiontermination/antiterminationproteinNusA	A6TEI8	nusA	150956942	Cytoplasmic	22	19	20	18	18	21	16	21	15	18	16	15	15	15	16	19	25	17	15	16	23	70.9	54.906	323.31	Inferred from homology	2619600000	3062900000	2894400000	2862500000	3430000000	3347600000	3628800000	3179300000	2933200000	3036000000	3897500000	3334100000	3283800000	4089500000	3383600000	3042500000	2618300000	3230800000	2689400000	3197200000
RibosomematurationfactorRimP	A6TEI9	rimP	150956943	Cytoplasmic	4	3	2	2	2	3	3	4	2	3	4	2	2	1	1	2	3	2	2	3	3	38.7	16.73	51.323	Inferred from homology	139990000	98718000	205080000	171240000	111500000	103830000	248010000	175550000	239650000	226840000	143220000	247340000	124610000	0	0	171660000	114280000	319400000	143330000	138550000
Argininosuccinatesynthase	A6TEJ0	argG	150956944	Cytoplasmic	5	5	5	3	3	6	1	3	1	2	1	1	3	3	1	5	6	4	5	4	13	58.4	49.812	104.85	Inferred from homology	124310000	123300000	154820000	141660000	130240000	195090000	0	109210000	0	108700000	0	0	100300000	116030000	0	276830000	198960000	314630000	213590000	218420000
Protein-exportmembraneprotein	A6TEJ4	secG	150956948	CM	2	2	2	2	2	2	2	2	2	2	1	2	1	2	2	2	2	2	2	2	2	26.6	11.206	71.365	Predicted	460440000	446130000	395340000	546950000	164830000	302200000	405130000	444840000	576710000	581580000	0	313050000	0	410090000	566450000	320940000	346650000	146120000	204130000	198520000
Phosphoglucosaminemutase	A6TEJ5	glmM	150956949	Cytoplasmic	4	5	5	4	6	11	1	5	1	2	3	3	5	6	6	7	7	1	9	7	8	49.2	47.904	81.159	Inferred from homology	210880000	171790000	163230000	190180000	189090000	220830000	0	185680000	0	123160000	176140000	163360000	228530000	255440000	236020000	169440000	230720000	0	178790000	181690000
Dihydropteroatesynthase	A6TEJ6	folP	150956950	Cytoplasmic	1	1	1	1	3	2	1	1	1	0	1	0	0	0	0	1	1	2	1	2	3	19.1	30.427	5.3973	Evidence at protein level	0	0	0	0	69520000	0	0	0	0	0	0	0	0	0	0	0	0	0	0	0
ATP-dependentzincmetalloproteaseFtsH	A6TEJ7	hflB	150956951	CM	15	17	15	16	20	19	13	18	14	16	14	18	18	17	13	14	17	16	18	19	22	50.9	70.78	323.31	Inferred from homology	2292000000	2050500000	2414500000	2335500000	1679800000	1704300000	2938100000	3009900000	4109500000	3389400000	2092200000	2475300000	2780500000	3410400000	2776800000	2514700000	2286300000	3360500000	2514300000	2398800000
RibosomalRNAlargesubunitmethyltransferaseE	A6TEJ8	rlmE	150956952	Cytoplasmic	2	2	2	2	1	3	0	3	1	2	2	2	3	2	3	0	4	3	3	1	3	56	23.305	57.219	Inferred from homology	124850000	41747000	90874000	121660000	0	116340000	0	236710000	0	96178000	201840000	0	0	0	140750000	0	198240000	176400000	209460000	0
Uncharacterizedprotein	A6TEJ9	yhbY	150956953	Cytoplasmic	3	2	2	2	2	2	3	3	3	2	2	2	1	1	1	2	2	2	3	1	2	33	10.681	18.091	Predicted	390720000	458070000	390240000	546000000	0	0	865080000	718520000	1015700000	1046100000	0	0	0	0	0	682590000	358360000	589500000	441940000	0
TranscriptionelongationfactorGreA	A6TEK0	greA	150956954	Cytoplasmic	10	9	11	9	10	10	7	10	6	9	4	9	8	11	8	9	10	10	10	11	12	87.3	17.734	323.31	Inferred from homology	1756100000	1633700000	1452600000	1556500000	1701100000	1227000000	1252300000	1304600000	1758800000	1449400000	1133100000	1004300000	1658600000	1255600000	1430900000	1144700000	1368400000	897090000	1002900000	1251900000
D-alanyl-D-alaninecarboxypeptidase,fractionBpenicillin-bindingprotein4	A6TEK1	dacB	150956955	Periplasmic	0	1	0	0	1	2	0	1	1	1	0	1	0	0	1	1	0	0	0	1	1	16.6	51.441	58.556	Predicted	0	0	0	0	0	0	0	0	0	0	0	0	0	0	0	22493000	0	0	0	0
GTPaseObg	A6TEK2	obg	150956956	Cytoplasmic	5	4	5	5	4	4	4	4	5	5	5	3	2	4	2	4	2	4	5	4	5	29.1	43.577	81.572	Inferred from homology	79073000	74933000	109590000	179730000	365750000	419750000	105280000	132710000	168150000	142310000	321590000	109980000	205380000	603090000	370690000	53865000	31275000	154150000	131100000	222280000
50SribosomalproteinL27	A6TEK4	rpmA	150956958	Cytoplasmic	4	3	5	4	6	5	3	3	3	4	4	5	4	4	4	4	4	4	5	5	5	52.9	9.1234	214.87	Inferred from homology	2214800000	1972600000	1185800000	941840000	3346600000	3671100000	2243000000	2635800000	1594700000	591460000	1867900000	3752200000	3736100000	2767900000	3732500000	1993000000	1320500000	1130600000	1034800000	4233100000
50SribosomalproteinL21	A6TEK5	rplU	150956959	Cytoplasmic	3	4	4	4	4	7	5	4	5	4	6	5	6	6	7	3	4	4	4	5	6	68	11.562	184.97	Inferred from homology	6019700000	5598300000	6840000000	5324300000	6329300000	5515000000	6172300000	7441700000	6498700000	8319300000	3888700000	9359700000	7521300000	4426600000	3380000000	3250200000	4901700000	6337700000	5031100000	5111200000
Octaprenyl-diphosphatesynthase	A6TEK6	ispB	150956960	Cytoplasmic	3	4	5	3	4	3	2	4	2	5	2	1	2	1	2	3	3	3	4	3	1	49.2	35.21	323.31	Inferred from homology	120110000	94026000	132180000	149150000	69292000	138150000	199890000	162600000	167740000	192840000	176400000	0	148220000	0	0	72927000	65171000	259560000	143300000	147410000
UDP-N-acetylglucosamine1-carboxyvinyltransferase	A6TEK8	murA	150956962	Cytoplasmic	10	9	9	10	10	10	8	12	10	12	9	9	7	10	7	6	11	10	11	10	12	73	44.585	323.31	Inferred from homology	725520000	595450000	867020000	864730000	731990000	771750000	1216300000	968100000	1318100000	1308700000	1238700000	1043600000	1010400000	941330000	1017100000	937480000	570490000	1248900000	829280000	900180000
Putativetranscriptionalregulator(BolAfamily)	A6TEK9	yrbA	150956963	Unknown	1	2	1	1	0	0	0	1	0	1	0	0	1	0	1	0	2	1	1	0	0	29.8	9.5718	20.558	Inferred from homology	0	106390000	0	0	0	0	0	0	0	0	0	0	0	0	0	0	120830000	0	0	0
Uncharacterizedprotein	A6TEL0	yrbB	150956964	Unknown	2	0	0	0	1	2	0	2	0	0	0	0	2	2	1	0	1	0	0	1	2	37.5	10.454	10.213	Predicted	26489000	0	0	0	0	0	0	37136000	0	0	0	0	0	0	0	0	0	0	0	0
Putativetransportprotein(ABCsuperfamily,atp_bindandmembrane)	A6TEL1	yrbC	150956965	Unknown	5	5	3	4	3	6	3	3	2	1	4	2	5	3	3	6	4	4	4	6	8	64.5	23.953	102.2	Predicted	211050000	261110000	235480000	235380000	193390000	279880000	189320000	153750000	353790000	0	235180000	337580000	265850000	234690000	237980000	285420000	195940000	363940000	206380000	350350000
Putativetransportprotein(ABCsuperfamily,peri_bind)	A6TEL2	yrbD	150956966	Unknown	4	3	4	3	2	3	5	6	2	5	3	4	2	2	3	3	4	1	3	3	4	60.7	19.696	160.99	Predicted	98991000	207060000	59722000	96754000	251830000	113200000	249770000	294150000	182200000	171520000	115630000	361860000	247540000	305720000	306060000	102440000	117660000	0	90052000	161040000
PutativeATP-bindingcomponentofatransportsystem	A6TEL4	yrbF	150956968	CM	1	2	1	2	1	1	2	1	1	2	1	3	0	0	2	1	2	1	0	1	0	16.9	31.798	22.271	Predicted	0	0	0	41941000	0	0	78293000	0	0	73890000	0	82581000	0	0	0	0	0	0	0	0
Arabinose5-phosphateisomerase	A6TEL6	yrbH	150956970	Cytoplasmic	2	2	2	2	1	3	2	3	1	3	2	1	1	4	1	2	4	2	3	3	5	33.5	35.856	81.377	Evidence at protein level	87638000	66423000	87171000	88719000	0	47253000	50403000	86052000	0	89087000	79826000	0	0	0	0	70077000	80571000	126780000	101400000	88768000
3-deoxy-D-manno-octulosonate8-phosphatephosphatase	A6TEL7	yrbI	150956971	Cytoplasmic	1	1	1	1	1	1	1	1	1	1	1	1	1	1	1	0	1	1	0	1	1	6.4	20.401	48.603	Inferred from homology	0	0	0	0	0	0	0	0	0	0	0	0	0	0	0	0	42860000	0	0	0
LipopolysaccharideexportsystemproteinLptA	A6TEL9	yhbN	150956973	Unknown	1	1	0	1	0	0	1	3	1	2	2	1	1	3	3	0	1	2	1	0	0	31.5	19.862	61.352	Inferred from homology	0	0	0	0	0	0	0	115850000	0	99408000	0	0	0	0	0	0	0	104360000	0	0
PutativeATP-bindingcomponentofatransportsystem	A6TEM0	yhbG	150956974	Cytoplasmic	6	6	5	5	5	5	7	7	8	8	5	5	6	7	6	7	9	6	6	5	7	78	26.842	261.35	Predicted	391580000	263940000	336810000	339980000	226270000	351740000	546370000	491180000	473160000	506820000	620080000	478080000	450350000	559100000	403410000	306590000	348710000	444910000	457540000	372490000
RNApolymerasesigma-54factor	A6TEM1	rpoN	150956975	Cytoplasmic	2	1	1	2	1	0	1	3	0	1	0	0	0	1	1	1	3	0	2	0	2	22.9	52.328	29.007	Inferred from homology	34323000	0	0	0	0	0	0	25886000	0	0	0	0	0	0	0	0	35125000	0	0	0
Probablesigma-54modulationprotein	A6TEM2	yhbH	150956976	Cytoplasmic	0	2	0	0	1	2	1	1	1	0	1	1	0	1	0	3	3	1	3	2	3	34.7	10.759	12.287	Predicted	0	77809000	0	0	0	71230000	0	0	0	0	0	0	0	0	0	163350000	221200000	0	238200000	0
PTSfamilyenzymeIIA,sugar-specific,regulatesNmetabolism	A6TEM3	ptsN	150956977	Cytoplasmic	1	4	1	1	2	1	2	4	1	2	4	2	2	1	1	2	2	1	2	2	4	41.4	17.704	24.887	Predicted	100350000	101700000	0	0	63406000	89736000	138070000	128700000	136670000	75065000	74452000	0	0	64898000	120500000	99146000	92082000	0	74140000	69865000
RNaseadapterproteinRapZ	A6TEM4	rapZ	150956978	Unknown	0	0	2	1	2	1	3	2	2	4	0	2	1	2	1	0	2	2	3	1	2	28.2	32.541	237.52	Inferred from homology	0	0	56629000	0	0	0	70044000	86218000	74957000	67376000	0	39852000	0	113520000	0	0	54396000	0	62679000	0
Sigmacross-reactingprotein27A(SCRP-27A)	A6TEM7	yhbL	150956981	Cytoplasmic	2	3	2	2	2	2	2	2	1	1	2	2	0	2	1	3	4	3	3	2	5	44.7	22.822	29.102	Inferred from homology	166320000	92660000	131980000	115460000	118550000	124080000	170750000	111020000	0	0	0	192530000	0	0	0	179480000	198170000	226170000	195430000	214910000
Histidinekinase	A6TEM8	arcB	150956982	CM	2	2	2	2	3	3	2	2	2	4	1	2	2	2	1	2	3	1	2	3	5	21.4	87.743	72.907	Predicted	0	0	22921000	27657000	0	0	36412000	23288000	19995000	23873000	0	0	0	0	0	0	25409000	0	41440000	0
Glutamatesynthase,largesubunit	A6TEN3	gltB	150956987	Cytoplasmic	4	5	4	3	6	3	3	4	1	2	4	3	2	6	4	3	5	3	3	5	5	22.8	159.1	323.31	Predicted	85443000	87989000	71407000	85068000	79691000	62662000	80678000	77017000	0	81088000	164250000	0	0	98415000	130450000	82866000	98263000	154340000	109940000	94170000
Glutamatesynthase,smallsubunit	A6TEN4	gltD	150956988	Cytoplasmic	2	2	1	1	3	2	2	2	1	1	0	3	2	2	3	2	4	1	2	0	4	31.8	51.928	40.024	Predicted	44098000	0	0	0	0	0	0	0	0	0	0	0	54274000	60753000	0	0	43434000	0	0	0
StringentstarvationproteinB	A6TEN6	sspB	150956990	Unknown	4	2	4	4	3	3	2	4	2	3	2	2	3	3	3	3	3	3	4	2	3	48.8	17.981	57.726	Predicted	131850000	180660000	174540000	195570000	223240000	136350000	272250000	234890000	321080000	222380000	310920000	144530000	184980000	171640000	228010000	263400000	139660000	153080000	204280000	278600000
StringentstarvationproteinA	A6TEN7	sspA	150956991	Cytoplasmic	8	7	6	8	7	7	4	12	5	11	4	7	7	9	9	6	9	4	6	7	4	77.8	24.19	323.31	Inferred from homology	689640000	711350000	927930000	947970000	1081500000	997730000	776740000	1136900000	942100000	1030400000	763940000	1234300000	1215000000	1488100000	1308400000	718010000	737740000	1809300000	839870000	1003000000
30SribosomalproteinS9	A6TEN8	rpsI	150956992	Cytoplasmic	7	7	4	5	8	7	5	6	5	5	5	7	5	6	6	5	6	7	6	7	7	53.8	14.856	71.326	Inferred from homology	2698300000	6981800000	4042300000	4318600000	5986700000	5361100000	5622300000	5896700000	3780000000	3102700000	6038600000	7030000000	8241700000	6336500000	9077300000	2415300000	4933500000	1933500000	1113900000	4363300000
50SribosomalproteinL13	A6TEN9	rplM	150956993	Cytoplasmic	7	9	5	7	10	9	6	8	5	7	8	10	8	8	7	7	7	6	7	8	9	68.3	16.109	166.7	Inferred from homology	10708000000	9117900000	11762000000	9020400000	9387100000	9397200000	6961900000	12600000000	8642800000	11479000000	8585700000	9094000000	6585600000	6095000000	6925300000	4716000000	7552100000	4128100000	5098900000	6729800000
CelldivisionproteinZapE	A6TEP0	yhcM	150956994	Cytoplasmic	3	3	4	1	5	2	3	4	3	3	3	3	4	6	2	1	3	2	2	4	6	35.5	42.495	112.08	Inferred from homology	54159000	122500000	71698000	0	50138000	69851000	124190000	88692000	95868000	53734000	129210000	96912000	92887000	90483000	84007000	0	61786000	37813000	59323000	79461000
Uncharacterizedprotein	A6TEP1	yhcB	150956995	CM	4	4	4	6	5	4	2	5	2	5	3	4	6	6	6	5	6	4	6	6	7	66.4	15.324	91.436	Predicted	829340000	858580000	877630000	798990000	478720000	586480000	865490000	662610000	989320000	552170000	633250000	503980000	886750000	1016700000	872910000	747990000	1079300000	594690000	727960000	477920000
Serineendoprotease	A6TEP2	degQ	150956996	Periplasmic	4	3	2	3	7	3	2	3	2	3	2	1	2	5	3	2	6	1	3	6	9	34.3	47.27	323.31	Inferred from homology	110190000	83886000	98106000	97256000	78757000	108320000	123240000	107880000	114130000	119380000	106290000	0	163880000	219570000	259290000	120920000	135800000	0	203100000	130220000
Periplasmicserineendoprotease	A6TEP3	degS	150956997	Unknown	0	0	1	1	1	0	0	2	1	2	2	1	2	1	3	0	1	2	2	3	2	39.8	37.123	78.265	Predicted	0	0	0	0	0	0	0	0	0	21398000	0	0	0	0	0	0	0	30607000	0	0
Putativeregulatoryprotein,gntRfamily	A6TEQ2	KPN_03643	150957006	Cytoplasmic	0	0	0	0	1	1	0	1	1	1	1	2	1	1	1	0	0	0	1	0	0	30.4	21.874	246.25	Predicted	0	0	0	0	0	0	0	31443000	0	0	0	0	0	0	0	0	0	0	0	0
Malatedehydrogenase	A6TEQ3	mdh	150957007	Periplasmic	9	13	8	10	11	11	8	9	7	8	7	5	11	8	10	14	17	15	19	16	19	88.1	32.426	323.31	Inferred from homology	461320000	566090000	397880000	524760000	526250000	512390000	592170000	464690000	484860000	408340000	685050000	221730000	495000000	633850000	344330000	1013700000	2474300000	1269800000	2231000000	1346500000
Argininerepressor	A6TEQ4	argR	150957008	Cytoplasmic	2	2	1	2	1	2	2	2	1	2	1	2	2	2	2	2	2	2	1	4	3	41	17.038	78.004	Inferred from homology	128650000	72245000	0	0	0	133630000	127060000	130130000	0	142640000	0	0	413590000	210480000	244430000	125990000	101810000	0	0	141680000
SuppressesinhibitoryactivityofCsrA	A6TER1	tldD	150957015	Cytoplasmic	3	4	5	3	6	8	2	4	3	4	4	4	3	5	3	3	2	4	4	9	7	43.5	51.235	66.616	Predicted	228030000	217320000	282790000	244590000	208410000	195410000	283800000	223220000	280090000	229720000	304270000	183530000	161400000	250710000	243790000	216060000	265430000	193220000	202920000	170310000
RNaseG	A6TER3	rng	150957017	Cytoplasmic	0	1	2	1	1	0	1	1	0	1	0	0	1	2	2	0	1	1	0	1	1	12.1	55.544	77.183	Predicted	0	0	30302000	0	0	0	0	0	0	0	0	0	0	0	0	0	0	0	0	0
RegulatorofftsI,penicillinbindingprotein3,septationfunction	A6TER7	mreB	150957021	Cytoplasmic	10	12	9	10	10	9	10	13	8	11	9	8	11	11	10	9	13	7	11	10	11	66.6	36.952	301.11	Predicted	2154900000	2064200000	2052500000	2173600000	1711700000	1895600000	1984400000	2405600000	2358700000	2884400000	2435400000	2128000000	1491200000	1390300000	1619100000	2099900000	1747900000	2704400000	1812300000	1793700000
Acetyl-CoAcarboxylase	A6TES2	accB	150957026	Cytoplasmic	3	2	1	2	4	4	0	3	1	3	2	3	1	3	3	1	1	4	2	3	3	45.2	16.437	63.105	Predicted	284230000	349830000	0	309500000	949790000	707070000	0	244270000	0	0	434340000	651530000	329720000	244670000	766380000	0	0	2876300	64974000	616970000
Acetyl-CoAcarboxylase	A6TES3	accC	150957027	Cytoplasmic	13	17	10	11	13	14	8	12	9	11	8	8	10	12	11	13	15	10	13	12	16	63.3	49.27	323.31	Predicted	2646300000	2902500000	2644600000	2591900000	2587400000	2844700000	2202500000	2252400000	2585200000	2309400000	3248600000	2330700000	2353400000	2634800000	2539900000	1930600000	2111500000	2487600000	2181200000	1778200000
RibosomalproteinL11methyltransferase	A6TES6	prmA	150957030	Cytoplasmic	3	4	3	5	4	5	3	5	4	4	2	4	3	1	2	4	2	3	3	4	5	33.4	31.872	50.74	Inferred from homology	243660000	241540000	222020000	214190000	185680000	176520000	230580000	219400000	288490000	200220000	107340000	211820000	133130000	0	0	304670000	246040000	327690000	148930000	206310000
DNA-bindingproteinFis	A6TES8	fis	150957032	Cytoplasmic	1	1	2	2	1	2	2	1	2	2	1	1	2	2	1	1	1	2	2	1	2	72.4	11.24	187.54	Inferred from homology	1845300000	0	2020000000	2650200000	1612500000	1708600000	316950000	699170000	703250000	1143900000	728230000	465140000	641620000	804730000	0	0	0	1789300000	672750000	850280000
Shikimatedehydrogenase(NADP(+))	A6TET5	aroE	150957039	Cytoplasmic	4	4	2	2	1	4	4	5	2	2	4	2	1	1	2	1	3	1	2	1	0	37.9	29.086	167.43	Inferred from homology	54757000	40609000	58951000	59888000	0	29695000	90561000	88275000	85477000	101520000	93510000	0	0	0	60740000	0	42346000	121610000	73170000	0
Threonylcarbamoyl-AMPsynthase	A6TET6	tsaC	150957040	Cytoplasmic	2	1	2	1	2	1	1	3	1	2	2	0	1	1	2	2	1	2	3	1	2	76.8	20.716	81.139	Inferred from homology	0	0	211050000	0	0	0	0	0	0	0	0	0	0	0	0	252320000	0	141450000	217340000	0
Peptidedeformylase	A6TEU0	def	150957044	Cytoplasmic	5	3	4	3	5	5	3	4	4	4	4	5	5	4	3	3	3	4	3	5	5	40.2	19.356	81.923	Inferred from homology	681660000	698070000	491270000	485540000	667500000	852020000	832310000	803710000	732290000	669410000	702930000	549800000	390030000	368270000	332100000	602020000	638240000	202360000	232220000	517760000
Methionyl-tRNAformyltransferase	A6TEU1	fmt	150957045	Cytoplasmic	8	8	7	9	6	5	7	9	6	9	7	7	4	5	4	5	8	7	8	7	7	69.2	34.022	323.31	Inferred from homology	327380000	307950000	346260000	394000000	332990000	383400000	699460000	776320000	796550000	587670000	743590000	578760000	539180000	552820000	378640000	307360000	291320000	306870000	271360000	335500000
RibosomalRNAsmallsubunitmethyltransferaseB	A6TEU2	rsmB	150957046	Cytoplasmic	2	3	2	2	3	3	2	2	2	4	3	5	2	5	2	2	4	1	3	3	3	29.5	48.555	82.175	Inferred from homology	113760000	144280000	114950000	137610000	133770000	171400000	160860000	250360000	290610000	214570000	248470000	315280000	0	183390000	0	126740000	128830000	0	139840000	126240000
Potassiumtransporterperipheralmembranecomponent	A6TEU3	trkA	150957047	CM	2	2	0	0	2	2	1	2	0	2	1	3	0	1	0	3	1	0	1	2	3	17.7	50.267	33.997	Predicted	0	0	0	0	42040000	23986000	0	0	0	0	0	80573000	0	0	0	0	0	0	0	47685000
Large-conductancemechanosensitivechannel	A6TEU4	mscL	150957048	CM	2	4	2	3	4	5	2	2	1	2	2	1	2	2	3	3	5	1	2	3	3	37.2	15.064	97.871	Inferred from homology	55732000	233240000	157790000	145520000	158780000	174240000	215990000	262790000	0	120940000	75360000	140750000	179750000	128730000	240830000	160150000	156460000	0	137290000	77783000
50SribosomalproteinL17	A6TEU7	rplQ	150957051	Cytoplasmic	4	5	5	5	6	6	4	6	4	5	5	6	4	5	5	4	5	4	4	6	6	35.9	14.446	42.949	Inferred from homology	6886300000	6006800000	5202700000	6046700000	5903400000	7163500000	6203500000	6003800000	6908800000	6589900000	6740300000	5381700000	10793000000	6395600000	11248000000	4737700000	4883400000	4489300000	5124200000	3799300000
DNA-directedRNApolymerasesubunitalpha	A6TEU8	rpoA	150957052	Cytoplasmic	16	16	17	17	17	17	16	18	15	17	12	16	17	16	18	16	16	16	17	18	18	75.7	36.465	323.31	Inferred from homology	11099000000	10024000000	9443700000	9909000000	10090000000	8402100000	11175000000	10571000000	9606900000	10179000000	11015000000	9350800000	4882800000	4852500000	6228000000	7652700000	8778400000	8669500000	8808800000	7059100000
30SribosomalproteinS4	A6TEU9	rpsD	150957053	Cytoplasmic	10	13	11	10	14	14	10	11	11	10	14	13	13	10	12	10	11	11	8	12	14	60.2	23.502	323.31	Inferred from homology	17976000000	16345000000	15026000000	14257000000	22734000000	21234000000	21980000000	20145000000	17167000000	14403000000	22757000000	19604000000	14386000000	15288000000	17735000000	14442000000	13037000000	7719900000	8682800000	16346000000
30SribosomalproteinS11	A6TEV0	rpsK	150957054	Cytoplasmic	5	7	5	5	5	6	5	7	3	5	5	5	5	5	4	5	6	6	4	5	5	60.5	13.859	198.77	Inferred from homology	6359700000	7710000000	4177200000	5020200000	6278200000	7055300000	10879000000	7596600000	11462000000	9001600000	7901200000	8764700000	8987200000	5658000000	9471700000	7809600000	4449800000	4061000000	5539800000	5973200000
30SribosomalproteinS13	A6TEV1	rpsM	150957055	Cytoplasmic	9	8	10	9	8	8	9	9	6	10	8	8	5	5	6	9	8	9	10	9	8	63.6	13.21	285.68	Inferred from homology	9692000000	11641000000	15038000000	13653000000	8842600000	8324300000	11859000000	12676000000	17990000000	14664000000	9401000000	6189700000	5575700000	4382600000	6393100000	10794000000	9195300000	9384800000	7047400000	5379200000
ProteintranslocasesubunitSecY	A6TEV2	prlA	150957056	CM	4	5	4	5	5	5	2	6	1	5	3	4	4	4	2	4	4	2	2	4	5	18.5	48.554	153.43	Inferred from homology	643140000	549980000	550960000	582760000	470340000	400840000	648650000	844130000	0	628840000	620170000	468920000	335980000	395600000	429010000	370380000	552270000	227420000	289390000	140670000
50SribosomalproteinL15	A6TEV3	rplO	150957057	Cytoplasmic	8	7	7	7	9	9	6	7	6	9	8	8	9	8	8	8	7	7	9	8	9	66.7	15.134	143.24	Inferred from homology	9962100000	10762000000	7598400000	8041000000	8229700000	8591700000	13694000000	12955000000	9043000000	11382000000	9529600000	7398400000	11354000000	11818000000	7369500000	6339600000	8492500000	4842800000	5538000000	5541200000
50SribosomalproteinL30	A6TEV4	rpmD	150957058	Cytoplasmic	4	4	4	4	3	5	4	4	2	4	2	3	4	4	3	3	3	3	3	3	3	59.3	6.5137	51.405	Inferred from homology	4038100000	4738300000	2812300000	2796100000	3153800000	2421200000	3794100000	5958600000	3314700000	2986000000	6430500000	5320700000	3346600000	2656900000	3008400000	1654600000	3578100000	1682300000	1980000000	1936500000
30SribosomalproteinS5	A6TEV5	rpsE	150957059	Cytoplasmic	8	8	7	7	9	9	6	8	5	6	5	8	9	9	9	7	9	6	7	9	9	65.9	17.647	323.31	Inferred from homology	8790800000	9607200000	10171000000	9902900000	10268000000	8671100000	9634000000	10571000000	13933000000	12012000000	11832000000	11221000000	12459000000	8821900000	12595000000	7697800000	9535900000	4366600000	6798000000	7432000000
50SribosomalproteinL18	A6TEV6	rplR	150957060	Cytoplasmic	1	1	1	1	6	5	1	2	1	2	3	7	4	5	4	1	1	1	1	6	5	64.1	12.769	37.917	Inferred from homology	1110700000	476520000	2456000000	2249600000	2436300000	950780000	464420000	772360000	1559100000	1411300000	2382400000	3924700000	1273000000	899660000	1935100000	3914800000	707360000	3329300000	2880500000	1610400000
50SribosomalproteinL6	A6TEV7	rplF	150957061	Cytoplasmic	11	11	11	10	10	11	10	11	9	9	10	11	10	11	9	10	11	11	12	11	10	78	18.843	323.31	Inferred from homology	16679000000	19712000000	15899000000	17866000000	18908000000	18777000000	26512000000	26177000000	21334000000	17901000000	24482000000	15352000000	18176000000	11133000000	20044000000	15824000000	14715000000	8690700000	9810900000	12927000000
30SribosomalproteinS8	A6TEV8	rpsH	150957062	Cytoplasmic	6	7	6	7	9	8	6	9	5	8	6	8	8	8	7	8	6	7	8	9	9	68.5	14.098	179.43	Inferred from homology	5507000000	6016200000	5913200000	6506200000	4148300000	5772700000	5458100000	5042600000	4126600000	4833900000	5014800000	5956600000	5629600000	3950500000	3893200000	4022900000	3500100000	3408100000	4313200000	3945000000
30SribosomalproteinS14	A6TEV9	rpsN	150957063	Cytoplasmic	2	2	2	2	5	5	2	2	2	2	4	4	4	4	4	1	1	2	2	4	4	43.8	11.033	241.5	Inferred from homology	5175500000	4918000000	6275700000	5522900000	5579800000	5085700000	5401500000	5400600000	3831700000	4431800000	4202900000	4172200000	4454700000	2501900000	2613200000	0	4114400000	750990000	2338200000	4090200000
50SribosomalproteinL5	A6TEW0	rplE	150957064	Cytoplasmic	15	17	16	16	17	18	15	16	16	16	16	16	15	15	15	16	17	16	15	17	18	74.9	20.301	323.31	Inferred from homology	16677000000	19282000000	20207000000	22215000000	17884000000	18874000000	22256000000	25353000000	23975000000	26602000000	19145000000	21269000000	11925000000	10018000000	12127000000	16997000000	13038000000	20518000000	17273000000	16141000000
50SribosomalproteinL24	A6TEW1	rplX	150957065	Cytoplasmic	10	8	9	8	9	9	8	10	8	9	8	7	8	7	9	6	8	8	7	9	9	67.3	11.316	280.37	Inferred from homology	16984000000	20965000000	11162000000	9429100000	5623900000	5005300000	14823000000	16424000000	9172400000	9268500000	9037900000	3648700000	4832100000	4813000000	5601500000	11488000000	15014000000	5958200000	6323900000	3368400000
50SribosomalproteinL14	A6TEW2	rplN	150957066	Cytoplasmic	5	6	4	6	6	6	5	4	5	7	6	6	7	7	6	5	5	6	5	6	6	57.7	13.555	323.31	Inferred from homology	3834600000	4065200000	3320000000	3553400000	8512100000	8066800000	3415200000	4520100000	3897100000	3926300000	9470800000	6486400000	5653000000	3378400000	4623500000	6143500000	2195100000	2881400000	2957900000	6797600000
30SribosomalproteinS17	A6TEW3	rpsQ	150957067	Cytoplasmic	4	4	4	4	4	4	4	4	4	4	4	4	3	4	4	3	4	4	4	3	3	39.3	9.7034	261.05	Inferred from homology	3103200000	2359600000	1511900000	1472300000	2307500000	2395300000	3895600000	4462200000	1968800000	3311900000	2156600000	1560300000	4087000000	2475200000	3953100000	1788100000	2246400000	452560000	518050000	1128300000
50SribosomalproteinL29	A6TEW4	rpmC	150957068	Cytoplasmic	2	2	2	2	3	3	2	2	2	2	3	3	3	3	3	2	2	2	2	3	3	55.6	7.2434	323.31	Inferred from homology	8656200000	8757900000	6640000000	7019800000	5989000000	5678700000	6228900000	9394100000	4517200000	5705200000	3965900000	4149700000	5949400000	6913500000	19808000000	4126800000	7796100000	2906400000	3926000000	2442000000
50SribosomalproteinL16	A6TEW5	rplP	150957069	Cytoplasmic	4	4	3	4	4	4	4	4	3	4	4	4	4	5	4	4	4	4	4	5	4	51.5	15.25	323.31	Inferred from homology	7527400000	7910100000	7026600000	6870000000	8483600000	11089000000	7610400000	8187500000	6163100000	6948900000	7467800000	12518000000	11915000000	13402000000	14002000000	7891000000	5946300000	6791700000	6228000000	9968800000
30SribosomalproteinS3	A6TEW6	rpsC	150957070	Cytoplasmic	11	12	9	9	11	11	12	11	10	10	13	12	14	13	9	11	10	10	10	12	13	66.8	25.839	323.31	Inferred from homology	23883000000	24091000000	22059000000	22469000000	19439000000	17100000000	31181000000	29228000000	25198000000	24553000000	21914000000	20744000000	24917000000	17306000000	18199000000	25664000000	18709000000	23289000000	17068000000	19093000000
50SribosomalproteinL22	A6TEW7	rplV	150957071	Cytoplasmic	11	11	8	9	11	10	9	11	8	9	9	8	7	7	6	9	9	10	10	10	9	62.7	12.196	323.31	Inferred from homology	11729000000	11369000000	11296000000	10137000000	10832000000	11322000000	11983000000	13180000000	10918000000	11487000000	9362800000	8106800000	7846400000	5113400000	7535700000	8609200000	7416600000	5317500000	6795800000	5406900000
30SribosomalproteinS19	A6TEW8	rpsS	150957072	Cytoplasmic	7	7	7	6	6	5	6	6	6	6	4	5	6	5	5	7	8	6	7	5	7	70.7	10.416	42.513	Inferred from homology	6547500000	6774300000	6158400000	6606300000	2721200000	3980500000	6602900000	6160600000	5497800000	5259400000	2935400000	2804600000	1616500000	1907000000	1734700000	4130900000	5747900000	4613600000	6300600000	2067100000
50SribosomalproteinL2	A6TEW9	rplB	150957073	Cytoplasmic	11	12	10	11	17	17	10	11	8	12	12	14	16	17	15	10	13	9	11	17	16	65.9	29.834	323.31	Inferred from homology	13001000000	20215000000	11678000000	14510000000	13772000000	13110000000	21294000000	17924000000	19596000000	18665000000	15117000000	13645000000	15894000000	13061000000	17036000000	13939000000	13698000000	8878100000	8350300000	8589100000
50SribosomalproteinL23	A6TEX0	rplW	150957074	Cytoplasmic	2	2	1	2	3	3	1	2	1	2	2	2	3	3	3	2	2	3	2	3	3	34	11.213	207.8	Inferred from homology	827300000	732970000	1375300000	1129300000	370570000	768310000	380840000	385980000	1108200000	1205700000	0	746760000	1711300000	1085500000	1668100000	334830000	255500000	299550000	669590000	588320000
50SribosomalproteinL4	A6TEX1	rplD	150957075	Cytoplasmic	10	10	9	10	11	12	9	11	7	10	10	8	9	10	10	8	10	10	8	10	11	72.1	22.113	323.31	Inferred from homology	9973300000	11718000000	11787000000	10126000000	17225000000	16746000000	15099000000	14490000000	18023000000	16018000000	17227000000	19693000000	15615000000	13019000000	17534000000	10764000000	8800600000	10537000000	10542000000	14525000000
50SribosomalproteinL3	A6TEX2	rplC	150957076	Cytoplasmic	9	10	9	7	11	11	9	10	7	10	10	10	12	10	11	9	8	7	8	11	9	80.4	22.238	262.66	Inferred from homology	10076000000	9718200000	12091000000	13065000000	9144900000	12526000000	11845000000	11681000000	16297000000	12478000000	16085000000	16030000000	9474900000	8796300000	10683000000	8950100000	5349200000	10319000000	9468100000	9831800000
30SribosomalproteinS10	A6TEX3	rpsJ	150957077	Cytoplasmic	7	6	8	9	8	8	4	6	7	8	9	8	8	8	8	9	6	7	9	9	8	75.7	11.766	201.67	Inferred from homology	14281000000	15127000000	12460000000	14135000000	13314000000	10499000000	14708000000	15436000000	15966000000	15123000000	16242000000	12066000000	12377000000	9402600000	13696000000	11595000000	9380200000	6770000000	7561100000	8105700000
Ferroxidase	A6TEX5	bfr	150957079	Cytoplasmic	0	0	0	0	0	0	0	0	0	0	1	0	0	1	0	1	5	2	5	3	5	50	14.881	61.357	Inferred from homology	0	0	0	0	0	0	0	0	0	0	0	0	0	0	0	0	664850000	252510000	490670000	200870000
ElongationfactorTu	A6TEX7	tufA	150957081	Cytoplasmic	28	29	25	29	28	29	25	27	21	24	22	23	24	25	26	26	28	26	26	26	28	89.8	43.246	323.31	Inferred from homology	98090000000	113790000000	105230000000	113950000000	108180000000	93530000000	85977000000	90981000000	91059000000	88406000000	69180000000	58740000000	80512000000	80862000000	77032000000	80236000000	82717000000	66821000000	73301000000	66609000000
ElongationfactorG	A6TEX8	fusA	150957082	Cytoplasmic	34	31	32	32	33	33	30	35	29	33	29	31	33	32	33	32	34	34	34	33	35	73.3	77.542	323.31	Inferred from homology	46309000000	50351000000	49666000000	53599000000	34653000000	36118000000	36656000000	40003000000	36447000000	41566000000	28208000000	31043000000	29507000000	28547000000	30724000000	50377000000	36851000000	52172000000	44996000000	34741000000
30SribosomalproteinS7	A6TEX9	rpsG	150957083	Cytoplasmic	11	11	13	11	12	12	11	11	10	11	10	10	9	9	10	10	10	11	11	12	13	50.6	17.632	323.31	Inferred from homology	22526000000	22566000000	17781000000	16806000000	14856000000	15094000000	19252000000	22127000000	18383000000	15857000000	14649000000	13822000000	16770000000	12652000000	17542000000	15147000000	18457000000	9457600000	10112000000	12247000000
30SribosomalproteinS12	A6TEY0	rpsL	150957084	Cytoplasmic	3	4	4	4	6	7	5	5	5	4	6	7	6	6	6	5	5	4	4	7	7	53.2	13.751	79.541	Inferred from homology	3653800000	4221400000	2833200000	2565900000	6835800000	6217600000	4201100000	5623100000	4333500000	3717700000	8815500000	7337800000	4735100000	4160700000	3866400000	1753900000	2603400000	2127600000	3476800000	4572700000
ProteinTusC	A6TEY2	tusC	150957086	CM	0	0	0	0	0	0	0	1	0	1	0	0	0	0	0	0	0	0	0	0	1	17.6	13.04	10.219	Inferred from homology	0	0	0	0	0	0	0	0	0	7885900	0	0	0	0	0	0	0	0	0	0
Putativeregulator	A6TEY4	yheO	150957088	Cytoplasmic	1	1	2	1	2	1	1	2	0	0	2	1	2	3	3	1	1	1	1	1	2	35.4	26.81	36.103	Predicted	0	0	0	0	0	0	0	0	0	0	99839000	0	134710000	283690000	204020000	0	0	0	0	0
Peptidyl-prolylcis-transisomerase	A6TEY5	fkpA	150957089	Periplasmic	8	8	6	5	12	12	6	9	5	7	8	8	10	10	7	8	10	6	8	10	11	56.2	29.46	323.31	Inferred from homology	1923700000	1664700000	2007400000	1954700000	2042700000	2061300000	1525800000	1401000000	1421100000	1428400000	1884700000	1280800000	1386400000	1408000000	1355800000	1751600000	1954300000	1755600000	1298100000	2271100000
ProteinSlyX	A6TEY6	slyX	150957090	Unknown	1	2	1	1	1	1	1	2	0	1	1	1	1	0	1	1	0	0	0	2	2	44.4	8.3555	62.694	Inferred from homology	0	71241000	0	0	0	0	0	85523000	0	0	0	0	0	0	0	0	0	0	0	0
Peptidyl-prolylcis-transisomerase	A6TEY7	slyD	150957091	Cytoplasmic	4	4	4	5	4	3	3	3	3	5	3	3	2	3	4	3	3	3	4	3	4	67.7	20.743	267.26	Inferred from homology	410430000	398660000	591670000	716570000	596370000	622960000	372360000	386650000	855680000	762510000	438590000	378030000	1140400000	648580000	806190000	632340000	289810000	1124300000	918870000	866670000
PutativeATP-bindingcomponentofatransportsystem	A6TEZ1	yheS	150957095	Cytoplasmic	3	2	3	2	6	6	2	6	6	6	5	8	4	7	5	1	2	2	2	5	9	32.2	71.286	192.67	Predicted	95366000	0	84423000	107140000	73495000	82474000	125670000	139690000	197250000	153960000	170500000	99888000	96414000	98215000	84192000	0	68234000	108330000	42556000	79700000
UPF0270proteinKPN78578_37030	A6TEZ3	KPN78578_37030	150957097	Unknown	0	0	0	1	0	0	1	1	0	1	0	0	0	0	0	0	1	0	1	0	0	31.9	8.3043	3.4032	Inferred from homology	0	0	0	0	0	0	0	0	0	0	0	0	0	0	0	0	0	0	4139600	0
Phosphoribulokinase	A6TEZ4	prkB	150957098	Cytoplasmic	0	0	0	0	1	0	0	0	0	1	0	0	0	0	0	0	1	1	0	1	0	12.8	32.4	4.2569	Inferred from homology	0	0	0	0	0	0	0	0	0	0	0	0	0	0	0	0	0	28959000	0	0
Uncharacterizedprotein	A6TEZ5	yhfA	150957099	Cytoplasmic	0	0	0	0	0	0	0	0	0	1	0	1	1	1	1	0	0	0	0	0	0	9.7	14.543	4.2977	Predicted	0	0	0	0	0	0	0	0	0	0	0	0	0	0	123770000	0	0	0	0	0
CyclicAMPreceptorprotein	A6TEZ6	crp	150957100	Cytoplasmic	7	6	5	5	6	6	6	9	6	8	4	8	6	4	6	10	9	6	7	7	8	72.4	23.656	100.23	Predicted	1157700000	1037400000	850650000	985510000	964600000	1028700000	2105700000	1753900000	2034000000	1631600000	2420000000	1502000000	2030500000	2120400000	1572600000	1321900000	1604900000	1130100000	1427300000	1334400000
Acetylornithine/succinyldiaminopimelateaminotransferase	A6TEZ8	argD	150957102	Cytoplasmic	0	0	0	0	1	1	0	0	0	0	1	0	1	0	1	0	0	0	0	2	2	11.1	43.553	10.898	Inferred from homology	0	0	0	0	0	0	0	0	0	0	0	0	0	0	0	0	0	0	0	15643000
Para-aminobenzoatesynthasecomponentII	A6TEZ9	pabA	150957103	Cytoplasmic	0	0	0	0	1	0	0	1	0	1	0	1	0	0	0	0	1	0	0	1	0	11.2	20.571	10.954	Predicted	0	0	0	0	0	0	0	0	0	0	0	0	0	0	0	0	11411000	0	0	0
Peptidyl-prolylcis-transisomerase	A6TF02	ppiA	150957106	Periplasmic	5	6	6	6	4	5	4	4	6	6	5	5	4	6	6	6	6	6	7	5	5	70.4	20.389	164.24	Inferred from homology	1048600000	1004100000	894810000	932200000	890680000	742020000	742780000	659760000	609370000	478390000	653250000	645880000	986590000	926150000	1220900000	902090000	933270000	1057400000	603160000	809700000
Nitritereductase(NAD(P)H)subunit	A6TF05	nirB	150957109	Cytoplasmic	13	10	12	10	16	13	0	0	1	3	1	1	1	1	1	5	10	6	5	7	11	39.8	92.917	323.31	Inferred from homology	639630000	508700000	528720000	541700000	649480000	459850000	0	0	0	133650000	0	0	0	0	0	299580000	348050000	239730000	231090000	207060000
Nitritereductasesmallsubunit	A6TF06	nirD	150957110	Cytoplasmic	2	2	1	1	1	1	1	1	1	1	1	0	0	0	0	0	1	2	1	1	1	32.4	11.982	76.7	Predicted	76138000	68462000	0	0	124520000	132530000	0	0	0	0	0	0	0	0	0	0	0	76748000	0	60100000
Sirohemesynthase2	A6TF07	cysG2	150957111	Cytoplasmic	0	0	0	0	2	1	0	0	0	1	0	1	0	0	0	0	1	0	2	1	3	35.2	49.979	15.738	Inferred from homology	0	0	0	0	35949000	0	0	0	0	0	0	0	0	0	0	0	0	0	0	0
Tryptophan--tRNAligase	A6TF08	trpS	150957112	Cytoplasmic	8	7	10	10	8	10	8	10	6	9	7	7	9	10	9	8	9	7	9	10	11	67.7	37.504	241.48	Inferred from homology	448940000	486280000	542210000	511840000	870410000	740340000	648870000	641480000	564550000	479180000	801030000	704510000	718860000	828520000	963320000	770400000	494110000	691330000	560200000	592010000
Phosphoglycolatephosphatase	A6TF09	gph	150957113	Cytoplasmic	4	3	3	3	2	3	3	3	3	3	0	1	1	1	2	1	2	2	3	1	3	41.9	27.424	56.594	Inferred from homology	107790000	106020000	142800000	142950000	0	148070000	89105000	118200000	129150000	158740000	0	111950000	0	0	0	0	116870000	191350000	173730000	0
Ribulose-phosphate3-epimerase	A6TF10	r	150957114	Cytoplasmic	2	2	1	0	2	2	2	3	1	1	2	4	0	1	1	5	6	1	5	4	3	68.4	24.379	68.392	Inferred from homology	168140000	159330000	0	0	0	157530000	224000000	182100000	0	0	0	235370000	0	0	0	134320000	239690000	0	185700000	195150000
CelldivisionproteinDamX	A6TF12	damX	150957116	Outer membrane	5	6	3	2	8	8	4	7	1	4	4	6	4	5	6	3	4	2	3	6	8	40	45.714	187.94	Inferred from homology	501060000	483380000	441590000	391550000	573610000	348060000	405040000	546150000	0	448260000	430850000	339770000	398810000	437010000	526420000	432340000	475450000	536580000	541420000	280380000
3-dehydroquinatesynthase	A6TF13	aroB	150957117	Cytoplasmic	5	4	4	6	4	3	4	6	5	5	4	3	2	5	3	4	5	4	6	4	5	49.2	39.213	158.02	Inferred from homology	180060000	180810000	221880000	241430000	159560000	162190000	261560000	256050000	270240000	258950000	244870000	247290000	0	401280000	185620000	315360000	231720000	386960000	290480000	247450000
Shikimatekinase1	A6TF14	aroK	150957118	Cytoplasmic	6	6	6	5	8	4	4	5	3	6	4	5	5	6	6	5	7	4	6	5	6	65.9	19.486	162	Inferred from homology	808640000	786180000	666740000	682370000	601080000	624480000	734760000	833750000	842490000	907240000	557070000	971150000	650080000	453890000	659430000	489800000	679590000	768380000	662800000	606930000
Bifunctionalpenicillin-bindingprotein1a:transglycosylase/transpeptidase	A6TF20	mrcA	150957124	CM	1	1	0	1	1	0	0	4	0	1	2	0	1	0	0	1	1	0	0	1	0	9.1	88.187	10.83	Predicted	0	0	0	0	0	0	0	69664000	0	0	19893000	0	0	0	0	0	0	0	0	0
Conservedprotein,MutT-likeprotein	A6TF21	yrfE	150957125	Cytoplasmic	0	3	0	1	4	2	1	2	1	1	2	0	0	0	0	0	1	0	2	1	5	48.9	21.14	56.425	Predicted	0	78449000	0	0	57519000	0	0	0	0	0	0	0	0	0	0	0	0	0	0	0
Putativehydrolase,containsaphophatase-likedomain	A6TF23	yrfG	150957127	Cytoplasmic	0	0	0	0	2	1	0	0	0	0	1	0	0	0	0	0	0	1	0	1	1	21.1	26.032	3.8634	Predicted	0	0	0	0	0	0	0	0	0	0	0	0	0	0	0	0	0	0	0	0
33kDachaperonin	A6TF25	hslO	150957129	Cytoplasmic	5	5	5	5	8	8	5	7	6	7	7	8	7	7	6	5	5	7	5	8	8	56.1	32.62	323.31	Inferred from homology	826960000	558130000	518670000	586590000	557990000	806010000	946230000	1074500000	851950000	962730000	792930000	1015000000	999380000	1294300000	1042300000	327570000	664700000	971230000	635490000	857190000
Phosphoenolpyruvatecarboxykinase[ATP]	A6TF26	pckA	150957130	Cytoplasmic	3	7	6	6	7	7	4	9	7	9	8	9	5	7	9	10	16	8	15	14	17	68.3	59.533	323.31	Inferred from homology	136830000	230270000	195820000	208250000	197970000	245570000	259890000	360730000	389140000	399670000	456030000	299540000	115470000	293510000	365940000	712800000	1509700000	668380000	1052600000	602380000
Osmolarityresponseregulator	A6TF28	ompR	150957132	Cytoplasmic	2	1	3	3	5	4	2	2	2	3	2	3	1	5	5	3	2	3	5	5	4	40.2	27.353	70.717	Predicted	96042000	0	123700000	116080000	69032000	77722000	113040000	0	158500000	127730000	82832000	92771000	0	144080000	72872000	164870000	162250000	229510000	174230000	107040000
Uncharacterizedprotein	A6TF30	yhgF	150957134	Cytoplasmic	15	18	11	11	18	18	15	17	9	12	14	13	10	12	10	8	15	7	10	19	19	46.9	85.083	323.31	Predicted	694440000	667590000	681890000	686760000	766470000	750490000	832830000	738280000	767550000	717220000	859530000	810600000	651810000	434410000	400540000	506600000	560240000	446230000	426360000	563500000
FerrousirontransportproteinB	A6TF32	feoB	150957136	CM	1	3	1	0	4	3	0	1	0	0	0	0	1	0	0	0	0	0	0	3	4	17.1	83.92	10.416	Evidence at protein level	0	0	0	0	0	0	0	0	0	0	0	0	0	0	0	0	0	0	0	107410000
Pimeloyl-[acyl-carrierprotein]methylesteresterase	A6TF35	bioH	150957139	Cytoplasmic	2	0	1	1	3	2	0	1	2	2	0	0	0	0	1	1	2	1	1	2	2	29.2	28.263	32.198	Inferred from homology	0	0	0	0	0	0	0	0	0	0	0	0	0	0	0	0	30595000	0	0	0
Fe/SbiogenesisproteinNfuA	A6TF37	nfuA	150957141	Cytoplasmic	6	7	4	4	6	6	5	5	4	4	5	5	6	6	5	4	5	3	5	5	6	67	21.004	323.31	Inferred from homology	804210000	811990000	760970000	763350000	678920000	907320000	1238000000	1175200000	974700000	685270000	1089000000	1087300000	989630000	765530000	1065300000	1161100000	978570000	944580000	801040000	721420000
4-alpha-glucanotransferase	A6TF39	malQ	150957143	Cytoplasmic	2	1	2	2	2	1	0	1	0	0	0	1	0	0	0	0	1	1	0	1	4	11	78.51	14.444	Inferred from homology	9752200	0	14884000	11742000	0	0	0	0	0	0	0	0	0	0	0	0	0	0	0	0
Alpha-1,4glucanphosphorylase	A6TF40	malP	150957144	Cytoplasmic	13	10	10	11	14	9	1	4	1	5	0	3	2	2	3	10	14	8	12	12	10	51.8	90.058	323.31	Inferred from homology	565440000	460070000	573560000	487200000	468860000	412830000	0	139670000	0	147850000	0	134250000	0	0	0	684180000	543700000	713770000	618590000	661290000
HTH-typetranscriptionalregulatorMalT	A6TF41	malT	150957145	CM	1	0	0	0	5	3	0	2	0	1	0	0	0	1	0	2	1	1	1	6	3	16.2	103.14	22.743	Inferred from homology	0	0	0	0	53736000	38529000	0	0	0	0	0	0	0	0	0	0	0	0	0	57655000
ThiosulfatesulfurtransferaseGlpE	A6TF44	gl	150957148	Cytoplasmic	1	1	0	1	1	1	0	0	1	1	1	1	1	1	1	1	1	1	1	2	2	37.6	12.269	50.002	Inferred from homology	0	0	0	0	0	0	0	0	151030000	0	0	0	0	0	0	0	0	0	0	0
Glycerol-3-phosphatedehydrogenase	A6TF45	glpD	150957149	Cytoplasmic	23	21	18	21	24	22	13	19	8	19	16	13	12	13	17	16	18	14	17	19	21	68.3	56.695	323.31	Inferred from homology	2497000000	2517600000	2553500000	2459000000	2512400000	2341400000	1681100000	1842000000	1862800000	1833900000	1416300000	1608000000	2009700000	1323400000	1682000000	1438600000	1364600000	1412500000	1423600000	1593600000
Alpha-1,4glucanphosphorylase	A6TF47	glgP	150957151	Cytoplasmic	0	0	0	0	0	0	0	0	1	0	0	0	0	1	0	0	4	2	3	2	5	18.3	93.578	25.64	Inferred from homology	0	0	0	0	0	0	0	0	0	0	0	0	0	0	0	0	48915000	45171000	63284000	46817000
Glycogensynthase	A6TF48	glgA	150957152	Cytoplasmic	0	1	0	0	0	0	1	2	0	1	0	0	0	1	0	1	5	1	3	1	4	22.4	53.004	8.3477	Inferred from homology	0	0	0	0	0	0	0	0	0	0	0	0	0	0	0	0	50469000	0	68960000	0
Glucose-1-phosphateadenylyltransferase	A6TF49	glgC	150957153	Cytoplasmic	0	0	0	0	1	0	0	0	0	0	0	0	0	1	0	1	4	1	4	0	4	30.2	48.52	38.671	Inferred from homology	0	0	0	0	0	0	0	0	0	0	0	0	0	0	0	0	127470000	0	123310000	0
1,4-alpha-glucanbranchingenzymeGlgB	A6TF51	glgB	150957155	Cytoplasmic	0	0	0	0	0	0	1	0	0	1	1	1	0	3	0	0	2	0	2	0	5	15.2	83.823	41.327	Inferred from homology	0	0	0	0	0	0	0	0	0	0	0	0	0	0	0	0	0	0	28752000	0
Aspartate-semialdehydedehydrogenase	A6TF52	asd	150957156	Cytoplasmic	8	6	8	7	7	6	5	8	6	9	4	5	5	5	6	8	10	6	9	7	9	67.4	39.877	323.31	Inferred from homology	321960000	257800000	398480000	377920000	327080000	388060000	405960000	270570000	480020000	384970000	349000000	477350000	466650000	496220000	359860000	715750000	423450000	615420000	683740000	511740000
Regulatorofgluconate(Gnt)operon	A6TF55	gntR	150957159	Cytoplasmic	1	2	2	3	2	1	2	2	1	1	1	0	0	2	1	2	2	1	2	1	2	20.5	36.596	22.662	Predicted	50977000	45839000	41154000	47190000	0	0	58901000	62653000	0	0	0	0	0	0	0	87542000	43549000	0	59369000	0
PutativeNAD(P)-bindingdehydrogenase	A6TF57	yhhX	150957161	Cytoplasmic	0	1	2	0	3	3	0	0	0	0	0	0	0	1	0	1	0	1	0	3	7	32.5	40.15	13.815	Predicted	0	0	92927000	0	0	81528000	0	0	0	0	0	0	0	0	0	0	0	0	0	68294000
Gamma-glutamyltranspeptidase	A6TF60	ggt	150957164	Periplasmic	0	0	0	0	0	0	0	0	0	0	0	0	0	0	0	0	2	0	2	0	2	10.8	60.88	25.939	Predicted	0	0	0	0	0	0	0	0	0	0	0	0	0	0	0	0	37889000	0	0	0
Uncharacterizedprotein	A6TF61	yhhA	150957165	Unknown	1	0	0	0	1	1	0	0	0	1	0	1	0	0	0	0	0	1	1	1	1	15.1	11.966	60.918	Predicted	0	0	0	0	0	0	0	0	0	13043000	0	0	0	0	0	0	0	0	0	0
Cytoplasmicglycerophosphodiesterphosphodiesterase	A6TF62	ugpQ	150957166	Cytoplasmic	1	0	0	0	0	1	0	0	0	0	0	1	0	1	0	1	1	0	0	1	2	9.8	27.179	3.0754	Predicted	0	0	0	0	0	0	0	0	0	0	0	0	0	0	0	0	23350000	0	0	0
sn-glycerol3-phosphatetransportprotein(ABCsuperfamily,peri_bind)	A6TF66	ugpB	150957170	Periplasmic	1	1	0	0	2	0	0	1	0	0	0	0	0	1	0	0	3	0	0	0	1	25.3	48.226	4.2687	Predicted	0	0	0	0	0	0	0	0	0	0	0	0	0	0	0	0	46997000	0	0	0
High-affinitybranched-chainaminoacidtransportprotein(ABCsuperfamily,peri_bind)	A6TF75	livJ	150957179	Periplasmic	1	0	0	0	1	1	0	0	1	1	1	1	0	0	1	1	1	1	1	1	3	12.5	38.876	48.271	Predicted	0	0	0	0	0	0	0	0	0	0	0	0	0	0	0	5793500	0	0	0	0
CelldivisionproteinFtsX	A6TF81	ftsX	150957185	CM	3	2	1	2	2	4	2	4	2	4	2	2	2	3	3	2	3	2	3	4	2	35.7	38.854	85.398	Inferred from homology	62470000	44223000	0	91320000	0	64854000	112330000	110150000	115710000	112050000	0	0	107730000	71898000	122820000	55240000	68551000	18750000	65463000	50379000
ATP-bindingcomponentofamembrane-associatedcomplexinvolvedincelldivision	A6TF82	ftsE	150957186	CM	1	0	1	3	3	2	0	1	2	3	3	2	2	3	1	1	1	1	3	2	3	36.5	24.245	83.942	Predicted	0	0	0	113630000	150020000	131550000	0	0	191570000	159790000	96185000	145490000	153080000	160200000	0	0	0	0	139150000	92927000
SignalrecognitionparticlereceptorFtsY	A6TF83	ftsY	150957187	Cytoplasmic	11	11	8	10	13	11	7	12	8	11	7	7	8	8	10	9	9	8	8	10	13	44	54.983	277.89	Inferred from homology	502110000	540790000	436810000	357450000	480530000	522080000	518460000	473900000	493050000	471580000	559650000	451210000	553850000	491410000	661380000	456440000	364440000	565120000	367460000	490180000
RibosomalRNAsmallsubunitmethyltransferaseD	A6TF84	yhhF	150957188	Unknown	2	3	1	3	1	1	1	3	1	3	1	2	0	1	1	1	3	2	2	1	0	52	21.95	51.962	Inferred from homology	27255000	26329000	0	53993000	0	0	0	49108000	0	82754000	0	0	0	0	0	0	24844000	80383000	137480000	0
SulfurtransferaseTusA	A6TF89	tusA	150957193	Cytoplasmic	1	1	1	1	0	1	1	1	0	1	0	1	1	1	1	0	1	1	0	1	1	21	9.2597	8.7371	Inferred from homology	0	0	0	0	0	0	0	99127000	0	0	0	0	0	0	0	0	0	0	0	0
Periplasmicprotein	A6TF91	dcrB	150957195	Periplasmic	6	5	3	5	5	5	2	6	0	4	3	2	6	4	4	3	7	3	6	5	5	80	19.525	323.31	Predicted	359460000	411780000	240660000	389980000	361360000	330700000	231020000	335400000	0	278000000	340930000	412260000	422740000	421000000	413790000	278960000	450810000	390000000	242420000	425020000
Undecaprenylphosphate-alpha-4-amino-4-deoxy-L-arabinosearabinosyltransferase	A6TF96	arnT	150957200	CM	1	0	1	1	2	2	0	0	0	1	0	1	0	0	0	0	1	1	1	2	2	9.4	61.948	16.237	Inferred from homology	0	0	0	0	0	13102000	0	0	0	0	0	0	0	0	0	0	0	0	0	0
BifunctionalpolymyxinresistanceproteinArnA	A6TF98	arnA	150957202	Cytoplasmic	10	11	11	9	13	12	7	10	7	10	6	10	8	9	8	9	9	11	13	15	16	54.5	74.044	323.31	Inferred from homology	672150000	691320000	740190000	848210000	579350000	710720000	577230000	527110000	620210000	606570000	494910000	814510000	627740000	643540000	669420000	1063200000	673410000	1082000000	879360000	836490000
Undecaprenyl-phosphate4-deoxy-4-formamido-L-arabinosetransferase	A6TF99	arnC	150957203	CM	3	2	1	2	2	2	2	3	2	2	0	2	2	2	2	1	3	1	3	3	2	22.9	36.693	31.197	Inferred from homology	61605000	67019000	0	68452000	52600000	0	91430000	68141000	78998000	70625000	0	0	0	90028000	0	0	71309000	0	52242000	88842000
UDP-4-amino-4-deoxy-L-arabinose--oxoglutarateaminotransferase	A6TFA0	arnB	150957204	Cytoplasmic	3	6	3	4	5	3	4	5	3	3	3	2	1	4	4	3	4	2	4	6	6	34.6	41.32	57.855	Inferred from homology	100540000	95122000	111030000	128890000	104020000	114130000	105480000	97009000	113370000	136020000	84362000	78784000	0	111030000	142150000	110890000	104760000	211630000	130520000	175260000
Nickel-responsiveregulator	A6TFA8	nikR	150957212	Cytoplasmic	0	0	0	0	0	1	0	0	0	0	1	0	0	1	1	0	0	0	0	1	1	16.7	14.9	6.9343	Inferred from homology	0	0	0	0	0	52264000	0	0	0	0	0	0	0	0	0	0	0	0	0	0
PutativeoxidoreductasewithFAD/NAD(P)-bindingdomain	A6TFB0	yhiN	150957214	Unknown	1	0	0	0	0	0	1	2	0	1	1	1	0	1	0	0	0	0	0	0	1	20.8	44.335	56.392	Predicted	0	0	0	0	0	0	21834000	0	0	0	0	0	0	0	0	0	0	0	0	0
Phosphatetransporter	A6TFB1	pitA	150957215	CM	1	1	1	1	2	2	2	2	0	2	0	1	2	2	2	2	1	1	0	1	1	7.2	53.36	13.576	Inferred from homology	84796000	63704000	0	0	48559000	0	0	87560000	0	97651000	0	0	74808000	77396000	0	53149000	0	0	0	0
Universalstressprotein	A6TFB3	uspA	150957217	Cytoplasmic	3	2	2	3	1	0	0	1	0	1	0	1	0	0	0	3	4	4	5	1	4	71	16.181	159.47	Inferred from homology	103010000	100090000	171520000	137840000	0	0	0	0	0	0	0	0	0	0	0	150680000	161000000	237300000	347900000	0
RibosomalRNAsmallsubunitmethyltransferaseJ	A6TFB5	rsmJ	150957219	Unknown	0	1	1	0	2	0	0	1	1	1	0	0	0	0	0	0	1	0	1	0	1	24.4	26.786	19.599	Inferred from homology	0	0	0	0	0	0	0	0	0	30824000	0	0	0	0	0	0	0	0	0	0
OligopeptidaseA	A6TFB6	prlC	150957220	Cytoplasmic	17	14	16	19	21	22	12	17	14	16	14	17	21	26	26	18	22	23	26	21	27	70.4	76.703	323.31	Inferred from homology	1501400000	1551800000	1518400000	1709800000	1632100000	1740400000	1620900000	1795200000	1814600000	1782200000	1726900000	2673600000	2889300000	3045100000	2696200000	1773200000	2260200000	2755500000	2620600000	2413100000
RibosomalRNAlargesubunitmethyltransferaseJ	A6TFB8	yhiR	150957222	Cytoplasmic	2	2	3	2	3	2	1	1	2	2	0	2	0	0	1	2	3	2	4	2	4	40.7	32.005	70.85	Inferred from homology	93724000	105960000	130930000	130450000	103070000	107460000	0	0	111780000	135360000	0	35495000	0	0	0	159240000	88839000	193370000	134660000	120460000
Glutathionereductase	A6TFB9	gor	150957223	Cytoplasmic	7	8	7	7	9	9	5	8	3	4	6	7	1	0	1	7	9	7	10	9	12	62.2	48.877	323.31	Inferred from homology	366450000	398450000	348800000	341780000	529140000	462780000	217670000	347770000	181190000	304200000	379590000	478050000	0	0	0	368670000	448600000	446940000	459090000	605970000
Putativeiron-containingalcoholdehydrogenase	A6TFC1	KPN_03868	150957225	Cytoplasmic	1	1	2	3	0	0	0	0	0	1	0	0	0	0	0	1	1	2	4	0	1	24.9	41.932	34.683	Predicted	0	0	16605000	15784000	0	0	0	0	0	0	0	0	0	0	0	23654000	27281000	65671000	52517000	0
Oxidoreductase	A6TFC4	KPN_03871	150957228	Cytoplasmic	0	0	0	1	0	0	0	0	0	0	0	0	0	0	0	0	1	1	1	0	0	10.3	26.642	26.426	Predicted	0	0	0	0	0	0	0	0	0	0	0	0	0	0	0	0	2051300	0	4481300	0
Ketodeoxygluconokinase	A6TFC9	kdgK	150957233	Unknown	0	0	0	0	4	3	0	2	0	1	5	3	1	2	2	1	0	0	0	4	5	27.5	33.955	80.901	Predicted	0	0	0	0	50868000	42977000	0	0	0	0	44913000	26806000	0	52214000	67084000	0	0	0	0	68188000
Putativepeptidase	A6TFD0	yhjJ	150957234	Unknown	1	2	0	1	3	5	2	2	2	0	1	3	3	3	2	1	4	0	0	3	5	34.4	55.755	40.477	Predicted	0	78479000	0	0	54014000	0	0	95239000	0	0	0	0	0	0	0	0	55352000	0	0	89873000
PutativeATPaseinvolvedinchromosomepartitioning	A6TFE7	KPN_03894	150957251	Unknown	0	0	0	0	0	0	0	3	0	1	0	0	0	0	0	0	0	0	1	0	0	21.3	28.864	11.489	Predicted	0	0	0	0	0	0	0	80784000	0	0	0	0	0	0	0	0	0	0	0	0
Dipeptidetransportprotein(ABCsuperfamily,atp_bind)	A6TFE8	dppF	150957252	CM	0	0	0	0	0	0	0	0	0	1	0	0	0	0	0	0	1	0	0	0	1	9.5	37.674	5.1705	Inferred from homology	0	0	0	0	0	0	0	0	0	0	0	0	0	0	0	0	33768000	0	0	0
Dipeptidetransportprotein	A6TFF2	dppA	150957256	Periplasmic	1	0	0	1	0	0	1	1	0	2	0	0	0	0	0	5	7	3	8	2	9	35.7	59.212	218.94	Predicted	0	0	0	0	0	0	0	0	0	32512000	0	0	0	0	0	153220000	309290000	231760000	311720000	114740000
Biotinsulfoxidereductase	A6TFG1	bisC	150957265	Periplasmic	0	2	0	0	2	2	0	0	0	1	0	1	0	0	0	1	0	0	1	3	4	11.9	83.634	7.161	Inferred from homology	0	0	0	0	37464000	47372000	0	0	0	0	0	0	0	0	0	0	0	0	0	0
Putativeoutermembraneprotein	A6TFG2	yiaD	150957266	Outer membrane	4	5	3	4	5	5	2	1	0	1	0	0	1	1	1	4	5	3	3	5	5	42.3	22.384	323.31	Inferred from homology	411280000	493160000	450440000	505180000	448600000	435200000	95063000	0	0	0	0	0	0	0	0	486680000	385080000	387990000	388750000	415340000
Putativesugarphosphateisomerase/epimerase	A6TFG4	KPN_03912	150957268	Cytoplasmic	1	1	0	0	0	0	3	3	2	2	0	2	0	0	1	1	1	0	0	1	2	21.3	27.273	21.939	Predicted	0	0	0	0	0	0	138650000	88969000	178630000	117320000	0	0	0	0	0	0	0	0	0	0
Putativekinase	A6TFG5	KPN_03913	150957269	Cytoplasmic	1	1	0	0	0	0	2	3	3	2	2	2	1	2	0	0	1	1	2	1	2	43.7	33.114	123.85	Predicted	0	0	0	0	0	0	32736000	22579000	34341000	27708000	0	33210000	0	0	0	0	16668000	54483000	42676000	0
Glyoxylate/hydroxypyruvatereductaseB	A6TFG7	ghrB	150957271	Cytoplasmic	4	2	2	2	1	0	0	3	1	3	0	1	0	3	1	1	7	2	6	3	8	65.6	35.432	77.677	Inferred from homology	63225000	41678000	50284000	70288000	0	0	0	46691000	0	47430000	0	0	0	52275000	0	0	119530000	146970000	188090000	48284000
Uncharacterizedprotein	A6TFG8	yiaF	150957272	CM	3	4	2	3	6	4	1	3	1	3	0	1	2	1	0	1	5	3	3	2	5	54.7	24.132	216.98	Predicted	109880000	182940000	137480000	147150000	126800000	122720000	0	113790000	0	149610000	0	0	0	0	0	0	182730000	139240000	143740000	96620000
Coldshockprotein7.4,transcriptionalactivatorofhns	A6TFH1	cspA	150957275	Cytoplasmic	4	4	4	4	6	5	3	5	4	4	4	6	3	4	5	3	4	4	4	8	6	90	7.4032	53.444	Predicted	953650000	808180000	1366500000	1216000000	949670000	862100000	757800000	786570000	1343600000	1817100000	1047600000	1066200000	690520000	370470000	658970000	1637300000	712620000	1757100000	1280800000	1198900000
Glycine--tRNAligasebetasubunit	A6TFH4	glyS	150957278	Cytoplasmic	35	33	30	30	33	29	24	30	18	26	22	24	18	18	17	23	33	29	28	24	31	75.5	76.33	323.31	Inferred from homology	4172900000	4254600000	3680800000	3707900000	3924900000	4163200000	3305700000	3189700000	3148500000	3246200000	3013800000	3104700000	2785400000	3319200000	2467200000	4085600000	3798100000	4605300000	4442100000	3986500000
Glycine--tRNAligasealphasubunit	A6TFH5	glyQ	150957279	Cytoplasmic	5	5	6	5	4	4	4	5	5	5	4	4	5	4	5	6	6	4	5	4	4	52.1	34.732	323.31	Inferred from homology	453300000	400330000	422700000	510010000	437440000	382410000	459190000	374840000	476500000	374460000	540000000	496960000	373870000	597400000	399780000	573460000	454670000	945100000	550240000	447870000
Valine--pyruvatetransaminase	A6TFI8	avtA	150957292	Cytoplasmic	2	2	1	1	2	0	0	2	0	1	0	0	0	0	0	0	1	1	1	0	1	19.9	47.01	15.572	Predicted	45763000	47508000	0	0	41132000	0	0	0	0	0	0	0	0	0	0	0	0	0	0	0
Selenocysteinyl-tRNA-specifictranslationfactor	A6TFJ0	selB	150957294	Cytoplasmic	1	1	0	1	0	0	2	3	2	0	0	0	0	0	0	0	3	0	1	0	2	14.8	68.624	21.579	Predicted	0	0	0	0	0	0	24038000	25970000	0	0	0	0	0	0	0	0	17685000	0	0	0
L-seryl-tRNA(Sec)seleniumtransferase	A6TFJ1	selA	150957295	Cytoplasmic	0	1	1	0	3	2	0	1	0	0	0	0	1	1	0	0	1	1	0	2	2	23.4	50.543	40.266	Inferred from homology	0	0	0	0	0	30683000	0	0	0	0	0	0	0	0	0	0	0	0	0	0
PTSfamilyenzymeIICB/enzymeIIA	A6TFJ3	mtlA	150957297	CM	2	4	3	2	3	6	0	0	0	0	1	1	0	0	0	2	3	3	6	2	6	30.7	67.732	74.395	Predicted	80615000	75054000	72957000	62708000	0	97665000	0	0	0	0	0	0	0	0	0	81085000	71887000	81249000	69355000	71565000
Mannitol-1-phosphate5-dehydrogenase	A6TFJ4	mtlD	150957298	Cytoplasmic	2	1	3	3	2	2	1	1	1	1	0	0	0	0	0	0	1	1	2	1	1	20.7	41.195	244.87	Inferred from homology	27169000	16026000	39145000	33241000	0	0	0	0	0	0	0	0	0	0	0	0	16230000	84504000	36517000	0
Uncharacterizedprotein	A6TFJ7	yibL	150957301	Cytoplasmic	0	0	1	1	0	1	0	0	1	1	2	2	1	1	0	1	2	0	1	1	3	32.5	13.772	8.6884	Predicted	0	0	0	0	0	0	0	0	0	0	93289000	70121000	0	0	0	0	0	0	0	0
L-lactate permease	A6TFJ8	lldP	150957302	CM	0	0	0	0	1	1	0	0	0	0	0	1	2	2	1	0	0	0	0	1	1	6.2	59.31	4.3318	Predicted	0	0	0	0	0	0	0	0	0	0	0	0	84697000	0	0	0	0	0	0	0
Putative transcriptional repressor forL-lactateutilization(GntRfamily)	A6TFJ9	lldR	150957303	Cytoplasmic	0	0	0	0	0	0	0	0	0	0	0	0	1	2	3	0	0	0	0	0	0	25.2	28.598	6.8577	Predicted	0	0	0	0	0	0	0	0	0	0	0	0	0	0	8555400	0	0	0	0	0
L-lactatedehydrogenase	A6TFK0	lldD	150957304	Cytoplasmic	6	6	5	7	8	11	3	2	1	5	2	2	9	7	10	4	7	2	7	6	11	65.5	43.008	220.5	Inferred from homology	338000000	347340000	290610000	451800000	350630000	334990000	163160000	171270000	0	177420000	0	83216000	964690000	535980000	783270000	385170000	268380000	209420000	246460000	255600000
Serineacetyltransferase	A6TFK2	cysE	150957306	Cytoplasmic	2	2	0	1	2	1	0	2	0	1	0	0	0	0	1	1	1	0	0	2	2	22.3	29.305	21.341	Inferred from homology	82051000	30872000	0	0	0	0	0	100600000	0	0	0	0	0	0	0	0	0	0	0	0
Glycerol-3-phosphatedehydrogenase[NAD(P)+]	A6TFK3	gpsA	150957307	Cytoplasmic	7	7	5	6	6	7	8	9	7	8	8	9	6	6	6	6	7	5	6	6	8	55.8	36.232	187.06	Inferred from homology	356680000	302230000	422380000	356290000	290190000	405430000	939490000	743390000	1098500000	939070000	895500000	764650000	784390000	1053500000	604970000	367450000	285780000	474630000	386110000	321040000
Protein-exportproteinSecB	A6TFK4	secB	150957308	Cytoplasmic	4	4	5	5	3	3	4	4	4	5	4	3	5	5	5	4	4	6	5	4	5	64.5	17.19	323.31	Inferred from homology	1941200000	1574900000	1212300000	1219400000	3696600000	2375900000	1502400000	1443300000	1137600000	1242100000	1618600000	3340900000	4020700000	3614200000	2899500000	1496500000	2054200000	1889200000	2182100000	1864100000
Glutaredoxin3	A6TFK5	grxC	150957309	Unknown	3	4	3	3	5	3	3	4	4	4	4	4	4	4	4	5	6	3	4	4	5	78.3	9.1484	77.371	Inferred from homology	799340000	644720000	1006400000	1055500000	991150000	774090000	954100000	852620000	1252900000	1165300000	1178200000	871410000	985180000	990200000	1111000000	583160000	873930000	1087800000	1038300000	978260000
Putativephosphatase	A6TFK6	yibN	150957310	Unknown	4	4	4	4	6	4	3	4	3	4	2	3	6	5	5	4	4	3	5	5	5	52.4	15.586	323.31	Predicted	829480000	687110000	659780000	665200000	562110000	678510000	856560000	984540000	1084800000	1102300000	929170000	1143000000	591830000	1203200000	937320000	783850000	694930000	1092200000	649430000	736610000
2,3-bisphosphoglycerate-independentphosphoglyceratemutase	A6TFK7	yibO	150957311	Cytoplasmic	9	8	8	10	12	11	1	4	1	4	2	4	0	0	0	8	9	8	10	12	12	40.8	55.262	307.99	Inferred from homology	613080000	601030000	672650000	608690000	769260000	496680000	0	180600000	0	174290000	85322000	122310000	0	0	0	504240000	619280000	610350000	745100000	666570000
Protease,membrane-associated	A6TFK9	yibP	150957313	Outer membrane	0	0	0	0	1	0	0	1	0	0	0	1	0	1	0	0	0	0	0	0	1	19.3	31.834	20.476	Predicted	0	0	0	0	0	0	0	8767500	0	0	0	0	0	0	0	0	0	0	0	0
L-threonine3-dehydrogenase	A6TFL2	tdh	150957316	Cytoplasmic	6	5	5	4	3	3	3	5	2	3	1	3	3	5	5	5	6	4	6	4	6	41.1	37.227	58.035	Inferred from homology	398590000	350940000	344740000	418240000	208670000	121660000	427220000	328900000	468960000	413080000	0	260600000	396040000	496520000	471850000	371520000	531270000	363450000	513460000	361260000
2-amino-3-ketobutyratecoenzymeAligase	A6TFL3	kbl	150957317	Cytoplasmic	7	11	7	8	12	12	5	9	6	8	8	8	8	10	9	8	9	6	10	9	16	61.2	43.156	181.63	Inferred from homology	1118500000	1216700000	1054600000	974260000	908150000	910780000	1141700000	873890000	1117400000	869640000	902920000	775520000	751720000	942890000	555870000	1174100000	1270800000	1274900000	1216400000	1063700000
ADP-L-glycero-D-manno-heptose-6-epimerase	A6TFL4	hldD	150957318	Cytoplasmic	8	10	9	12	14	14	10	11	8	12	10	11	10	12	11	12	13	11	14	11	12	64.5	34.939	323.31	Inferred from homology	1552600000	1588300000	1403300000	1348400000	1619300000	1414300000	1387800000	1184600000	1294000000	1069600000	1472100000	1167200000	1025100000	1065800000	1099900000	1865400000	1522000000	2079700000	1523300000	1519100000
HeptosyltransferaseII	A6TFL5	waaF	150957319	Cytoplasmic	2	3	3	2	3	2	1	3	2	3	1	2	0	1	2	1	3	0	2	2	1	31.2	39.24	23.693	Predicted	63201000	68995000	63513000	68138000	0	53071000	0	67640000	87812000	48660000	0	93230000	0	0	44782000	0	35973000	0	70499000	56294000
HeptosyltransferaseI	A6TFL6	waaC	150957320	Cytoplasmic	1	2	1	2	0	0	0	2	0	2	0	0	0	0	0	0	1	0	1	0	0	16.3	34.868	20.588	Predicted	0	22463000	0	20708000	0	0	0	26136000	0	27022000	0	0	0	0	0	0	0	0	0	0
Glucuronicacidtransferase	A6TFM0	wabG	150957324	Cytoplasmic	0	0	0	0	0	0	0	1	0	0	0	0	1	0	0	1	1	0	0	0	0	12	42.603	8.7758	Predicted	0	0	0	0	0	0	0	5205500	0	0	0	0	0	0	0	0	0	0	0	0
Putativeglycosyltransferase	A6TFM1	wabH	150957325	Cytoplasmic	1	1	2	0	1	1	0	1	0	1	0	0	0	1	1	0	1	0	0	2	3	26.4	40.985	26.854	Predicted	0	0	0	0	0	0	0	0	0	0	0	0	0	0	27364000	0	0	0	0	0
Putativeglycosyltransferase	A6TFM2	KPN_03971	150957326	CM	3	3	1	1	2	3	2	3	0	2	1	0	3	2	1	2	3	1	1	2	3	23.1	38.841	152.51	Predicted	98231000	102460000	0	0	76696000	0	71648000	82900000	0	108010000	0	0	0	0	0	98935000	46215000	0	0	75159000
Kdotransferase	A6TFM3	waaA	150957327	Unknown	2	2	2	3	4	4	4	7	4	4	2	5	3	3	3	3	3	3	3	3	4	30.4	47.686	75.561	Predicted	57857000	65745000	63495000	89450000	70631000	62248000	156600000	152640000	153020000	133950000	0	43751000	99116000	81126000	71450000	105060000	46809000	93166000	54283000	57448000
50SribosomalproteinL33	A6TFM7	rpmG	150957331	Cytoplasmic	1	1	1	1	2	2	1	1	1	1	2	2	2	2	2	1	1	1	1	2	2	38.2	6.4055	19.136	Inferred from homology	8359300000	0	0	0	5285700000	3878400000	8114100000	0	0	0	3973000000	2416300000	594870000	569900000	757980000	5874400000	6077900000	1754000000	0	2377600000
50SribosomalproteinL28	A6TFM8	rpmB	150957332	Cytoplasmic	3	3	3	3	6	6	3	3	3	4	4	5	3	4	5	3	3	4	2	7	6	51.3	9.0064	57.346	Inferred from homology	3795500000	3509300000	2310100000	2479500000	4377400000	3783100000	2885300000	3847600000	2018000000	2585600000	5134300000	7790900000	3909700000	4377200000	3877200000	2609100000	3292500000	2338100000	1971200000	4085900000
Phosphopantothenoylcysteinesynthase/decarboxylase	A6TFN0	dfp	150957334	CM	8	7	7	6	3	4	6	9	5	7	2	4	2	2	1	6	7	5	9	7	6	54.8	43.465	323.31	Inferred from homology	256060000	207050000	229920000	232570000	167590000	253900000	240220000	218290000	199620000	204280000	0	179320000	0	151710000	139440000	226070000	271290000	384780000	312080000	135500000
Deoxyuridine5'-triphosphatenucleotidohydrolase	A6TFN1	dut	150957335	Unknown	2	2	1	2	2	2	2	2	2	2	2	2	2	2	2	2	2	1	2	2	2	21.7	16.162	94.723	Inferred from homology	216280000	213060000	0	306880000	162710000	185070000	249820000	279680000	396370000	393160000	229290000	172460000	0	215340000	154120000	215400000	187240000	0	284830000	157070000
NucleoidocclusionfactorSlmA	A6TFN2	slmA	150957336	Cytoplasmic	2	1	1	1	3	2	1	1	0	1	2	1	2	2	1	1	1	2	2	3	2	60.6	22.824	110.62	Evidence at protein level	0	0	0	0	61621000	74962000	0	0	0	0	69859000	0	0	51520000	0	0	0	0	0	50242000
Orotatephosphoribosyltransferase	A6TFN4	pyrE	150957338	Cytoplasmic	5	5	3	5	7	5	2	0	1	1	3	2	2	3	2	0	3	1	2	2	3	49.3	23.62	56.893	Inferred from homology	147500000	118420000	182320000	126760000	199310000	161350000	83103000	0	0	0	146280000	0	167780000	210870000	114340000	0	80091000	0	0	0
RibonucleasePH	A6TFN5	rph	150957339	Cytoplasmic	2	4	3	3	2	2	2	2	4	4	1	2	3	2	2	2	2	6	5	3	3	54.6	25.27	323.31	Inferred from homology	313980000	250540000	344290000	351100000	382870000	442430000	375950000	467380000	380010000	354990000	0	304860000	232920000	0	167200000	654540000	226380000	379270000	304890000	262810000
Putativealphahelixprotein	A6TFP1	yicC	150957345	Cytoplasmic	4	3	2	3	5	5	4	3	2	3	1	4	4	5	5	3	5	3	3	4	4	45.6	33.025	194.82	Predicted	94036000	71847000	179760000	152990000	139990000	117630000	91788000	109790000	147740000	177630000	0	96373000	78787000	133180000	0	135850000	69461000	209660000	176160000	146460000
Guanylatekinase	A6TFP7	gmk	150957351	Cytoplasmic	3	4	3	3	4	4	2	4	2	3	3	3	4	4	4	3	3	2	3	3	4	48.8	23.298	152.08	Inferred from homology	155860000	209260000	164020000	138310000	198040000	219790000	200610000	161720000	177210000	122090000	181720000	165280000	154860000	148100000	127070000	166980000	113460000	0	173960000	149920000
DNA-directedRNApolymerasesubunitomega	A6TFP8	rpoZ	150957352	Cytoplasmic	5	6	4	5	5	5	5	5	4	5	4	4	5	5	5	6	4	7	6	5	5	75.8	10.236	323.31	Inferred from homology	1316400000	1064100000	1529000000	1151400000	1639500000	1586200000	1179900000	1142400000	1090500000	1144600000	1046300000	1108800000	1611600000	1376700000	1222300000	836600000	815880000	1046300000	864360000	1359000000
(P)ppGppsynthetaseII	A6TFP9	spoT	150957353	Cytoplasmic	2	1	1	2	2	0	0	3	2	4	0	1	1	0	0	0	3	1	3	2	2	20.7	79.492	27.917	Inferred from homology	25252000	0	0	29853000	0	0	0	32839000	34192000	47448000	0	0	0	0	0	0	30621000	0	41854000	0
PutativetRNA/rRNAmethyltransferase	A6TFQ0	trmH	150957354	Cytoplasmic	0	1	1	1	1	2	1	1	1	1	1	1	0	0	0	0	1	0	1	2	0	8.7	25.514	4.2856	Inferred from homology	0	0	0	0	0	0	0	0	0	0	0	0	0	0	0	0	27260000	0	0	0
Fructose-1,6-bisphosphatase	A6TFQ2	glpX	150957356	Cytoplasmic	4	4	3	2	4	4	0	4	1	1	1	1	2	2	1	4	4	0	2	2	4	37.8	36.024	64.401	Inferred from homology	125750000	137280000	75401000	84602000	85447000	108760000	0	104860000	0	116680000	0	0	0	112310000	0	128060000	108210000	0	105260000	0
Triosephosphateisomerase	A6TFQ6	tpiA	150957360	Cytoplasmic	7	7	7	7	10	8	4	6	5	5	4	6	6	7	7	7	8	8	9	9	10	79.5	26.175	323.31	Inferred from homology	2038400000	1854600000	2907600000	2377600000	2153200000	1881700000	818200000	900730000	1043100000	826820000	584590000	512870000	936940000	1089100000	1008900000	2268800000	2042600000	3440200000	2808200000	1678300000
Periplasmicsulfate-bindingprotein	A6TFQ9	sbp	150957363	Periplasmic	2	2	1	2	2	2	6	10	5	8	2	5	2	0	3	4	11	7	10	9	13	61.7	36.575	323.31	Predicted	26157000	31302000	0	20607000	0	20066000	285570000	346650000	291940000	389750000	170370000	227640000	51307000	0	47074000	286710000	586110000	446100000	568580000	193670000
CelldivisionproteinZapB	A6TFR0	zapB	150957364	Unknown	6	7	7	5	7	5	7	7	5	5	5	6	5	6	7	7	7	6	7	5	9	77.8	9.5567	323.31	Inferred from homology	3658100000	3890800000	3263100000	2549000000	2189900000	1736200000	3276800000	4443300000	2855800000	2700600000	2700000000	1917400000	2546200000	1589500000	2697200000	1918000000	3557000000	2419400000	2921100000	1348700000
MIPchannel,glyceroldiffusion	A6TFR1	glpF	150957365	CM	2	2	1	2	1	3	1	1	1	1	0	1	0	0	0	0	2	1	1	2	1	22.6	29.808	159.58	Inferred from homology	43892000	51083000	61369000	75442000	0	85240000	72951000	72242000	77124000	87586000	0	0	0	0	0	0	25994000	65308000	32839000	25407000
Glycerolkinase	A6TFR2	glpK	150957366	Cytoplasmic	28	28	25	27	27	30	18	29	16	23	19	23	24	19	22	24	25	22	24	23	28	86.9	56.098	323.31	Inferred from homology	7129900000	7435300000	5465300000	5764000000	6298300000	6345600000	4136200000	4666600000	4091900000	4493700000	5178900000	3779400000	4739000000	3766400000	3616000000	3903000000	4342200000	3860900000	2928900000	3996900000
Putativeacetyltransferase	A6TFT7	KPN_04038	150957391	Unknown	0	0	1	0	0	1	0	0	0	0	0	0	1	0	1	0	0	0	1	0	0	25.4	15.624	3.8846	Predicted	0	0	0	0	0	0	0	0	0	0	0	0	0	0	0	0	0	0	0	0
N-acetylmuramicacid6-phosphateetherase	A6TFU2	murQ	150957396	Unknown	1	1	1	1	2	3	2	2	2	2	1	2	1	1	1	0	1	1	1	2	2	29.3	31.617	36.733	Evidence at transcript level	0	0	0	0	74181000	75919000	0	0	0	0	0	0	0	0	0	0	0	0	0	58476000
PutativePTSenzymeIIBCcomponent	A6TFU3	KPN_04044	150957397	CM	1	0	0	0	0	0	0	1	0	1	0	0	0	0	0	0	1	0	0	0	1	6.9	49.794	13.633	Predicted	0	0	0	0	0	0	0	7227200	0	0	0	0	0	0	0	0	0	0	0	0
Acetolactatesynthase	A6TFX3	ilvB	150957427	Cytoplasmic	1	2	2	2	1	2	0	0	0	2	0	0	1	1	2	2	2	1	2	3	5	19.2	59.181	12.054	Inferred from homology	0	54981000	52276000	50400000	0	0	0	0	0	30927000	0	0	0	0	0	98515000	75871000	0	63346000	0
D-serinedehydratase	A6TFY0	dsdA	150957434	Cytoplasmic	0	0	1	0	0	0	0	0	0	0	1	0	0	1	0	3	4	3	5	1	2	35.2	47.561	76.428	Inferred from homology	0	0	0	0	0	0	0	0	0	0	0	0	0	0	0	89590000	92432000	134960000	113860000	0
SmallheatshockproteinIbpB	A6TFY9	ibpB	150957443	Cytoplasmic	0	1	0	0	4	2	0	1	0	0	2	1	5	4	4	3	4	4	3	5	6	47.2	15.954	49.556	Inferred from homology	0	0	0	0	102290000	0	0	0	0	0	0	0	289040000	186330000	291400000	437420000	423120000	303580000	273480000	420720000
SmallheatshockproteinIbpA	A6TFZ0	ibpA	150957444	Cytoplasmic	3	2	1	1	3	1	4	4	2	4	3	0	2	3	5	6	5	5	5	5	5	53.9	17.451	131.63	Inferred from homology	141700000	120160000	0	0	175130000	0	208070000	223950000	333150000	273730000	350150000	0	257320000	225360000	180980000	845070000	585250000	1053800000	516190000	551450000
Uncharacterizedprotein	A6TFZ1	yidQ	150957445	Unknown	0	0	0	0	0	0	0	1	0	0	0	0	1	1	0	0	1	0	0	0	1	18.6	9.2284	4.5556	Predicted	0	0	0	0	0	0	0	27462000	0	0	0	0	0	0	0	0	0	0	0	0
Uncharacterizedprotein	A6TFZ2	yidR	150957446	Unknown	0	0	0	0	1	2	0	0	0	0	0	0	0	1	1	1	0	0	1	2	5	18.9	44.956	17.979	Predicted	0	0	0	0	0	0	0	0	0	0	0	0	0	0	0	0	0	0	0	0
Conservedprotein,phophatase-likedomain	A6TG00	yidA	150957454	Cytoplasmic	3	3	1	1	2	1	1	1	0	1	1	3	3	5	4	3	2	1	3	2	3	46.7	29.543	59.889	Predicted	79247000	77561000	0	0	0	0	0	0	0	0	0	69217000	0	122630000	107160000	81482000	79027000	0	51370000	0
DNAgyrasesubunitB	A6TG01	gyrB	150957455	Cytoplasmic	19	18	19	16	19	23	15	16	11	18	15	13	12	11	12	12	18	14	23	20	21	52.4	90.086	323.31	Inferred from homology	1266900000	1167200000	1311200000	1293800000	1331900000	1390500000	1048000000	1045400000	1200500000	1181700000	1071300000	1221400000	1198200000	1459900000	1174000000	1586800000	1019400000	1592900000	1442600000	1095900000
DNApolymeraseIIIsubunitbeta	A6TG03	dnaN	150957457	Cytoplasmic	2	1	2	2	2	2	1	3	2	4	3	5	3	3	4	3	3	0	2	1	5	27	40.481	28.069	Inferred from homology	108930000	0	98998000	82327000	117310000	95672000	161770000	185300000	154720000	190610000	261940000	152700000	121630000	104710000	139350000	100610000	117460000	0	110010000	0
ChromosomalreplicationinitiatorproteinDnaA	A6TG04	dnaA	150957458	Cytoplasmic	3	2	4	3	8	6	2	5	1	4	4	4	2	6	0	0	5	2	4	5	8	43.7	49.717	203.53	Inferred from homology	106340000	93213000	91203000	83040000	101930000	95398000	94649000	98193000	0	86061000	97595000	0	120820000	112110000	0	0	77329000	147310000	80331000	104740000
50SribosomalproteinL34	A6TG05	rpmH	150957459	Cytoplasmic	2	2	2	2	2	2	2	2	1	2	2	2	2	2	2	2	2	2	2	2	2	19.6	5.3803	3.2112	Inferred from homology	1726800000	2735500000	1130000000	1654900000	2272500000	1040600000	3800800000	3142700000	0	2076500000	2617500000	1271600000	1256400000	948750000	1174700000	1196500000	1336000000	628490000	545080000	692790000
MembraneproteininsertaseYidC	A6TG08	yidC	150957462	CM	9	10	8	10	9	6	6	9	7	7	3	6	7	6	5	7	7	7	9	5	6	37.4	61.463	323.31	Inferred from homology	804750000	870490000	838860000	796310000	955530000	858820000	937460000	844540000	1015000000	986570000	734020000	574450000	881640000	842190000	841840000	1000000000	757770000	1349000000	863480000	712260000
tRNAmodificationGTPaseMnmE	A6TG09	mnmE	150957463	Cytoplasmic	7	6	5	4	10	5	4	5	3	4	2	7	2	3	3	3	7	3	3	7	10	48.9	49.099	290.87	Inferred from homology	132420000	119420000	132460000	136490000	186920000	117360000	130260000	111220000	109180000	105490000	164090000	68708000	0	165050000	256290000	104860000	95648000	172340000	131970000	151380000
Putativeoxidoreductase,flavoprotein	A6TG22	yieF	150957476	Cytoplasmic	5	6	4	7	4	6	4	5	2	7	3	5	5	6	4	6	7	6	7	5	8	73.9	20.425	91.988	Predicted	425160000	389590000	528160000	465840000	488500000	517390000	300370000	307520000	310210000	313480000	762020000	424740000	607680000	570730000	484540000	529990000	814580000	604710000	676220000	658820000
Putativeenzymewithaphophatase-likedomain	A6TG24	yieH	150957478	Cytoplasmic	2	1	1	1	1	1	1	2	1	0	1	1	1	1	1	0	3	2	0	1	1	34.8	24.651	6.5914	Predicted	0	0	0	0	0	87920000	0	0	0	0	0	0	0	70877000	0	0	0	0	0	108980000
Phosphate-specifictransportsystemaccessoryproteinPhoU	A6TG28	phoU	150957482	Cytoplasmic	0	0	0	0	2	1	1	1	0	1	1	0	0	0	0	1	2	1	0	1	3	25.7	27.51	6.6497	Inferred from homology	0	0	0	0	39668000	0	0	0	0	0	0	0	0	0	0	0	0	0	0	0
PhosphateimportATP-bindingproteinPstB	A6TG29	pstB	150957483	CM	1	1	1	2	2	2	1	2	0	1	0	1	0	0	0	0	1	0	1	2	2	30	28.985	211.67	Inferred from homology	0	0	0	52862000	0	0	0	28566000	0	0	0	0	0	0	0	0	0	0	0	0
Phosphate-bindingproteinPstS	A6TG32	pstS	150957486	Periplasmic	8	8	4	4	9	11	3	7	4	5	6	7	5	2	4	7	10	5	7	10	10	58.4	36.73	173.18	Inferred from homology	361660000	383110000	239530000	278710000	376810000	391600000	339140000	341530000	373550000	309710000	289980000	264520000	256690000	0	259340000	475230000	468350000	472780000	349090000	413800000
Glutamine--fructose-6-phosphateaminotransferase[isomerizing]	A6TG33	glmS	150957487	Cytoplasmic	17	14	13	14	17	16	7	14	6	9	7	9	7	12	10	12	14	12	15	12	18	56.5	66.843	323.31	Inferred from homology	1303000000	1419300000	1528900000	1601000000	1075800000	1301800000	997430000	904510000	1140400000	907210000	793170000	903010000	618810000	990340000	1096800000	1747800000	1190700000	1878700000	1264100000	1099900000
BifunctionalproteinGlmU	A6TG34	glmU	150957488	Cytoplasmic	5	5	2	2	8	8	2	8	2	7	4	4	2	1	1	2	5	1	3	4	6	34	49.115	124.77	Inferred from homology	164880000	174470000	121750000	70880000	191860000	163990000	241950000	308330000	119490000	226120000	373270000	201500000	153370000	0	0	178860000	149220000	0	179500000	123920000
ATPsynthaseepsilonchain	A6TG35	atpC	150957489	Cytoplasmic	3	3	2	2	2	2	2	3	1	3	2	2	3	2	2	3	4	3	3	2	3	77	15.064	118.86	Inferred from homology	675680000	600000000	669320000	551810000	327860000	432550000	498830000	632310000	684240000	633700000	388290000	453230000	480900000	404250000	689200000	509620000	541440000	319930000	365170000	243230000
ATPsynthasesubunitbeta	A6TG36	atpD	150957490	Cytoplasmic	23	27	24	26	23	24	20	27	21	26	17	20	27	26	27	24	26	26	27	25	27	91.7	50.21	323.31	Inferred from homology	17551000000	17131000000	15681000000	16321000000	11064000000	13084000000	20367000000	21634000000	20567000000	17977000000	13729000000	14534000000	20884000000	21575000000	17915000000	18093000000	17811000000	21484000000	16784000000	12109000000
ATPsynthasegammachain	A6TG37	atpG	150957491	Unknown	10	10	9	10	14	15	10	11	4	9	9	12	11	13	13	12	10	10	12	11	15	73.9	31.513	323.31	Inferred from homology	1385800000	1507200000	1338900000	1713300000	2431500000	2065500000	2318300000	1880400000	1976100000	2338200000	3351200000	2375900000	2467000000	2002900000	2541300000	1808100000	1304500000	1159200000	1338500000	1827200000
ATPsynthasesubunitalpha	A6TG38	atpA	150957492	Cytoplasmic	27	26	23	24	27	28	25	26	24	28	23	27	30	30	30	26	25	25	27	27	26	74.5	55.168	323.31	Inferred from homology	12382000000	12828000000	13501000000	13261000000	10412000000	10640000000	18163000000	18756000000	20045000000	19366000000	16025000000	16933000000	18077000000	20507000000	19600000000	13002000000	12571000000	13631000000	13287000000	11595000000
ATPsynthasesubunitdelta	A6TG39	atpH	150957493	Cytoplasmic	8	6	8	7	6	8	6	6	6	9	5	6	5	5	6	6	8	8	8	6	7	79.7	19.53	166.52	Inferred from homology	1504300000	1596100000	1682200000	1683800000	1520400000	1501800000	2040300000	2253300000	2468300000	2290000000	2047000000	1911400000	1941600000	1534200000	1757100000	1732200000	1305000000	1823700000	1669900000	1701600000
ATPsynthasesubunitb	A6TG40	atpF	150957494	CM	12	12	11	11	14	13	10	10	11	10	12	13	13	14	13	13	11	13	13	13	14	61	17.13	323.31	Inferred from homology	4082000000	3485700000	3578700000	3695000000	2861700000	2728300000	4226500000	4547500000	4492100000	4192500000	3876100000	2364000000	4343100000	3740600000	4655100000	3397400000	3121300000	1759200000	2877200000	2538700000
ATP synthase subunit c	A6TG41	atpE	150957495	CM	0	0	0	1	2	2	0	1	0	0	1	2	1	2	2	0	0	0	0	2	2	20.3	8.256	5.474	Inferred from homology	0	0	0	0	255270000	253850000	0	0	0	0	0	276040000	0	522230000	725600000	0	0	0	0	331980000
ATPsynthasesubunita	A6TG42	atpB	150957496	CM	1	1	0	1	0	0	0	1	0	1	0	0	0	0	1	0	1	1	1	0	1	12.8	29.953	8.1261	Inferred from homology	0	0	0	0	0	0	0	0	0	0	0	0	0	0	0	0	0	0	1241300	0
RibosomalRNAsmallsubunitmethyltransferaseG	A6TG44	rsmG	150957498	Cytoplasmic	5	5	3	4	5	4	4	4	3	3	4	3	2	1	4	4	4	3	3	4	5	48.3	23.131	75.605	Inferred from homology	254720000	328400000	272470000	269420000	191100000	234370000	241550000	291350000	237280000	227660000	252560000	222930000	122520000	0	137320000	262060000	276250000	212000000	255410000	222310000
tRNAuridine5-carboxymethylaminomethylmodificationenzymeMnmG	A6TG45	mnmG	150957499	Cytoplasmic	6	4	4	4	6	4	3	5	1	3	3	3	2	1	4	3	5	5	5	3	4	32.4	70.099	101.17	Inferred from homology	243840000	264380000	298750000	258730000	227890000	315490000	206410000	183020000	0	283540000	192410000	221850000	185930000	0	154770000	299770000	141530000	204470000	182530000	218770000
Flavodoxin	A6TG46	mioC	150957500	Cytoplasmic	2	2	2	3	3	2	2	3	2	3	3	2	2	2	2	2	3	2	4	2	3	50	15.723	71.121	Predicted	324360000	274280000	350300000	314020000	285220000	363480000	277850000	326830000	277900000	315330000	96504000	0	293320000	359190000	300590000	315840000	285580000	483930000	332690000	311340000
Aspartate--ammonialigase	A6TG48	asnA	150957502	Cytoplasmic	1	1	2	2	1	1	1	0	0	0	0	0	0	0	0	1	1	1	1	1	1	8.2	36.811	22.043	Inferred from homology	0	0	23872000	23633000	0	0	0	0	0	0	0	0	0	0	0	0	0	0	0	0
Putative2-componentregulator	A6TG50	yieN	150957504	Cytoplasmic	1	0	1	1	4	1	1	2	1	1	2	1	2	3	0	1	1	1	2	1	3	13.8	56.677	66.978	Predicted	0	0	0	0	0	0	0	22157000	0	0	22823000	0	0	0	0	0	0	0	28988000	0
D-riboseperiplasmicbindingprotein	A6TG55	rbsB	150957509	Periplasmic	10	10	11	11	12	11	9	10	8	9	9	7	7	8	7	10	10	10	11	9	11	65.9	31.016	323.31	Predicted	2997600000	3554500000	3160600000	3357500000	2572800000	2719900000	1295300000	1207700000	1533400000	1142500000	1030200000	1173700000	873850000	788360000	672220000	1111200000	1190800000	1121100000	1145700000	1144000000
Ribokinase	A6TG56	rbsK	150957510	Cytoplasmic	2	3	3	2	0	1	1	3	1	3	0	0	1	1	2	1	2	1	3	2	2	37.7	32.32	144.85	Inferred from homology	22714000	22526000	16190000	17519000	0	0	0	22749000	0	15953000	0	0	0	0	36518000	17836000	20382000	13912000	27964000	0
Uncharacterizedprotein	A6TG63	yihD	150957517	Unknown	0	1	0	0	2	1	0	0	0	0	1	0	1	1	1	0	1	0	3	2	5	70.3	10.555	34.922	Predicted	0	0	0	0	43220000	0	0	0	0	0	0	0	0	0	0	0	0	0	0	0
StressresponsekinaseA	A6TG64	yihE	150957518	Cytoplasmic	0	1	0	0	0	0	0	0	0	1	0	0	0	0	0	0	1	0	1	0	1	18.3	38.354	4.5736	Inferred from homology	0	0	0	0	0	0	0	0	0	0	0	0	0	0	0	0	0	0	2600900	0
Thiol:disulfideinterchangeprotein	A6TG65	dsbA	150957519	Periplasmic	3	6	4	6	5	6	2	2	4	3	3	2	2	1	5	6	9	6	9	6	8	56	22.945	115.22	Inferred from homology	399570000	373820000	366540000	381560000	287510000	388540000	264380000	312590000	289510000	290630000	0	0	0	0	292830000	453190000	622110000	493760000	698630000	365600000
DNApolymeraseI	A6TG67	polA	150957521	Cytoplasmic	15	18	8	15	16	14	6	12	3	5	3	6	5	6	7	10	21	10	16	13	18	47.8	103.18	323.31	Inferred from homology	2149200000	2144000000	1698400000	2479100000	1490400000	1087700000	2338500000	1434300000	207020000	610880000	247410000	555970000	697320000	516350000	853650000	1293100000	2163300000	1012300000	2148700000	1219300000
ProbableGTP-bindingproteinEngB	A6TG68	engB	150957522	Cytoplasmic	1	2	0	0	3	3	1	4	0	1	2	3	1	2	1	1	2	0	1	3	5	37.6	23.532	54.048	Inferred from homology	0	103390000	0	0	109150000	104880000	0	121690000	0	0	165160000	128480000	0	134220000	0	0	121200000	0	0	83056000
DerGTPase-activatingproteinYihI	A6TG69	yihI	150957523	Unknown	0	0	0	0	1	1	0	1	0	0	0	1	1	1	1	0	0	1	1	1	2	14.9	18.78	42.403	Inferred from homology	0	0	0	0	0	0	0	0	0	0	0	0	0	0	0	0	0	0	0	0
Coproporphyrinogen-IIIoxidase	A6TG70	hemN	150957524	Cytoplasmic	1	0	0	0	2	1	1	7	1	3	1	0	1	2	0	0	2	0	2	1	5	22.1	52.179	18.199	Inferred from homology	0	0	0	0	60983000	0	0	66229000	0	78466000	0	0	0	73951000	0	0	66657000	0	56715000	0
Glutaminesynthetase	A6TG73	glnA	150957527	Cytoplasmic	10	9	11	11	11	10	6	8	7	7	6	6	4	5	6	9	9	8	10	8	11	62.7	50.983	323.31	Inferred from homology	1197200000	1046000000	1065000000	871390000	780440000	867440000	526220000	484830000	415320000	546940000	497580000	210970000	304790000	355140000	604140000	887050000	837270000	1151600000	854220000	781020000
GTP-bindingelongationfactorfamilyprotein	A6TG74	bipA	150957528	CM	13	12	15	15	17	15	10	15	12	15	10	11	12	13	15	10	14	13	14	13	18	52.4	67.259	261.27	Predicted	2416900000	2935100000	1941600000	2071100000	1863900000	1663200000	2116500000	2487100000	1722500000	1954700000	1770100000	1744000000	1315200000	1391400000	1481400000	2152400000	2151400000	1016600000	1255500000	1468400000
Phosphatase	A6TG75	yihX	150957529	Cytoplasmic	1	1	1	1	0	1	1	1	1	1	0	1	1	1	1	1	4	0	1	2	3	26.1	22.705	6.3931	Predicted	0	0	0	0	0	0	0	0	0	0	0	0	0	0	0	0	75315000	0	0	0
Putativeacetyltransferase	A6TG78	yiiD	150957532	Cytoplasmic	0	0	1	0	0	0	1	1	1	2	0	0	2	1	0	0	2	2	3	2	2	36.1	35.206	48.522	Predicted	0	0	0	0	0	0	0	0	0	81873000	0	0	0	0	0	0	58009000	0	41772000	0
ProteinFdhEhomolog	A6TG82	fdhE	150957536	Cytoplasmic	2	2	2	2	6	4	3	6	2	4	4	5	5	5	2	0	3	0	1	6	7	49.2	34.625	122.98	Inferred from homology	143280000	131240000	145360000	138280000	158480000	141160000	227610000	251460000	189500000	164000000	227120000	239350000	165460000	186540000	266630000	0	118250000	0	0	164500000
Formatedehydrogenase,cytochromeB556(FDO)subunit	A6TG83	fdoI	150957537	CM	1	1	1	0	1	0	0	0	0	0	0	0	1	1	1	1	1	1	1	0	1	9	24.703	3.725	Predicted	0	0	0	0	0	0	0	0	0	0	0	0	0	0	0	0	54355000	0	0	0
Formatedehydrogenase-N,Fe-Sbetasubunit,nitrate-inducible	A6TG84	fdoH	150957538	CM	2	3	2	2	7	6	2	3	2	3	3	6	1	2	2	0	3	0	2	5	5	34	33.087	88.008	Predicted	0	114320000	68182000	70556000	152770000	117340000	149920000	87326000	126190000	122860000	216640000	122640000	0	141960000	179370000	0	80457000	0	89884000	91382000
Uncharacterizedprotein	A6TG85	fdoG	150957539	Periplasmic	17	21	15	16	14	14	15	25	13	22	11	14	9	7	12	12	19	5	13	15	18	58.2	89.361	323.31	Inferred from homology	595240000	602750000	619190000	620690000	479530000	551130000	842550000	845170000	869700000	1041600000	699970000	883040000	461790000	481260000	429670000	570700000	473740000	328850000	563240000	521490000
Superoxidedismutase	A6TGB2	sodA	150957566	Periplasmic	7	7	6	6	7	8	6	5	4	5	5	5	6	6	6	6	7	6	5	9	7	67.1	23.489	323.31	Inferred from homology	2551600000	3646800000	2522200000	3537100000	2670900000	2917400000	1758800000	1414300000	1701400000	1428600000	1589000000	1386700000	801140000	757880000	813330000	3178800000	3206900000	4849100000	4908900000	3853200000
Uncharacterizedprotein	A6TGB3	yiiM	150957567	Unknown	0	0	0	0	2	0	0	2	2	2	1	1	1	1	1	0	2	0	1	1	1	17	25.151	8.9073	Predicted	0	0	0	0	0	0	0	52690000	63253000	46871000	0	0	0	0	0	0	43597000	0	0	0
Two-componentsensorprotein	A6TGB4	cpxA	150957568	CM	2	1	1	1	1	2	1	1	1	1	2	1	2	1	0	2	1	1	2	1	4	25.6	51.73	79.802	Predicted	12302000	0	0	0	0	0	0	0	0	0	0	0	0	0	0	16134000	0	0	0	0
Responseregulatorintwo-componentregulatorysystemwithCpxA,regulatesexpressionofstress-relatedgenes(OmpRfamily)	A6TGB5	cpxR	150957569	Cytoplasmic	5	5	4	5	5	6	3	5	3	6	4	5	3	4	4	4	6	5	5	6	6	54.7	26.272	207.84	Predicted	259870000	305280000	384660000	340690000	331190000	303280000	238820000	301050000	314040000	353770000	203570000	296830000	222720000	288440000	348070000	351520000	297880000	349700000	467030000	225510000
ATP-dependent6-phosphofructokinase	A6TGB8	pfkA	150957572	Cytoplasmic	9	7	7	7	5	6	2	5	2	5	2	4	1	4	4	6	7	6	9	8	7	55	34.984	305.13	Inferred from homology	635430000	538990000	449100000	343690000	367270000	385050000	180970000	401830000	77370000	415360000	255400000	136920000	0	0	134620000	367680000	508380000	841130000	623940000	271760000
RegulatorofribonucleaseactivityA	A6TGB9	rraA	150957573	Cytoplasmic	2	2	2	1	2	1	3	3	1	2	2	2	3	0	2	3	3	2	4	1	3	68.3	17.385	69.105	Inferred from homology	67110000	48050000	95309000	0	80968000	0	86345000	69198000	0	120970000	133790000	89518000	103040000	0	72669000	94704000	73363000	140180000	68297000	0
ATP-dependentproteaseATPasesubunitHslU	A6TGC1	hslU	150957575	Cytoplasmic	12	13	10	12	16	16	15	15	12	15	13	13	15	17	18	15	14	10	16	15	16	47.5	49.731	323.31	Inferred from homology	2299100000	2193400000	2792100000	2541800000	2285500000	2046200000	4104100000	4113300000	5222600000	4545300000	4192000000	3054100000	4166100000	3370900000	3222900000	3528500000	3186900000	4957400000	3164900000	2646800000
ATP-dependentproteasesubunitHslV	A6TGC2	hslV	150957576	Cytoplasmic	3	3	3	3	2	3	3	3	1	2	2	3	2	2	3	2	3	4	3	3	4	53.4	19	252.58	Inferred from homology	96243000	87313000	179640000	193770000	142070000	128900000	132150000	303820000	127050000	240150000	100070000	251840000	266470000	219750000	210210000	218120000	139770000	758170000	351810000	130040000
CelldivisionproteinFtsN	A6TGC3	ftsN	150957577	CM	0	2	0	0	2	2	0	1	0	1	1	1	2	2	1	1	1	0	0	3	3	34.9	31.904	38.901	Inferred from homology	0	11539000	0	0	0	9669100	0	0	0	0	0	0	0	0	0	0	0	0	0	0
Regulatorfordeooperon,udp,cdd,tsx,nupC,andnupG	A6TGC4	cytR	150957578	Cytoplasmic	1	1	1	0	0	1	1	3	0	3	0	2	1	2	0	0	2	0	0	1	3	31.8	37.026	33.49	Predicted	0	0	0	0	0	0	0	0	0	0	0	0	0	88523000	0	0	0	0	0	0
50SribosomalproteinL31	A6TGC6	rpmE	150957580	Cytoplasmic	3	4	2	3	3	5	2	4	1	4	3	5	4	5	6	3	3	2	3	5	5	72.9	7.7418	156.4	Inferred from homology	5072700000	4538000000	3747400000	4653500000	5088500000	2790300000	4273300000	5222100000	5352400000	5082900000	4152100000	2822300000	3382600000	3595700000	5698700000	4010300000	4269600000	1167800000	1618000000	2229100000
Metrepressor	A6TGC7	metJ	150957581	Cytoplasmic	1	3	2	2	3	3	1	2	1	3	2	2	0	1	0	2	2	0	1	3	3	73.3	12.109	10.838	Inferred from homology	0	78489000	94153000	123960000	94064000	80704000	0	76592000	0	107140000	162140000	95526000	0	0	0	47228000	0	0	0	54178000
Cystathioninegamma-synthase	A6TGC8	metB	150957582	Cytoplasmic	1	2	3	1	3	3	0	1	0	1	0	1	1	1	2	3	3	3	6	4	4	46.1	41.528	128.38	Inferred from homology	0	39398000	63567000	0	67151000	58192000	0	0	0	0	0	0	0	0	0	81755000	40181000	94827000	85570000	84345000
BifunctionalaspartatekinaseII/homoserinedehydrogenaseII	A6TGC9	metL	150957583	CM	4	9	3	4	10	7	1	10	2	6	4	5	6	6	4	5	6	2	6	7	9	41.7	88.713	82.445	Predicted	89745000	128150000	114160000	118420000	108370000	136070000	0	132830000	100050000	123210000	0	83005000	129640000	105760000	90696000	92988000	77289000	139150000	103820000	137620000
Methylenetetrahydrofolatereductase	A6TGD4	metF	150957588	Cytoplasmic	0	0	0	0	0	0	0	0	0	0	1	0	0	0	0	0	1	0	0	0	1	16.9	33.116	4.8781	Inferred from homology	0	0	0	0	0	0	0	0	0	0	0	0	0	0	0	0	7385800	0	0	0
Glyceroldehydrogenase	A6TGD6	gldA	150957590	Cytoplasmic	1	2	2	1	2	3	1	2	0	1	2	1	0	1	1	1	4	1	2	4	7	30	38.748	107.46	Predicted	0	78634000	135700000	0	0	110140000	0	72664000	0	0	0	0	0	0	0	196980000	247520000	0	234870000	142920000
Fructose-6-phosphatealdolase	A6TGD7	fsa	150957591	Cytoplasmic	4	4	2	3	3	4	2	2	2	4	0	1	0	0	0	5	6	2	5	4	5	53.6	23.294	50.915	Inferred from homology	104050000	118620000	96105000	101910000	86480000	68625000	91790000	81119000	66766000	70833000	0	0	0	0	0	134970000	116040000	121540000	105370000	123600000
Phosphoenolpyruvatecarboxylase	A6TGE0	ppc	150957594	Cytoplasmic	12	8	10	8	13	11	5	10	4	6	2	4	3	6	4	9	13	11	14	15	17	55.7	99.932	299.83	Inferred from homology	345170000	275160000	267330000	233650000	327120000	305370000	201640000	191850000	142990000	175890000	0	182600000	75876000	277860000	0	370530000	398220000	467270000	461350000	411140000
Acetylornithinedeacetylase	A6TGE1	argE	150957595	Cytoplasmic	2	2	0	1	1	1	1	1	0	2	0	0	0	1	0	0	2	1	2	2	3	26	43.786	11.213	Inferred from homology	0	36616000	0	0	0	0	0	0	0	36890000	0	0	0	0	0	0	56817000	0	0	0
N-acetyl-gamma-glutamyl-phosphatereductase	A6TGE2	argC	150957596	Cytoplasmic	1	0	0	0	2	0	0	0	0	0	0	0	0	0	1	0	0	0	1	2	4	19.5	35.815	8.5226	Inferred from homology	0	0	0	0	0	0	0	0	0	0	0	0	0	0	0	0	0	0	0	0
Acetylglutamatekinase	A6TGE3	argB	150957597	Cytoplasmic	1	1	1	1	2	3	0	1	0	1	1	1	2	2	1	1	1	1	1	3	3	20.2	27.011	17.947	Inferred from homology	0	0	0	0	44863000	72398000	0	0	0	0	0	0	0	103200000	0	0	106120000	0	0	0
Argininosuccinatelyase	A6TGE4	argH	150957598	Cytoplasmic	4	3	4	4	2	3	1	2	3	3	0	0	0	3	2	3	5	6	6	2	2	40.7	50.083	169.11	Inferred from homology	79189000	78575000	106810000	107980000	0	65421000	0	78781000	65031000	88687000	0	0	0	0	0	96718000	117290000	169520000	198410000	0
Activator,hydrogenperoxide-induciblegenes	A6TGE5	oxyR	150957599	Cytoplasmic	3	5	3	3	4	3	4	4	3	3	1	4	3	4	2	3	6	2	2	4	2	36.7	34.259	120.08	Predicted	106820000	123250000	101540000	109170000	87989000	101290000	212210000	224590000	248680000	160680000	0	199470000	138860000	158410000	119040000	153550000	162800000	159830000	46599000	197880000
Solublepyridinenucleotidetranshydrogenase	A6TGE6	sthA	150957600	Cytoplasmic	1	1	0	1	2	3	3	7	2	6	6	5	4	5	6	4	3	2	3	4	7	33	51.532	204.18	Inferred from homology	0	0	0	0	104780000	112530000	228080000	282110000	215030000	247230000	180010000	257540000	333450000	236810000	290250000	198680000	150160000	172380000	199400000	179090000
HTH-typetranscriptionalrepressorFabR	A6TGE7	fabR	150957601	Cytoplasmic	1	1	0	0	1	0	1	1	0	0	0	1	0	1	0	0	1	0	0	0	1	6.7	23.972	7.3791	Inferred from homology	0	0	0	0	0	0	0	0	0	0	0	0	0	0	0	0	9100800	0	0	0
tRNA/tmRNA(uracil-C(5))-methyltransferase	A6TGE9	trmA	150957603	Cytoplasmic	6	5	5	4	4	4	4	8	1	5	3	4	2	2	2	5	3	2	3	4	3	46.2	41.844	294.75	Inferred from homology	160730000	185890000	169690000	161930000	153190000	190500000	236950000	250050000	0	194930000	256490000	204810000	0	0	0	140610000	140650000	0	190740000	104820000
[truncated: 207 more rows]
[truncated: 1 more columns]

## Sheet: SignificantProteins
												If LFQ (Tolerant/Untreated <0.5, then -1)				If LFQ (Tolerant/Untreated >2, then 1)
[truncated: 637 more rows]
