# Supplementary material for: Decreased Antibiotic Susceptibility Driven by Global Remodeling of the Klebsiella pneumoniae Proteome
Source: Mol Cell Proteomics. 2019 Jan 7;18(4):657–68. doi: 10.1074/mcp.RA118.000739 (PMC6442359; doi:10.1074/mcp.RA118.000739)
Supplement: Supplemental Table 3. Klebsiella pneumoniae proteins detected using Proteome Discoverer. [file 136688_3_supp_262796_pktvkw.xlsx]

## Sheet: Summary 
Abbreviation	Name of Sample	*List of Identified Proteins
Untreatd Bio1	Untreatd KP Bio1	976		1026.83	136.797
Untreatd Bio2	Untreatd KP Bio2	975
Untreatd Bio3	Untreatd KP Bio3	900
Untreatd Bio4	Untreatd KP Bio4	913
Untreatd Bio5	Untreatd KP Bio5	1211
Untreatd Bio6	Untreatd KP Bio6	1186
DC Bio1	DC-treated KP Bio1	870		980.5	121.424
DC Bio2	DC-treated KP Bio2	1139
DC Bio3	DC-treated KP Bio3	808
DC Bio4	DC-treated KP Bio4	1020
DC Bio5	DC-treated KP Bio5	996
DC Bio6	DC-treated KP Bio6	1050
SM Bio1	SM-treated KP Bio1	922		1133	209.096
SM Bio2	SM-treated KP Bio2	1159
SM Bio3	SM-treated KP Bio3	919
SM Bio4	SM-treated KP Bio4	1082
SM Bio5	SM-treated KP Bio5	1249
SM Bio6	SM-treated KP Bio6	1467
SM-DC Bio1	SM-DC treated KP Bio1	940		1009.33	71.0587
SM-DC Bio2	SM-DC treated KP Bio2	1082
SM-DC Bio3	SM-DC treated KP Bio3	1006
* Two unique peptides were used for the identification of a protein
One biological data consists of two technical replicates merged.

## Sheet: Untreated Bio1
Protein FDR Confidence: Combined	Accession	Description	Sum PEP Score	Coverage [%]	# Peptides	# PSMs	# Unique Peptides	# Protein Groups	# AAs	MW [kDa]	calc. pI	Score Sequest HT: Sequest HT	Biological Process	Cellular Component	Molecular Function	Pfam IDs	Entrez Gene ID	Ensembl Gene ID	Gene Symbol	KEGG Pathways
High	A6TGP0	DNA-directed RNA polymerase subunit beta OS=Klebsiella pneumoniae subsp. pneumoniae (strain ATCC 700721 / MGH 78578) GN=rpoB PE=3 SV=2	461.989	64	60	250	60	1	1342	150.4	5.29	872.56	metabolic process		catalytic activity;DNA binding	Pf00562, Pf04560, Pf04561, Pf04563, Pf04565, Pf10385				Metabolic pathways; Purine metabolism; RNA polymerase; Pyrimidine metabolism
High	A6TGP1	DNA-directed RNA polymerase subunit beta' OS=Klebsiella pneumoniae subsp. pneumoniae (strain ATCC 700721 / MGH 78578) GN=rpoC PE=3 SV=1	382.921	53	57	258	57	1	1407	155.2	6.87	829.8	metabolic process		catalytic activity;DNA binding	Pf00623, Pf04983, Pf04997, Pf04998, Pf05000		KPN_04366	rpoC	Metabolic pathways; Purine metabolism; RNA polymerase; Pyrimidine metabolism
High	A6TEX8	Elongation factor G OS=Klebsiella pneumoniae subsp. pneumoniae (strain ATCC 700721 / MGH 78578) GN=fusA PE=3 SV=1	346.761	65	34	505	34	1	704	77.5	5.3	1775.83	metabolic process	cytoplasm	catalytic activity;nucleotide binding;RNA binding	Pf00009, Pf00679, Pf03144, Pf03764, Pf14492		KPN_03725	fusA
High	A6T4F4	Chaperone protein DnaK OS=Klebsiella pneumoniae subsp. pneumoniae (strain ATCC 700721 / MGH 78578) GN=dnaK PE=3 SV=1	344.71	71	41	187	41	1	638	69.1	4.97	606.8	cell organization and biogenesis;metabolic process		nucleotide binding;protein binding	Pf00012, Pf06723		KPN_00014	dnaK	RNA degradation
High	A6T4Q7	Pyruvate dehydrogenase E1 component OS=Klebsiella pneumoniae subsp. pneumoniae (strain ATCC 700721 / MGH 78578) GN=aceE PE=4 SV=1	322.349	55	43	221	43	1	887	99.4	5.64	684.21	metabolic process		catalytic activity	Pf00456		KPN_00118	aceE	Citrate cycle (TCA cycle); Metabolic pathways; Microbial metabolism in diverse environments; Biosynthesis of antibiotics; Carbon metabolism; Pyruvate metabolism; Biosynthesis of secondary metabolites; Glycolysis / Gluconeogenesis
High	A6T703	30S ribosomal protein S1 OS=Klebsiella pneumoniae subsp. pneumoniae (strain ATCC 700721 / MGH 78578) GN=rpsA PE=3 SV=1	307.514	78	34	297	34	1	557	61.1	4.98	993.11	metabolic process	ribosome	RNA binding;structural molecule activity	Pf00575		KPN_00938	rpsA	Ribosome
High	A6TFH4	Glycine--tRNA ligase beta subunit OS=Klebsiella pneumoniae subsp. pneumoniae (strain ATCC 700721 / MGH 78578) GN=glyS PE=3 SV=1	286.008	69	38	118	38	1	689	76.3	5.58	382.71	metabolic process	cytoplasm	catalytic activity;nucleotide binding	Pf02092, Pf05746		KPN_03922	glyS	Aminoacyl-tRNA biosynthesis
High	A6TH53	60 kDa chaperonin OS=Klebsiella pneumoniae subsp. pneumoniae (strain ATCC 700721 / MGH 78578) GN=groL PE=3 SV=1	253.51	73	31	300	31	1	548	57.1	4.94	973.92	metabolic process	cytoplasm	nucleotide binding	Pf00118		KPN_04533	groEL	RNA degradation
High	A6TEX7	Elongation factor Tu OS=Klebsiella pneumoniae subsp. pneumoniae (strain ATCC 700721 / MGH 78578) GN=tufA PE=3 SV=1	246.302	83	25	700	25	1	394	43.2	5.45	1859.74	metabolic process	cytoplasm	catalytic activity;nucleotide binding;RNA binding	Pf00009, Pf03143, Pf03144		KPN_03724; KPN_04357	tuf; tufB
High	A6TAK6	Aldehyde-alcohol dehydrogenase OS=Klebsiella pneumoniae subsp. pneumoniae (strain ATCC 700721 / MGH 78578) GN=adhE PE=3 SV=1	232.064	59	33	99	33	1	891	95.8	6.81	319.33	metabolic process		catalytic activity;metal ion binding	Pf00171, Pf00465, Pf13685		KPN_02199	adhE	Metabolic pathways; Tyrosine metabolism; Microbial metabolism in diverse environments; Biosynthesis of antibiotics; Butanoate metabolism; Pyruvate metabolism; Fatty acid degradation; Chloroalkane and chloroalkene degradation; Biosynthesis of secondary metabolites; Degradation of aromatic compounds; Glycolysis / Gluconeogenesis; Naphthalene degradation
High	A6T5N6	Chaperone protein HtpG OS=Klebsiella pneumoniae subsp. pneumoniae (strain ATCC 700721 / MGH 78578) GN=htpG PE=3 SV=1	215.608	66	35	100	35	1	624	71.1	5.24	287.08	metabolic process;response to stimulus	cytoplasm	nucleotide binding;protein binding	Pf00183, Pf02518, Pf13589		KPN_00455	htpG
High	A6TD53	Enolase OS=Klebsiella pneumoniae subsp. pneumoniae (strain ATCC 700721 / MGH 78578) GN=eno PE=3 SV=1	210.848	59	18	150	18	1	432	45.5	5.3	511.9	metabolic process	cell surface;cytoplasm;extracellular	catalytic activity;metal ion binding	Pf00113, Pf03952		KPN_03123	eno	Metabolic pathways; Microbial metabolism in diverse environments; Biosynthesis of antibiotics; RNA degradation; Carbon metabolism; Biosynthesis of amino acids; Methane metabolism; Biosynthesis of secondary metabolites; Glycolysis / Gluconeogenesis
High	A6TG36	ATP synthase subunit beta OS=Klebsiella pneumoniae subsp. pneumoniae (strain ATCC 700721 / MGH 78578) GN=atpD PE=3 SV=1	206.692	84	25	106	25	1	460	50.2	5	355.13	metabolic process;transport	membrane	catalytic activity;nucleotide binding;transporter activity	Pf00006, Pf00306, Pf02874		KPN_04137	atpD	Metabolic pathways; Oxidative phosphorylation
High	A6T6Z6	Formate acetyltransferase 1 OS=Klebsiella pneumoniae subsp. pneumoniae (strain ATCC 700721 / MGH 78578) GN=pflB PE=4 SV=1	200.02	48	30	107	29	1	760	85.1	5.92	310.1	metabolic process	cytoplasm	catalytic activity	Pf01228, Pf02901		KPN_00931	pflB	Metabolic pathways; Propanoate metabolism; Butanoate metabolism; Pyruvate metabolism
High	A6TDT1	Phosphoglycerate kinase OS=Klebsiella pneumoniae subsp. pneumoniae (strain ATCC 700721 / MGH 78578) GN=pgk PE=3 SV=1	198.192	82	22	142	22	1	382	40.5	5.16	451.96	metabolic process	cytoplasm	catalytic activity;nucleotide binding	Pf00162		KPN_03355	pgk	Metabolic pathways; Microbial metabolism in diverse environments; Biosynthesis of antibiotics; Carbon metabolism; Biosynthesis of amino acids; Biosynthesis of secondary metabolites; Glycolysis / Gluconeogenesis
High	A6TCV9	Alanine--tRNA ligase OS=Klebsiella pneumoniae subsp. pneumoniae (strain ATCC 700721 / MGH 78578) GN=alaS PE=3 SV=1	194.526	46	30	71	30	1	875	95.6	5.74	237.4	metabolic process	cytoplasm	catalytic activity;metal ion binding;nucleotide binding;RNA binding	Pf01411, Pf02272, Pf07973		KPN_03029	alaS	Aminoacyl-tRNA biosynthesis
High	A6T9K7	NAD-dependent malic enzyme OS=Klebsiella pneumoniae subsp. pneumoniae (strain ATCC 700721 / MGH 78578) GN=maeA PE=3 SV=1	192.242	57	19	81	19	1	565	62.7	5.49	303.63	metabolic process		catalytic activity;metal ion binding;nucleotide binding	Pf00390, Pf03949		KPN_01847	sfcA	Two-component system; Carbon metabolism; Pyruvate metabolism
High	A6TFR2	Glycerol kinase OS=Klebsiella pneumoniae subsp. pneumoniae (strain ATCC 700721 / MGH 78578) GN=glpK PE=3 SV=1	187.678	68	26	84	26	1	503	56.1	5.69	281.77	metabolic process		catalytic activity;metal ion binding;nucleotide binding	Pf00370, Pf02782		KPN_04011	glpK	Metabolic pathways; Glycerolipid metabolism
High	A6TI05	Putative ATP-binding component of a transport system OS=Klebsiella pneumoniae subsp. pneumoniae (strain ATCC 700721 / MGH 78578) GN=yjjK PE=4 SV=1	186.997	58	27	123	27	1	548	61.4	5.74	402.53	regulation of biological process		catalytic activity;nucleotide binding	Pf00005, Pf12848, Pf13304		KPN_04846	yjjK
High	A6TG38	ATP synthase subunit alpha OS=Klebsiella pneumoniae subsp. pneumoniae (strain ATCC 700721 / MGH 78578) GN=atpA PE=3 SV=1	186.117	68	26	98	25	1	513	55.1	6	292.67	metabolic process;transport	membrane	catalytic activity;nucleotide binding;transporter activity	Pf00006, Pf00306, Pf02874		KPN_04139	atpA	Metabolic pathways; Oxidative phosphorylation
High	A6T5I2	Lon protease OS=Klebsiella pneumoniae subsp. pneumoniae (strain ATCC 700721 / MGH 78578) GN=lon PE=2 SV=1	185.915	48	28	77	28	1	784	87.4	6.3	247.71	metabolic process;response to stimulus	cytoplasm	catalytic activity;DNA binding;nucleotide binding	Pf00004, Pf02190, Pf05362, Pf07728, Pf08298, Pf13191, Pf13207, Pf13541		KPN_00401	lon
High	A6T4R3	Aconitate hydratase B OS=Klebsiella pneumoniae subsp. pneumoniae (strain ATCC 700721 / MGH 78578) GN=acnB PE=3 SV=1	182.767	52	29	109	29	1	851	91.8	5.25	317.03	metabolic process	cytosol	catalytic activity;metal ion binding	Pf00330, Pf06434, Pf11791		KPN_00124	acnB	Citrate cycle (TCA cycle); Metabolic pathways; 2-Oxocarboxylic acid metabolism; Microbial metabolism in diverse environments; Propanoate metabolism; Biosynthesis of antibiotics; Carbon metabolism; Biosynthesis of amino acids; Glyoxylate and dicarboxylate metabolism; Biosynthesis of secondary metabolites
High	A6TEI7	Translation initiation factor IF-2 OS=Klebsiella pneumoniae subsp. pneumoniae (strain ATCC 700721 / MGH 78578) GN=infB PE=3 SV=1	177.684	44	26	99	26	1	896	98	6.02	290.09	metabolic process	cytoplasm	catalytic activity;nucleotide binding;RNA binding	Pf00009, Pf01926, Pf03144, Pf04760, Pf08364, Pf11987		KPN_03576	infB
High	A6TCK0	Chaperone protein ClpB OS=Klebsiella pneumoniae subsp. pneumoniae (strain ATCC 700721 / MGH 78578) GN=clpB PE=3 SV=1	172.49	41	24	61	21	1	857	95.3	5.62	192.25	metabolic process;response to stimulus	cytoplasm	catalytic activity;nucleotide binding	Pf00004, Pf02861, Pf03962, Pf07724, Pf07728, Pf10431, Pf13191, Pf13401, Pf15066		KPN_02915	clpB
High	A6T4Q8	Acetyltransferase component of pyruvate dehydrogenase complex OS=Klebsiella pneumoniae subsp. pneumoniae (strain ATCC 700721 / MGH 78578) GN=aceF PE=3 SV=1	170.462	47	22	74	22	1	632	65.9	5.31	230.4	metabolic process		catalytic activity	Pf00198, Pf00364, Pf01597, Pf02817		KPN_00119	aceF	Citrate cycle (TCA cycle); Metabolic pathways; Microbial metabolism in diverse environments; Biosynthesis of antibiotics; Carbon metabolism; Pyruvate metabolism; Biosynthesis of secondary metabolites; Glycolysis / Gluconeogenesis
High	A6T7Q9	Glyceraldehyde-3-phosphate dehydrogenase OS=Klebsiella pneumoniae subsp. pneumoniae (strain ATCC 700721 / MGH 78578) GN=gapA PE=3 SV=1	166.493	77	20	127	20	1	331	35.4	7.11	368.97	metabolic process		catalytic activity;nucleotide binding	Pf00044, Pf01113, Pf02800		KPN_01197	gapA	Metabolic pathways; Microbial metabolism in diverse environments; Biosynthesis of antibiotics; Carbon metabolism; Biosynthesis of amino acids; Biosynthesis of secondary metabolites; Glycolysis / Gluconeogenesis
High	A6T4X2	Elongation factor Ts OS=Klebsiella pneumoniae subsp. pneumoniae (strain ATCC 700721 / MGH 78578) GN=tsf PE=3 SV=1	163.895	72	19	137	19	1	283	30.4	5.21	455.54	metabolic process	cytoplasm	protein binding;RNA binding	Pf00627, Pf00889		KPN_00183	tsf
High	A6T5H9	Trigger factor OS=Klebsiella pneumoniae subsp. pneumoniae (strain ATCC 700721 / MGH 78578) GN=tig PE=3 SV=1	162.612	53	24	102	24	1	432	48.1	4.89	313.93	cell division;metabolic process;transport	cytoplasm	catalytic activity	Pf00254, Pf05697, Pf05698		KPN_00398	tig
High	A6T4E8	Transaldolase OS=Klebsiella pneumoniae subsp. pneumoniae (strain ATCC 700721 / MGH 78578) GN=talB PE=3 SV=1	162.519	81	22	95	22	1	317	35.2	5.1	265.85	metabolic process	cytoplasm	catalytic activity	Pf00923		KPN_00008	talB	Metabolic pathways; Pentose phosphate pathway; Microbial metabolism in diverse environments; Biosynthesis of antibiotics; Carbon metabolism; Biosynthesis of amino acids; Biosynthesis of secondary metabolites
High	A6T4Q9	Dihydrolipoyl dehydrogenase OS=Klebsiella pneumoniae subsp. pneumoniae (strain ATCC 700721 / MGH 78578) GN=lpdA PE=4 SV=1	160.136	53	18	70	18	1	474	50.5	6.27	212.67	cellular homeostasis;metabolic process;regulation of biological process		catalytic activity;nucleotide binding	Pf00070, Pf00890, Pf01134, Pf01494, Pf01946, Pf02852, Pf03486, Pf07992, Pf12831, Pf13450		KPN_00120	lpdA	Citrate cycle (TCA cycle); Metabolic pathways; Microbial metabolism in diverse environments; Propanoate metabolism; Biosynthesis of antibiotics; Carbon metabolism; Pyruvate metabolism; Glyoxylate and dicarboxylate metabolism; Biosynthesis of secondary metabolites; Glycolysis / Gluconeogenesis; Glycine, serine and threonine metabolism; Valine, leucine and isoleucine degradation
High	A6THI0	Valine--tRNA ligase OS=Klebsiella pneumoniae subsp. pneumoniae (strain ATCC 700721 / MGH 78578) GN=valS PE=3 SV=1	159.184	40	25	59	25	1	951	108.3	5.31	168.2	metabolic process;regulation of biological process	cytoplasm	catalytic activity;nucleotide binding	Pf00133, Pf01921, Pf08264, Pf09334, Pf10458, Pf13603		KPN_04663	valS	Aminoacyl-tRNA biosynthesis
High	A6TAL9	Nitrate reductase 1, alpha subunit OS=Klebsiella pneumoniae subsp. pneumoniae (strain ATCC 700721 / MGH 78578) GN=narG PE=3 SV=1	158.317	34	28	62	28	1	1247	140.4	6.79	198.28	metabolic process		catalytic activity;metal ion binding	Pf00384, Pf01568, Pf14710		KPN_02214	narG	Microbial metabolism in diverse environments; Nitrogen metabolism; Two-component system
High	A6T4I0	Carbamoyl-phosphate synthase (glutamine-hydrolyzing) OS=Klebsiella pneumoniae subsp. pneumoniae (strain ATCC 700721 / MGH 78578) GN=carB PE=3 SV=1	157.935	36	26	59	26	1	1074	117.9	5.25	197.94	metabolic process		catalytic activity;metal ion binding;nucleotide binding	Pf00289, Pf01071, Pf02142, Pf02222, Pf02655, Pf02786, Pf02787, Pf07478, Pf13535, Pf15632		KPN_00041	carB	Metabolic pathways; Alanine, aspartate and glutamate metabolism; Pyrimidine metabolism
High	A6TBY4	Phosphate acetyltransferase OS=Klebsiella pneumoniae subsp. pneumoniae (strain ATCC 700721 / MGH 78578) GN=pta PE=3 SV=1	157.115	46	22	92	22	1	710	76.6	5.4	320.45	metabolic process	cytoplasm	catalytic activity	Pf01515, Pf07085, Pf13500		KPN_02688	pta	Metabolic pathways; Microbial metabolism in diverse environments; Propanoate metabolism; Carbon metabolism; Pyruvate metabolism; Methane metabolism; Taurine and hypotaurine metabolism
High	A6TBK7	Methionine--tRNA ligase OS=Klebsiella pneumoniae subsp. pneumoniae (strain ATCC 700721 / MGH 78578) GN=metG PE=3 SV=1	156.761	54	24	63	24	1	677	76.1	5.53	194.06	metabolic process	cytoplasm	catalytic activity;metal ion binding;nucleotide binding;RNA binding	Pf00133, Pf01406, Pf01588, Pf01921, Pf09334		KPN_02560	metG	Aminoacyl-tRNA biosynthesis; Selenocompound metabolism
High	A6TEI3	Polyribonucleotide nucleotidyltransferase OS=Klebsiella pneumoniae subsp. pneumoniae (strain ATCC 700721 / MGH 78578) GN=pnp PE=3 SV=1	156.144	44	23	73	23	1	711	76.8	5.17	199.53	metabolic process	cytoplasm	catalytic activity;metal ion binding;RNA binding	Pf00013, Pf00575, Pf01138, Pf03725, Pf03726, Pf13509		KPN_03572	pnp	Purine metabolism; RNA degradation; Pyrimidine metabolism
High	A6TAI2	Phenylalanine--tRNA ligase beta subunit OS=Klebsiella pneumoniae subsp. pneumoniae (strain ATCC 700721 / MGH 78578) GN=pheT PE=3 SV=1	155.867	49	27	67	27	1	795	86.9	5.19	199.65	metabolic process	cytoplasm	catalytic activity;metal ion binding;nucleotide binding;RNA binding	Pf01588, Pf03147, Pf03483, Pf03484		KPN_02175	pheT	Aminoacyl-tRNA biosynthesis
High	A6T9Y5	Tyrosine--tRNA ligase OS=Klebsiella pneumoniae subsp. pneumoniae (strain ATCC 700721 / MGH 78578) GN=tyrS PE=3 SV=1	155.032	62	19	59	19	1	428	47.7	5.55	217.33	metabolic process	cytoplasm	catalytic activity;nucleotide binding;RNA binding	Pf00579, Pf01479		KPN_01975	tyrS	Aminoacyl-tRNA biosynthesis
High	A6TBE6	6-phosphogluconate dehydrogenase, decarboxylating OS=Klebsiella pneumoniae subsp. pneumoniae (strain ATCC 700721 / MGH 78578) GN=gnd PE=3 SV=1	152.633	52	17	121	17	1	468	51.4	5.16	474.5	metabolic process		catalytic activity	Pf00393, Pf02558, Pf03446, Pf03807		KPN_02499	gnd	Metabolic pathways; Pentose phosphate pathway; Microbial metabolism in diverse environments; Biosynthesis of antibiotics; Carbon metabolism; Glutathione metabolism; Biosynthesis of secondary metabolites
High	A6T6D3	Phosphoglucomutase OS=Klebsiella pneumoniae subsp. pneumoniae (strain ATCC 700721 / MGH 78578) GN=pgm PE=3 SV=1	149.507	57	21	56	21	1	546	58.4	5.62	190.38	metabolic process		catalytic activity;metal ion binding	Pf00408, Pf02878, Pf02879, Pf02880		KPN_00711	pgm	Metabolic pathways; Pentose phosphate pathway; Microbial metabolism in diverse environments; Amino sugar and nucleotide sugar metabolism; Purine metabolism; Biosynthesis of antibiotics; Starch and sucrose metabolism; Galactose metabolism; Biosynthesis of secondary metabolites; Glycolysis / Gluconeogenesis; Streptomycin biosynthesis
High	A6T4G0	Isoleucine--tRNA ligase OS=Klebsiella pneumoniae subsp. pneumoniae (strain ATCC 700721 / MGH 78578) GN=ileS PE=3 SV=1	147.562	40	23	65	23	1	922	102.7	5.94	203.79	metabolic process;regulation of biological process	cytoplasm	catalytic activity;metal ion binding;nucleotide binding;RNA binding	Pf00133, Pf01406, Pf06827, Pf08264, Pf09334		KPN_00021	ileS	Aminoacyl-tRNA biosynthesis
High	A6TBT2	Outer membrane pore protein 1b (Ibc) OS=Klebsiella pneumoniae subsp. pneumoniae (strain ATCC 700721 / MGH 78578) GN=ompC PE=3 SV=1	147.035	62	14	642	14	1	367	40.1	4.86	2219.78	transport	membrane	transporter activity	Pf00267, Pf13609		KPN_02636	ompC	beta-Lactam resistance; Two-component system
High	A6TAE0	Pyruvate kinase OS=Klebsiella pneumoniae subsp. pneumoniae (strain ATCC 700721 / MGH 78578) GN=pykF PE=3 SV=1	144.845	51	18	51	18	1	470	50.7	5.86	159.44	metabolic process		catalytic activity;metal ion binding	Pf00224, Pf02887, Pf03328		KPN_02133	pykF	Metabolic pathways; Microbial metabolism in diverse environments; Purine metabolism; Biosynthesis of antibiotics; Carbon metabolism; Pyruvate metabolism; Biosynthesis of amino acids; Biosynthesis of secondary metabolites; Glycolysis / Gluconeogenesis
High	A6TBY3	Acetate kinase OS=Klebsiella pneumoniae subsp. pneumoniae (strain ATCC 700721 / MGH 78578) GN=ackA PE=3 SV=1	143.367	71	16	65	16	1	400	43.2	6.33	217.37	metabolic process	cytoplasm	catalytic activity;metal ion binding;nucleotide binding	Pf00871		KPN_02687	ackA	Metabolic pathways; Microbial metabolism in diverse environments; Propanoate metabolism; Carbon metabolism; Pyruvate metabolism; Methane metabolism; Taurine and hypotaurine metabolism
High	A6T7E5	Ribonuclease E OS=Klebsiella pneumoniae subsp. pneumoniae (strain ATCC 700721 / MGH 78578) GN=rne PE=3 SV=1	142.585	32	22	50	22	1	1074	118.7	5.72	138.53	metabolic process	cytoplasm;membrane	catalytic activity;metal ion binding;RNA binding	Pf00575, Pf10150, Pf12111		KPN_01083	rne	RNA degradation
High	A6T751	Outer membrane protein 3a (II*Gd) OS=Klebsiella pneumoniae subsp. pneumoniae (strain ATCC 700721 / MGH 78578) GN=ompA PE=3 SV=1	140.918	77	20	88	20	1	356	38	6.39	246.86		membrane	structural molecule activity	Pf00691, Pf01389, Pf13505		KPN_00986	ompA
High	A6TEI8	Transcription termination/antitermination protein NusA OS=Klebsiella pneumoniae subsp. pneumoniae (strain ATCC 700721 / MGH 78578) GN=nusA PE=3 SV=1	140.518	43	20	54	20	1	495	54.9	4.63	149.4	metabolic process;regulation of biological process	cytoplasm	nucleotide binding;RNA binding	Pf00575, Pf08529, Pf13184, Pf14520		KPN_03577	nusA
High	A6TBT6	DNA gyrase subunit A OS=Klebsiella pneumoniae subsp. pneumoniae (strain ATCC 700721 / MGH 78578) GN=gyrA PE=3 SV=1	138.789	33	23	60	23	1	877	97	5.1	167.05	metabolic process	chromosome;cytoplasm	catalytic activity;DNA binding;nucleotide binding	Pf00521, Pf03989		KPN_02640	gyrA
High	A6T6A3	Leucine--tRNA ligase OS=Klebsiella pneumoniae subsp. pneumoniae (strain ATCC 700721 / MGH 78578) GN=leuS PE=3 SV=1	138.505	35	21	50	21	1	860	97	5.24	134.98	metabolic process;regulation of biological process	cytoplasm	catalytic activity;nucleotide binding	Pf00133, Pf08264, Pf09334, Pf13603		KPN_00674	leuS	Aminoacyl-tRNA biosynthesis
High	A6TEU8	DNA-directed RNA polymerase subunit alpha OS=Klebsiella pneumoniae subsp. pneumoniae (strain ATCC 700721 / MGH 78578) GN=rpoA PE=3 SV=1	135.723	62	17	88	17	1	329	36.4	5.06	285.28	metabolic process		catalytic activity;DNA binding;protein binding	Pf01000, Pf01193, Pf03118	8913837	KPN_03695	rpoA; EAMY_RS32845	Metabolic pathways; Purine metabolism; RNA polymerase; Pyrimidine metabolism
High	A6TEJ7	ATP-dependent zinc metalloprotease FtsH OS=Klebsiella pneumoniae subsp. pneumoniae (strain ATCC 700721 / MGH 78578) GN=hflB PE=3 SV=1	135.288	39	18	91	18	1	644	70.7	6.24	321.91	metabolic process;regulation of biological process;response to stimulus	membrane	catalytic activity;metal ion binding;nucleotide binding;protein binding	Pf00004, Pf00006, Pf00158, Pf01078, Pf01434, Pf05496, Pf06068, Pf06480, Pf07724, Pf07728, Pf08298, Pf13401		KPN_03588	hflB
High	A6TCI3	Elongation factor 4 OS=Klebsiella pneumoniae subsp. pneumoniae (strain ATCC 700721 / MGH 78578) GN=lepA PE=3 SV=1	133.769	50	20	54	20	1	599	66.4	5.59	153.73	metabolic process;regulation of biological process;response to stimulus	membrane	catalytic activity;nucleotide binding	Pf00009, Pf00071, Pf00679, Pf03144, Pf06421, Pf14492		KPN_02894	lepA
High	A6TGT4	Glucose-6-phosphate isomerase OS=Klebsiella pneumoniae subsp. pneumoniae (strain ATCC 700721 / MGH 78578) GN=pgi PE=3 SV=1	128.632	46	17	52	17	1	549	61.3	6.23	164.14	metabolic process	cytoplasm	catalytic activity	Pf00342		KPN_04413	pgi	Metabolic pathways; Pentose phosphate pathway; Microbial metabolism in diverse environments; Amino sugar and nucleotide sugar metabolism; Biosynthesis of antibiotics; Starch and sucrose metabolism; Carbon metabolism; Biosynthesis of secondary metabolites; Glycolysis / Gluconeogenesis
High	A6TDT0	Fructose-bisphosphate aldolase OS=Klebsiella pneumoniae subsp. pneumoniae (strain ATCC 700721 / MGH 78578) GN=fbaA PE=3 SV=1	127.938	48	11	50	11	1	359	39.1	6.07	179.61	metabolic process		catalytic activity;metal ion binding	Pf01116		KPN_03354	fbaA	Metabolic pathways; Pentose phosphate pathway; Microbial metabolism in diverse environments; Biosynthesis of antibiotics; Carbon metabolism; Fructose and mannose metabolism; Biosynthesis of amino acids; Methane metabolism; Biosynthesis of secondary metabolites; Glycolysis / Gluconeogenesis
High	A6TB35	Aspartate--tRNA ligase OS=Klebsiella pneumoniae subsp. pneumoniae (strain ATCC 700721 / MGH 78578) GN=aspS PE=3 SV=1	127.316	39	19	48	19	1	595	66.4	5.55	158.08	metabolic process	cytoplasm	catalytic activity;nucleotide binding	Pf00152, Pf00587, Pf01336, Pf02938		KPN_02380	aspS	Aminoacyl-tRNA biosynthesis
High	A6TGN6	50S ribosomal protein L1 OS=Klebsiella pneumoniae subsp. pneumoniae (strain ATCC 700721 / MGH 78578) GN=rplA PE=3 SV=1	126.026	52	13	133	13	1	234	24.7	9.64	417.36	metabolic process;regulation of biological process	ribosome	RNA binding;structural molecule activity	Pf00687		KPN_04361	rplA	Ribosome
High	A6THZ8	Phosphopentomutase OS=Klebsiella pneumoniae subsp. pneumoniae (strain ATCC 700721 / MGH 78578) GN=deoB PE=3 SV=1	125.403	59	19	49	19	1	411	44.7	5.25	149.27	metabolic process	cytoplasm	catalytic activity;metal ion binding	Pf01676		KPN_04839	deoB	Pentose phosphate pathway; Purine metabolism
High	A6TD54	CTP synthase OS=Klebsiella pneumoniae subsp. pneumoniae (strain ATCC 700721 / MGH 78578) GN=pyrG PE=3 SV=1	125.29	51	20	54	20	1	545	60.1	5.86	151.74	metabolic process		catalytic activity;metal ion binding;nucleotide binding	Pf00117, Pf06418, Pf07722		KPN_03124	pyrG	Metabolic pathways; Pyrimidine metabolism
High	A6TG01	DNA gyrase subunit B OS=Klebsiella pneumoniae subsp. pneumoniae (strain ATCC 700721 / MGH 78578) GN=gyrB PE=3 SV=1	124.709	39	22	51	22	1	804	90	6.07	152.96	metabolic process	chromosome;cytoplasm	catalytic activity;DNA binding;metal ion binding;nucleotide binding	Pf00204, Pf00986, Pf01751, Pf02518		KPN_04102	gyrB
High	A6T6F4	2-oxoglutarate decarboxylase OS=Klebsiella pneumoniae subsp. pneumoniae (strain ATCC 700721 / MGH 78578) GN=sucA PE=4 SV=1	124.586	34	18	53	18	1	935	105.1	6.58	170.34	metabolic process		catalytic activity	Pf00676, Pf02779		KPN_00732	sucA	Citrate cycle (TCA cycle); Metabolic pathways; Lysine degradation; Tryptophan metabolism; Microbial metabolism in diverse environments; Biosynthesis of antibiotics; Carbon metabolism; Biosynthesis of secondary metabolites
High	A6TGH1	Transcription termination factor Rho OS=Klebsiella pneumoniae subsp. pneumoniae (strain ATCC 700721 / MGH 78578) GN=rho PE=3 SV=1	124.201	55	18	111	18	1	419	47	7.25	336.14	metabolic process;regulation of biological process		catalytic activity;nucleotide binding;RNA binding	Pf00006, Pf07497, Pf07498, Pf08206, Pf13481	29377673	KPN_04283	rho; AB185_RS06240	RNA degradation
High	A6TF45	Glycerol-3-phosphate dehydrogenase OS=Klebsiella pneumoniae subsp. pneumoniae (strain ATCC 700721 / MGH 78578) GN=glpD PE=3 SV=1	124.09	51	21	62	21	1	502	56.7	7.27	159.8	metabolic process		catalytic activity	Pf01266		KPN_03792	glpD	Glycerophospholipid metabolism; Biosynthesis of secondary metabolites
High	A6T726	Asparagine--tRNA ligase OS=Klebsiella pneumoniae subsp. pneumoniae (strain ATCC 700721 / MGH 78578) GN=asnS PE=3 SV=1	123.862	59	19	60	19	1	466	52.5	5.29	172.9	metabolic process	cytoplasm	catalytic activity;nucleotide binding	Pf00152, Pf01336		KPN_00961	asnC	Aminoacyl-tRNA biosynthesis
High	A6TEW0	50S ribosomal protein L5 OS=Klebsiella pneumoniae subsp. pneumoniae (strain ATCC 700721 / MGH 78578) GN=rplE PE=3 SV=1	120.981	65	14	82	14	1	179	20.3	9.48	191.84	metabolic process	ribosome	RNA binding;structural molecule activity	Pf00281, Pf00673	23845560; 32369203	KPN_03707	rplE; C813_RS16705; C813_RS25010; AB182_RS27795	Ribosome
High	A6T4Y7	Acetyl-coenzyme A carboxylase carboxyl transferase subunit alpha OS=Klebsiella pneumoniae subsp. pneumoniae (strain ATCC 700721 / MGH 78578) GN=accA PE=3 SV=1	120.727	59	13	48	13	1	319	35.3	5.66	149.08	metabolic process	cytoplasm	catalytic activity;nucleotide binding	Pf01039, Pf03255		KPN_00198	accA	Metabolic pathways; Microbial metabolism in diverse environments; Propanoate metabolism; Biosynthesis of antibiotics; Carbon metabolism; Pyruvate metabolism; Fatty acid biosynthesis; Fatty acid metabolism; Biosynthesis of secondary metabolites
High	A6T7I9	Transketolase OS=Klebsiella pneumoniae subsp. pneumoniae (strain ATCC 700721 / MGH 78578) GN=tktA PE=3 SV=1	119.09	33	16	62	15	1	668	72.3	6.02	184.71	metabolic process		catalytic activity;metal ion binding	Pf00456, Pf00676, Pf02779, Pf02780		KPN_01127	tktA	Metabolic pathways; Pentose phosphate pathway; Microbial metabolism in diverse environments; Biosynthesis of antibiotics; Carbon metabolism; Biosynthesis of amino acids; Biosynthesis of secondary metabolites
High	A6T4Z7	Proline--tRNA ligase OS=Klebsiella pneumoniae subsp. pneumoniae (strain ATCC 700721 / MGH 78578) GN=proS PE=3 SV=1	117.031	38	16	45	16	1	572	63.5	5.12	132.26	metabolic process;regulation of biological process	cytoplasm	catalytic activity;nucleotide binding	Pf00587, Pf03129, Pf04073		KPN_00208	proS	Aminoacyl-tRNA biosynthesis
High	A6T4J7	RNA polymerase-associated protein RapA OS=Klebsiella pneumoniae subsp. pneumoniae (strain ATCC 700721 / MGH 78578) GN=rapA PE=3 SV=1	116.728	33	18	39	18	1	968	109.5	5.24	121.91	metabolic process;regulation of biological process		catalytic activity;DNA binding;nucleotide binding	Pf00176, Pf00270, Pf00271, Pf04851, Pf12137		KPN_00058	hepA
High	A6T716	Chromosome partition protein MukB OS=Klebsiella pneumoniae subsp. pneumoniae (strain ATCC 700721 / MGH 78578) GN=mukB PE=3 SV=1	114.421	23	20	42	20	1	1482	169.5	5.39	126.46	cell division;cell organization and biogenesis;metabolic process	cytoplasm	DNA binding;nucleotide binding	Pf04310, Pf12128, Pf13476, Pf13555, Pf13558, Pf13654		KPN_00951	mukB
High	A6TFB6	Oligopeptidase A OS=Klebsiella pneumoniae subsp. pneumoniae (strain ATCC 700721 / MGH 78578) GN=prlC PE=3 SV=1	114.41	39	18	67	18	1	680	76.7	5.29	185.33	metabolic process		catalytic activity;metal ion binding	Pf01432		KPN_03863	prlC
High	A6TEI1	ATP-dependent RNA helicase DeaD OS=Klebsiella pneumoniae subsp. pneumoniae (strain ATCC 700721 / MGH 78578) GN=deaD PE=3 SV=1	114.219	36	16	40	16	1	643	72.1	8.46	114.27	cell organization and biogenesis;metabolic process;response to stimulus	cytoplasm	catalytic activity;nucleotide binding;RNA binding	Pf00270, Pf00271, Pf03880		KPN_03570	deaD	RNA degradation
High	A6TCC2	GMP synthase [glutamine-hydrolyzing] OS=Klebsiella pneumoniae subsp. pneumoniae (strain ATCC 700721 / MGH 78578) GN=guaA PE=3 SV=1	112.264	53	21	43	21	1	525	58.8	5.44	119.87	metabolic process		catalytic activity;nucleotide binding	Pf00117, Pf00733, Pf00958, Pf02540, Pf03054, Pf07722		KPN_02833	guaA	Metabolic pathways; Purine metabolism
High	A6TGN9	50S ribosomal protein L7/L12 OS=Klebsiella pneumoniae subsp. pneumoniae (strain ATCC 700721 / MGH 78578) GN=rplL PE=3 SV=1	112.168	75	11	582	11	1	121	12.3	4.65	1930.47	metabolic process	ribosome	structural molecule activity	Pf00542	32368666	KPN_04364	rplL; AB182_RS23815	Ribosome
High	A6T4N8	Cell division protein FtsZ OS=Klebsiella pneumoniae subsp. pneumoniae (strain ATCC 700721 / MGH 78578) GN=ftsZ PE=3 SV=1	111.5	58	16	36	16	1	383	40.3	4.78	104.12	cell division;cell organization and biogenesis;reproduction	cytoplasm	catalytic activity;nucleotide binding	Pf00091, Pf12327		KPN_00099	ftsZ
High	A6TBE0	UDP-glucose dehydrogenase OS=Klebsiella pneumoniae subsp. pneumoniae (strain ATCC 700721 / MGH 78578) GN=ugd PE=3 SV=1	110.977	61	16	41	16	1	388	43.5	5.69	136.29	metabolic process		catalytic activity;nucleotide binding	Pf00984, Pf01210, Pf03720, Pf03721		KPN_02493	ugd	Metabolic pathways; Pentose and glucuronate interconversions; Amino sugar and nucleotide sugar metabolism; Ascorbate and aldarate metabolism
High	A6TC52	Phosphoenolpyruvate-protein phosphotransferase OS=Klebsiella pneumoniae subsp. pneumoniae (strain ATCC 700721 / MGH 78578) GN=ptsI PE=3 SV=1	110.837	39	16	53	16	1	575	63.2	4.82	168.38	metabolic process;transport	cytoplasm	catalytic activity;metal ion binding	Pf00391, Pf02896, Pf05524		KPN_02763	ptsI	Phosphotransferase system (PTS)
High	A6T4P1	Protein translocase subunit SecA OS=Klebsiella pneumoniae subsp. pneumoniae (strain ATCC 700721 / MGH 78578) GN=secA PE=3 SV=1	110.281	29	19	52	19	1	901	101.9	5.6	132.55	transport	cytoplasm;membrane	metal ion binding;nucleotide binding	Pf01043, Pf02810, Pf07516, Pf07517		KPN_00102	secA	Quorum sensing; Protein export; Bacterial secretion system
High	A6TCE4	Peptidase B OS=Klebsiella pneumoniae subsp. pneumoniae (strain ATCC 700721 / MGH 78578) GN=pepB PE=3 SV=1	110.194	63	18	41	18	1	428	46.2	5.86	142.84	metabolic process	cytoplasm	catalytic activity;DNA binding;metal ion binding	Pf00883, Pf12404		KPN_02855	pepB	Metabolic pathways; Glutathione metabolism
High	A6T5I1	ATP-dependent Clp protease ATP-binding subunit ClpX OS=Klebsiella pneumoniae subsp. pneumoniae (strain ATCC 700721 / MGH 78578) GN=clpX PE=3 SV=1	109.656	72	20	78	20	1	424	46.3	5.5	239.95	metabolic process;regulation of biological process;response to stimulus		catalytic activity;metal ion binding;nucleotide binding;protein binding	Pf00004, Pf01078, Pf05496, Pf06068, Pf06689, Pf07724, Pf07726, Pf07728, Pf10431, Pf13207, Pf13401, Pf14532		KPN_00400	clpX
High	A6T9G2	Putative pyridoxal-dependent decarboxylase OS=Klebsiella pneumoniae subsp. pneumoniae (strain ATCC 700721 / MGH 78578) GN=KPN_01802 PE=3 SV=1	109.47	51	14	55	14	1	461	49.9	6.89	189.44	metabolic process		catalytic activity	Pf00155, Pf00202		KPN_01802	KPN_01802	Metabolic pathways; 2-Oxocarboxylic acid metabolism; Microbial metabolism in diverse environments; Biosynthesis of amino acids; Glycine, serine and threonine metabolism
High	A6T4X1	30S ribosomal protein S2 OS=Klebsiella pneumoniae subsp. pneumoniae (strain ATCC 700721 / MGH 78578) GN=rpsB PE=3 SV=2	107.751	77	16	71	16	1	241	26.7	7.14	187.05	metabolic process	ribosome	structural molecule activity	Pf00318			rpsB	Ribosome
High	A6T6C3	Glutamine--tRNA ligase OS=Klebsiella pneumoniae subsp. pneumoniae (strain ATCC 700721 / MGH 78578) GN=glnS PE=3 SV=1	107.561	40	16	67	16	1	555	63.6	5.78	202.73	metabolic process	cytoplasm	catalytic activity;nucleotide binding	Pf00749, Pf03950		KPN_00701	glnS	Metabolic pathways; Aminoacyl-tRNA biosynthesis
High	A6T7F3	3-ketoacyl-(Acyl-carrier-protein) reductase OS=Klebsiella pneumoniae subsp. pneumoniae (strain ATCC 700721 / MGH 78578) GN=fabG PE=4 SV=1	107.129	57	10	32	10	1	244	25.5	6.6	132.69	metabolic process		catalytic activity;nucleotide binding	Pf00106, Pf01370, Pf08659, Pf13460, Pf13561		KPN_01091	fabG	Metabolic pathways; Fatty acid biosynthesis; Fatty acid metabolism; Biosynthesis of unsaturated fatty acids; Biotin metabolism
High	A6T679	Alkyl hydroperoxide reductase, C22 subunit, thioredoxin-like protein OS=Klebsiella pneumoniae subsp. pneumoniae (strain ATCC 700721 / MGH 78578) GN=ahpC PE=4 SV=1	106.205	75	13	71	13	1	187	20.8	5.17	240.18	cellular homeostasis;metabolic process;regulation of biological process;response to stimulus		antioxidant activity;catalytic activity	Pf00578, Pf08534, Pf10417	29378636; 31659753	KPN_00650	ahpC; AB185_RS28070; AL524_RS19815
High	A6TG33	Glutamine--fructose-6-phosphate aminotransferase [isomerizing] OS=Klebsiella pneumoniae subsp. pneumoniae (strain ATCC 700721 / MGH 78578) GN=glmS PE=3 SV=1	105.836	41	15	41	15	1	609	66.8	5.82	131.55	metabolic process	cytoplasm	catalytic activity	Pf00310, Pf01380, Pf13230, Pf13522, Pf13537		KPN_04134	glmS	Metabolic pathways; Amino sugar and nucleotide sugar metabolism; Biosynthesis of antibiotics; Alanine, aspartate and glutamate metabolism
High	A6T4X9	Outer membrane protein assembly factor BamA OS=Klebsiella pneumoniae subsp. pneumoniae (strain ATCC 700721 / MGH 78578) GN=bamA PE=3 SV=1	105.742	37	21	42	21	1	809	90	5.3	114.89	cell organization and biogenesis	membrane		Pf01103, Pf07244		KPN_00190	yaeT
High	A6T7K6	Isocitrate dehydrogenase [NADP] OS=Klebsiella pneumoniae subsp. pneumoniae (strain ATCC 700721 / MGH 78578) GN=icdA PE=3 SV=1	104.61	53	17	44	17	1	416	45.7	5.39	117.31	metabolic process		catalytic activity;metal ion binding;nucleotide binding	Pf00180		KPN_01144	icdA	Citrate cycle (TCA cycle); Metabolic pathways; 2-Oxocarboxylic acid metabolism; Microbial metabolism in diverse environments; Biosynthesis of antibiotics; Carbon metabolism; Biosynthesis of amino acids; Glutathione metabolism; Biosynthesis of secondary metabolites
High	A6TB43	Arginine--tRNA ligase OS=Klebsiella pneumoniae subsp. pneumoniae (strain ATCC 700721 / MGH 78578) GN=argS PE=1 SV=1	104.442	36	13	37	13	1	577	64.2	5.62	120.01	metabolic process	cytoplasm	catalytic activity;nucleotide binding	Pf00750, Pf03485, Pf05746		KPN_02388	argS	Aminoacyl-tRNA biosynthesis
High	A6TG73	Glutamine synthetase OS=Klebsiella pneumoniae subsp. pneumoniae (strain ATCC 700721 / MGH 78578) GN=glnA PE=3 SV=1	103.22	46	11	49	11	1	461	51	5.53	160.97	metabolic process	cytoplasm	catalytic activity;nucleotide binding	Pf00120, Pf03951		KPN_04178	glnA	Metabolic pathways; Microbial metabolism in diverse environments; Nitrogen metabolism; Two-component system; Biosynthesis of amino acids; Arginine biosynthesis; Glyoxylate and dicarboxylate metabolism; Alanine, aspartate and glutamate metabolism
High	A6T6F6	Succinyl-CoA ligase [ADP-forming] subunit beta OS=Klebsiella pneumoniae subsp. pneumoniae (strain ATCC 700721 / MGH 78578) GN=sucC PE=3 SV=1	103.175	60	17	45	17	1	388	41.5	5.52	140.62	metabolic process		catalytic activity;metal ion binding;nucleotide binding	Pf00549, Pf08442, Pf13549		KPN_00734	sucC	Citrate cycle (TCA cycle); Metabolic pathways; Microbial metabolism in diverse environments; Propanoate metabolism; C5-Branched dibasic acid metabolism; Biosynthesis of antibiotics; Carbon metabolism; Biosynthesis of secondary metabolites
High	A6T7Z6	Enoyl-[acyl-carrier-protein] reductase [NADH] OS=Klebsiella pneumoniae subsp. pneumoniae (strain ATCC 700721 / MGH 78578) GN=fabI PE=3 SV=1	101.489	61	12	47	12	1	262	27.9	5.64	161.66	metabolic process		catalytic activity	Pf00106, Pf13561		KPN_01284	fabI	Metabolic pathways; Fatty acid biosynthesis; Fatty acid metabolism; Biotin metabolism
High	A6TC43	Glutamate--tRNA ligase OS=Klebsiella pneumoniae subsp. pneumoniae (strain ATCC 700721 / MGH 78578) GN=gltX PE=3 SV=1	101.006	40	13	43	13	1	472	53.6	6.01	127.04	metabolic process	cytoplasm	catalytic activity;metal ion binding;nucleotide binding;RNA binding	Pf00749		KPN_02750	gltX	Metabolic pathways; Porphyrin and chlorophyll metabolism; Aminoacyl-tRNA biosynthesis; Biosynthesis of secondary metabolites
High	A6TDR5	Glycine dehydrogenase (decarboxylating) OS=Klebsiella pneumoniae subsp. pneumoniae (strain ATCC 700721 / MGH 78578) GN=gcvP PE=3 SV=1	99.756	32	17	41	17	1	957	104.5	6.05	108.82	metabolic process		catalytic activity	Pf02347		KPN_03339	gcvP	Metabolic pathways; Biosynthesis of antibiotics; Carbon metabolism; Glyoxylate and dicarboxylate metabolism; Biosynthesis of secondary metabolites; Glycine, serine and threonine metabolism
High	A6TEW6	30S ribosomal protein S3 OS=Klebsiella pneumoniae subsp. pneumoniae (strain ATCC 700721 / MGH 78578) GN=rpsC PE=3 SV=1	99.351	53	10	48	10	1	232	25.8	10.3	135.91	metabolic process	ribosome	RNA binding;structural molecule activity	Pf00189, Pf07650	8913836	KPN_03713	rpsC; EAMY_RS32935	Ribosome
High	A6T4W8	2,3,4,5-tetrahydropyridine-2,6-dicarboxylate N-succinyltransferase OS=Klebsiella pneumoniae subsp. pneumoniae (strain ATCC 700721 / MGH 78578) GN=dapD PE=3 SV=1	99.247	57	13	42	13	1	274	29.8	5.54	128.32	metabolic process	cytoplasm	catalytic activity	Pf00132, Pf14805		KPN_00179	dapD	Metabolic pathways; Microbial metabolism in diverse environments; Biosynthesis of amino acids; Lysine biosynthesis
High	A6T6I3	2,3-bisphosphoglycerate-dependent phosphoglycerate mutase OS=Klebsiella pneumoniae subsp. pneumoniae (strain ATCC 700721 / MGH 78578) GN=gpmA PE=3 SV=1	98.168	64	12	89	12	1	250	28.3	5.9	232.27	metabolic process		catalytic activity	Pf00300		KPN_00768	gpmA	Metabolic pathways; Microbial metabolism in diverse environments; Biosynthesis of antibiotics; Carbon metabolism; Biosynthesis of amino acids; Methane metabolism; Biosynthesis of secondary metabolites; Glycolysis / Gluconeogenesis; Glycine, serine and threonine metabolism
High	A6TCD3	Histidine--tRNA ligase OS=Klebsiella pneumoniae subsp. pneumoniae (strain ATCC 700721 / MGH 78578) GN=hisS PE=3 SV=1	98.157	45	14	38	14	1	414	45.9	5.38	129.15	metabolic process	cytoplasm	catalytic activity;nucleotide binding	Pf00587, Pf03129, Pf13393		KPN_02844	hisS	Aminoacyl-tRNA biosynthesis
High	A6TCC3	Inosine-5'-monophosphate dehydrogenase OS=Klebsiella pneumoniae subsp. pneumoniae (strain ATCC 700721 / MGH 78578) GN=guaB PE=3 SV=1	96.871	47	11	45	11	1	488	52	6.87	129.34	metabolic process		catalytic activity;metal ion binding;nucleotide binding	Pf00478, Pf00571		KPN_02834	guaB	Metabolic pathways; Purine metabolism; Biosynthesis of secondary metabolites
High	A6TH93	Adenylosuccinate synthetase OS=Klebsiella pneumoniae subsp. pneumoniae (strain ATCC 700721 / MGH 78578) GN=purA PE=3 SV=1	96.742	49	15	47	15	1	432	47.1	5.48	134.94	metabolic process	cytoplasm	catalytic activity;metal ion binding;nucleotide binding	Pf00709		KPN_04576	purA	Metabolic pathways; Purine metabolism; Alanine, aspartate and glutamate metabolism
High	A6T6E9	Citrate synthase OS=Klebsiella pneumoniae subsp. pneumoniae (strain ATCC 700721 / MGH 78578) GN=gltA PE=3 SV=1	96.223	53	12	53	12	1	427	48	6.62	179.94	metabolic process	cytoplasm	catalytic activity	Pf00285		KPN_00727	gltA	Citrate cycle (TCA cycle); Metabolic pathways; 2-Oxocarboxylic acid metabolism; Microbial metabolism in diverse environments; Biosynthesis of antibiotics; Carbon metabolism; Biosynthesis of amino acids; Glyoxylate and dicarboxylate metabolism; Biosynthesis of secondary metabolites
High	A6TEW7	50S ribosomal protein L22 OS=Klebsiella pneumoniae subsp. pneumoniae (strain ATCC 700721 / MGH 78578) GN=rplV PE=3 SV=1	95.65	62	10	45	10	1	110	12.2	10.18	132	metabolic process	ribosome	RNA binding;structural molecule activity	Pf00237	31870297; 32367611	KPN_03714	rplV; APT61_RS02085; GLAD_RS12865; AB182_RS27760	Ribosome
High	A6T720	Aspartate aminotransferase OS=Klebsiella pneumoniae subsp. pneumoniae (strain ATCC 700721 / MGH 78578) GN=aspC PE=3 SV=1	95.242	44	17	42	17	1	396	43.5	5.5	114.64	metabolic process		catalytic activity	Pf00155		KPN_00955	aspC	Metabolic pathways; Phenylalanine metabolism; 2-Oxocarboxylic acid metabolism; Tyrosine metabolism; Phenylalanine, tyrosine and tryptophan biosynthesis; Arginine and proline metabolism; Biosynthesis of antibiotics; Biosynthesis of amino acids; Arginine biosynthesis; Novobiocin biosynthesis; Cysteine and methionine metabolism; Biosynthesis of secondary metabolites; Alanine, aspartate and glutamate…
High	A6TE24	Outer membrane channel protein OS=Klebsiella pneumoniae subsp. pneumoniae (strain ATCC 700721 / MGH 78578) GN=tolC PE=4 SV=1	94.716	33	10	27	10	1	492	53.5	5.83	93.66	transport	membrane	transporter activity	Pf02321		KPN_03449	tolC	beta-Lactam resistance; Two-component system; Bacterial secretion system; Cationic antimicrobial peptide (CAMP) resistance
High	A6TCG5	Serine hydroxymethyltransferase OS=Klebsiella pneumoniae subsp. pneumoniae (strain ATCC 700721 / MGH 78578) GN=glyA PE=3 SV=1	94.567	39	12	39	12	1	417	45.4	6.48	137.05	metabolic process	cytoplasm	catalytic activity	Pf00155, Pf00464, Pf01212		KPN_02876	glyA	Metabolic pathways; Microbial metabolism in diverse environments; Biosynthesis of antibiotics; Carbon metabolism; Cyanoamino acid metabolism; One carbon pool by folate; Biosynthesis of amino acids; Methane metabolism; Glyoxylate and dicarboxylate metabolism; Biosynthesis of secondary metabolites; Glycine, serine and threonine metabolism
High	A6TGV0	Glycerol-3-phosphate acyltransferase OS=Klebsiella pneumoniae subsp. pneumoniae (strain ATCC 700721 / MGH 78578) GN=plsB PE=3 SV=1	92.52	29	15	38	15	1	807	91.2	8.63	114.86	metabolic process	membrane	catalytic activity	Pf01553		KPN_04429	plsB	Metabolic pathways; Glycerolipid metabolism; Glycerophospholipid metabolism; Biosynthesis of secondary metabolites
High	A6THG9	PTS family enzyme IIBC, trehalose(Maltose)-specific OS=Klebsiella pneumoniae subsp. pneumoniae (strain ATCC 700721 / MGH 78578) GN=treB PE=4 SV=1	91.26	29	9	49	9	1	472	50.9	9.07	170.15	metabolic process;transport	membrane	catalytic activity;transporter activity	Pf00367, Pf02378		KPN_04652	treB	Starch and sucrose metabolism; Phosphotransferase system (PTS)
High	A6TAK9	UTP--glucose-1-phosphate uridylyltransferase OS=Klebsiella pneumoniae subsp. pneumoniae (strain ATCC 700721 / MGH 78578) GN=galU PE=3 SV=1	90.888	78	14	29	14	1	300	32.6	5.24	94.57	metabolic process		catalytic activity	Pf00483, Pf12804		KPN_02202	galU	Metabolic pathways; Pentose and glucuronate interconversions; Amino sugar and nucleotide sugar metabolism; Biosynthesis of antibiotics; Starch and sucrose metabolism; Galactose metabolism
High	A6TB24	Pyruvate kinase OS=Klebsiella pneumoniae subsp. pneumoniae (strain ATCC 700721 / MGH 78578) GN=pykA PE=3 SV=1	90.758	48	15	40	15	1	480	51.4	6.3	101.69	metabolic process		catalytic activity;metal ion binding	Pf00224, Pf02887		KPN_02369	pykA	Metabolic pathways; Microbial metabolism in diverse environments; Purine metabolism; Biosynthesis of antibiotics; Carbon metabolism; Pyruvate metabolism; Biosynthesis of amino acids; Biosynthesis of secondary metabolites; Glycolysis / Gluconeogenesis
High	A6TG85	Uncharacterized protein OS=Klebsiella pneumoniae subsp. pneumoniae (strain ATCC 700721 / MGH 78578) GN=fdoG PE=3 SV=1	90.685	35	17	39	17	1	804	89.3	6.68	110.24	metabolic process		catalytic activity;metal ion binding	Pf00384, Pf01568		KPN_04190	fdoG	Metabolic pathways; Microbial metabolism in diverse environments; Carbon metabolism; Methane metabolism; Glyoxylate and dicarboxylate metabolism
High	A6THG8	Trehalase 6-P hydrolase OS=Klebsiella pneumoniae subsp. pneumoniae (strain ATCC 700721 / MGH 78578) GN=treC PE=4 SV=1	90.512	40	16	42	16	1	551	63.4	5.48	93.94	metabolic process	cytoplasm	catalytic activity	Pf00128, Pf11941		KPN_04651	treC	Starch and sucrose metabolism
High	A6T7F5	3-oxoacyl-[acyl-carrier-protein] synthase 2 OS=Klebsiella pneumoniae subsp. pneumoniae (strain ATCC 700721 / MGH 78578) GN=fabF PE=3 SV=1	89.556	55	11	37	11	1	413	42.8	5.82	109.59	metabolic process		catalytic activity	Pf00108, Pf00109, Pf02801		KPN_01093	fabF	Metabolic pathways; Fatty acid biosynthesis; Fatty acid metabolism; Biotin metabolism
High	A6T7Z4	Exoribonuclease 2 OS=Klebsiella pneumoniae subsp. pneumoniae (strain ATCC 700721 / MGH 78578) GN=rnb PE=3 SV=1	89.246	38	15	28	15	1	644	72.3	5.62	84.4	metabolic process	cytoplasm	catalytic activity;RNA binding	Pf00575, Pf00773, Pf08206		KPN_01282	rnb
High	A6T531	Aminoacyl-histidine dipeptidase (Peptidase D) OS=Klebsiella pneumoniae subsp. pneumoniae (strain ATCC 700721 / MGH 78578) GN=pepD PE=4 SV=1	88.803	34	11	32	11	1	449	48.3	5.52	94.78	metabolic process		catalytic activity	Pf01546, Pf07687		KPN_00249	pepD	Metabolic pathways; Glutathione metabolism
High	A6T4J0	LPS-assembly protein LptD OS=Klebsiella pneumoniae subsp. pneumoniae (strain ATCC 700721 / MGH 78578) GN=imp PE=3 SV=1	86.631	28	15	28	15	1	782	88.4	5.41	96.71	cell organization and biogenesis;response to stimulus;transport	membrane		Pf03968, Pf04453		KPN_00051	imp
High	A6TC09	3-oxoacyl-(Acyl carrier protein) synthase OS=Klebsiella pneumoniae subsp. pneumoniae (strain ATCC 700721 / MGH 78578) GN=fabB PE=3 SV=1	85.757	45	11	70	11	1	406	42.4	5.53	169.29	metabolic process		catalytic activity	Pf00109, Pf02801		KPN_02713	fabB	Metabolic pathways; Fatty acid biosynthesis; Fatty acid metabolism; Biotin metabolism
High	A6TC50	Cysteine synthase OS=Klebsiella pneumoniae subsp. pneumoniae (strain ATCC 700721 / MGH 78578) GN=cysK PE=3 SV=1	85.436	59	13	30	13	1	323	34.5	6.06	99.18	metabolic process		catalytic activity	Pf00291		KPN_02761	cysK	Metabolic pathways; Microbial metabolism in diverse environments; Sulfur metabolism; Biosynthesis of antibiotics; Carbon metabolism; Biosynthesis of amino acids; Cysteine and methionine metabolism; Biosynthesis of secondary metabolites
High	A6T6I8	UDP-galactose 4-epimerase OS=Klebsiella pneumoniae subsp. pneumoniae (strain ATCC 700721 / MGH 78578) GN=galE PE=4 SV=1	85.151	60	12	34	12	1	338	37	6.01	134.59	metabolic process		catalytic activity;nucleotide binding	Pf00106, Pf01073, Pf01370, Pf02719, Pf03721, Pf04321, Pf05368, Pf07993, Pf08659, Pf13460, Pf13950		KPN_00773	galE	Metabolic pathways; Amino sugar and nucleotide sugar metabolism; Galactose metabolism
High	A6TCF1	Cysteine desulfurase IscS OS=Klebsiella pneumoniae subsp. pneumoniae (strain ATCC 700721 / MGH 78578) GN=iscS PE=3 SV=1	84.65	46	15	31	15	1	404	45	6.18	81.74	cell organization and biogenesis;metabolic process	cytoplasm	catalytic activity;metal ion binding	Pf00155, Pf00266, Pf00282, Pf01053, Pf01212		KPN_02862	iscS	Metabolic pathways; Thiamine metabolism; Sulfur relay system
High	A6T6Z0	Serine--tRNA ligase OS=Klebsiella pneumoniae subsp. pneumoniae (strain ATCC 700721 / MGH 78578) GN=serS PE=3 SV=1	84.503	62	19	51	19	1	430	48.6	5.77	129.2	metabolic process	cytoplasm	catalytic activity;nucleotide binding	Pf00587, Pf02403		KPN_00925	serS	Aminoacyl-tRNA biosynthesis
High	A6TH49	Aspartate ammonia-lyase OS=Klebsiella pneumoniae subsp. pneumoniae (strain ATCC 700721 / MGH 78578) GN=aspA PE=3 SV=1	84.043	52	14	32	14	1	478	52	5.21	84.7	metabolic process		catalytic activity	Pf00206, Pf10415		KPN_04529	aspA	Metabolic pathways; Alanine, aspartate and glutamate metabolism
High	A6TG67	DNA polymerase I OS=Klebsiella pneumoniae subsp. pneumoniae (strain ATCC 700721 / MGH 78578) GN=polA PE=3 SV=1	83.775	31	17	53	17	1	930	103.1	5.49	129.06	metabolic process;response to stimulus		catalytic activity;DNA binding	Pf00476, Pf01367, Pf01612, Pf02739		KPN_04172	polA	Metabolic pathways; Purine metabolism; Base excision repair; Homologous recombination; DNA replication; Nucleotide excision repair; Pyrimidine metabolism
High	A6TBT8	Ribonucleoside-diphosphate reductase OS=Klebsiella pneumoniae subsp. pneumoniae (strain ATCC 700721 / MGH 78578) GN=nrdA PE=3 SV=1	83.426	32	17	33	16	1	761	85.6	5.9	84.49	metabolic process		catalytic activity;nucleotide binding	Pf00317, Pf02867, Pf03477		KPN_02642	nrdA	Metabolic pathways; Purine metabolism; Pyrimidine metabolism
High	A6TAP3	Ribose-phosphate pyrophosphokinase OS=Klebsiella pneumoniae subsp. pneumoniae (strain ATCC 700721 / MGH 78578) GN=prsA PE=3 SV=1	83.232	56	12	30	12	1	312	33.9	5.76	84.92	metabolic process	cytoplasm	catalytic activity;metal ion binding;nucleotide binding	Pf00156, Pf13793, Pf14572		KPN_02238	prsA	Metabolic pathways; Pentose phosphate pathway; Microbial metabolism in diverse environments; Purine metabolism; Biosynthesis of antibiotics; Carbon metabolism; Biosynthesis of amino acids; Biosynthesis of secondary metabolites
High	A6THE3	Fructose-1,6-bisphosphatase class 1 OS=Klebsiella pneumoniae subsp. pneumoniae (strain ATCC 700721 / MGH 78578) GN=fbp PE=3 SV=1	82.506	55	12	31	12	1	332	36.7	5.97	84.94	metabolic process	cytoplasm	catalytic activity;metal ion binding	Pf00316		KPN_04626	fbp	Metabolic pathways; Pentose phosphate pathway; Microbial metabolism in diverse environments; Biosynthesis of antibiotics; Carbon metabolism; Fructose and mannose metabolism; Methane metabolism; Biosynthesis of secondary metabolites; Glycolysis / Gluconeogenesis
High	A6T693	D-alanyl-D-alanine carboxypeptidase, fraction A penicillin-binding protein 5 OS=Klebsiella pneumoniae subsp. pneumoniae (strain ATCC 700721 / MGH 78578) GN=dacA PE=3 SV=1	82.202	44	12	32	10	1	399	43.9	8.41	101.08	metabolic process		catalytic activity	Pf00768, Pf07943, Pf13354		KPN_00664	dacA	Metabolic pathways; Peptidoglycan biosynthesis
High	A6TF30	Uncharacterized protein OS=Klebsiella pneumoniae subsp. pneumoniae (strain ATCC 700721 / MGH 78578) GN=yhgF PE=4 SV=1	81.836	34	17	33	17	1	776	85	6.35	78.25	metabolic process			Pf00575, Pf09371, Pf12836, Pf14635, Pf14639		KPN_03777	yhgF
High	A6TEX9	30S ribosomal protein S7 OS=Klebsiella pneumoniae subsp. pneumoniae (strain ATCC 700721 / MGH 78578) GN=rpsG PE=3 SV=1	81.351	50	10	65	10	1	156	17.6	10.3	202.92	metabolic process	ribosome	RNA binding;structural molecule activity	Pf00177		KPN_03726	rpsG	Ribosome
High	A6T8M5	Mannose-6-phosphate isomerase OS=Klebsiella pneumoniae subsp. pneumoniae (strain ATCC 700721 / MGH 78578) GN=manA PE=3 SV=1	81.205	44	11	37	11	1	392	42.5	5.27	120.04	metabolic process		catalytic activity;metal ion binding	Pf01238		KPN_01515	manA	Metabolic pathways; Amino sugar and nucleotide sugar metabolism; Fructose and mannose metabolism; Biosynthesis of secondary metabolites
High	A6T6F2	Succinate dehydrogenase flavoprotein subunit OS=Klebsiella pneumoniae subsp. pneumoniae (strain ATCC 700721 / MGH 78578) GN=sdhA PE=3 SV=1	79.903	30	10	26	10	1	588	64.4	6.3	77.62	metabolic process;transport	membrane	catalytic activity;nucleotide binding	Pf00890, Pf02910		KPN_00730	sdhA	Citrate cycle (TCA cycle); Metabolic pathways; Microbial metabolism in diverse environments; Biosynthesis of antibiotics; Butanoate metabolism; Oxidative phosphorylation; Carbon metabolism; Biosynthesis of secondary metabolites
High	A6TCB0	Uracil phosphoribosyltransferase OS=Klebsiella pneumoniae subsp. pneumoniae (strain ATCC 700721 / MGH 78578) GN=upp PE=3 SV=1	79.488	79	12	33	12	1	208	22.6	5.82	94.22	metabolic process		catalytic activity;nucleotide binding	Pf00156, Pf14681		KPN_02821	upp	Metabolic pathways; Pyrimidine metabolism
High	A6T5E4	Nucleoside channel receptor of phage T6 and colicin K OS=Klebsiella pneumoniae subsp. pneumoniae (strain ATCC 700721 / MGH 78578) GN=tsx PE=4 SV=1	79.35	39	10	32	10	1	294	33.5	5.45	108.76	transport	membrane	transporter activity	Pf03502		KPN_00363	tsx
High	A6T7F2	Malonyl CoA-acyl carrier protein transacylase OS=Klebsiella pneumoniae subsp. pneumoniae (strain ATCC 700721 / MGH 78578) GN=fabD PE=3 SV=1	79.022	49	9	34	9	1	309	32.3	5.1	120.37	metabolic process		catalytic activity	Pf00698		KPN_01090	fabD	Metabolic pathways; Fatty acid biosynthesis; Fatty acid metabolism
High	A6TEV7	50S ribosomal protein L6 OS=Klebsiella pneumoniae subsp. pneumoniae (strain ATCC 700721 / MGH 78578) GN=rplF PE=3 SV=1	78.637	76	11	50	11	1	177	18.8	9.7	166.14	metabolic process	ribosome	RNA binding;structural molecule activity	Pf00347		KPN_03704	rplF	Ribosome
High	A6TEW9	50S ribosomal protein L2 OS=Klebsiella pneumoniae subsp. pneumoniae (strain ATCC 700721 / MGH 78578) GN=rplB PE=3 SV=1	77.744	49	13	52	13	1	273	29.8	10.93	132.27	metabolic process	ribosome	catalytic activity;RNA binding;structural molecule activity	Pf00181, Pf03947	29490460	KPN_03716	rplB; LG71_RS02615	Ribosome
High	A6TG74	GTP-binding elongation factor family protein OS=Klebsiella pneumoniae subsp. pneumoniae (strain ATCC 700721 / MGH 78578) GN=bipA PE=4 SV=1	77.443	29	14	31	14	1	607	67.2	5.33	80.77	metabolic process		catalytic activity;nucleotide binding;RNA binding	Pf00009, Pf00679, Pf03144		KPN_04179	bipA
High	A6TDV1	S-adenosylmethionine synthase OS=Klebsiella pneumoniae subsp. pneumoniae (strain ATCC 700721 / MGH 78578) GN=metK PE=3 SV=1	77.123	48	13	52	13	1	384	41.9	5.26	124.5	metabolic process	cytoplasm	catalytic activity;metal ion binding;nucleotide binding	Pf00438, Pf02772, Pf02773		KPN_03375	metK	Metabolic pathways; Biosynthesis of amino acids; Cysteine and methionine metabolism; Biosynthesis of secondary metabolites
High	A6TDP4	Lysine--tRNA ligase OS=Klebsiella pneumoniae subsp. pneumoniae (strain ATCC 700721 / MGH 78578) GN=lysS PE=3 SV=1	77.081	38	19	48	7	1	505	57.5	5.2	118.59	metabolic process	cytoplasm	catalytic activity;metal ion binding;nucleotide binding	Pf00152, Pf01336		KPN_03318	lysS	Aminoacyl-tRNA biosynthesis
High	A6T9L3	Alcohol dehydrogenase OS=Klebsiella pneumoniae subsp. pneumoniae (strain ATCC 700721 / MGH 78578) GN=adhP PE=3 SV=1	76.942	44	10	28	10	1	336	35.3	6.18	72.48	metabolic process		catalytic activity;metal ion binding	Pf00107, Pf08240, Pf13602		KPN_01853	adhP	Metabolic pathways; Tyrosine metabolism; Microbial metabolism in diverse environments; Biosynthesis of antibiotics; Fatty acid degradation; Chloroalkane and chloroalkene degradation; Biosynthesis of secondary metabolites; Degradation of aromatic compounds; Glycolysis / Gluconeogenesis; Naphthalene degradation
High	A6TAX4	Site-determining protein OS=Klebsiella pneumoniae subsp. pneumoniae (strain ATCC 700721 / MGH 78578) GN=minD PE=3 SV=1	76.861	57	14	30	14	1	270	29.6	5.27	79.75	cell division		catalytic activity;nucleotide binding	Pf01656, Pf13614		KPN_02319	minD
High	A6T8M6	Fumarase A (Fumarate hydratase class I), aerobic isozyme OS=Klebsiella pneumoniae subsp. pneumoniae (strain ATCC 700721 / MGH 78578) GN=fumA PE=4 SV=1	76.297	34	10	25	10	1	548	59.9	6.27	85	metabolic process		catalytic activity;metal ion binding	Pf05681, Pf05683		KPN_01516	fumA	Citrate cycle (TCA cycle); Metabolic pathways; Microbial metabolism in diverse environments; Biosynthesis of antibiotics; Carbon metabolism; Pyruvate metabolism; Biosynthesis of secondary metabolites
High	A6TGG1	Ketol-acid reductoisomerase OS=Klebsiella pneumoniae subsp. pneumoniae (strain ATCC 700721 / MGH 78578) GN=ilvC PE=3 SV=1	76.277	40	12	26	12	1	491	53.9	5.36	79.95	metabolic process		catalytic activity;metal ion binding;nucleotide binding	Pf01450, Pf02826, Pf07991		KPN_04273	ilvC	Metabolic pathways; 2-Oxocarboxylic acid metabolism; Valine, leucine and isoleucine biosynthesis; Biosynthesis of antibiotics; Biosynthesis of amino acids; Pantothenate and CoA biosynthesis; Biosynthesis of secondary metabolites
High	A6TB22	Glucose-6-phosphate 1-dehydrogenase OS=Klebsiella pneumoniae subsp. pneumoniae (strain ATCC 700721 / MGH 78578) GN=zwf PE=3 SV=1	75.03	37	15	29	15	1	491	55.8	5.87	83.96	metabolic process		catalytic activity;nucleotide binding	Pf00479, Pf01408, Pf02781		KPN_02367	zwf	Metabolic pathways; Pentose phosphate pathway; Microbial metabolism in diverse environments; Biosynthesis of antibiotics; Carbon metabolism; Glutathione metabolism; Biosynthesis of secondary metabolites
High	A6TG08	Membrane protein insertase YidC OS=Klebsiella pneumoniae subsp. pneumoniae (strain ATCC 700721 / MGH 78578) GN=yidC PE=3 SV=1	74.651	32	9	25	9	1	548	61.4	9.04	97.26	transport	membrane		Pf02096, Pf14849		KPN_04109	yidC	Quorum sensing; Protein export; Bacterial secretion system
High	A6TCA0	Outer membrane protein assembly factor BamC OS=Klebsiella pneumoniae subsp. pneumoniae (strain ATCC 700721 / MGH 78578) GN=nlpB PE=3 SV=1	74.561	41	9	28	9	1	344	37.1	7.33	92.85	cell organization and biogenesis	membrane		Pf06804		KPN_02811	nlpB
High	A6T5Q0	Putative thioredoxin protein OS=Klebsiella pneumoniae subsp. pneumoniae (strain ATCC 700721 / MGH 78578) GN=ybbN PE=4 SV=1	73.266	64	9	29	9	1	284	31.8	4.68	99.86	cellular homeostasis;metabolic process;regulation of biological process		catalytic activity;protein binding	Pf00085, Pf12895, Pf13098, Pf13728, Pf13905, Pf14559, Pf14561		KPN_00470	ybbN
High	A6TER7	Regulator of ftsI, penicillin binding protein 3, septation function OS=Klebsiella pneumoniae subsp. pneumoniae (strain ATCC 700721 / MGH 78578) GN=mreB PE=4 SV=1	73.239	38	10	22	10	1	347	36.9	5.26	76.57	cell organization and biogenesis			Pf00012, Pf00022, Pf06723, Pf11104, Pf14450	29377512	KPN_03659	mreB; AB185_RS09725
High	A6TAG7	Phosphoenolpyruvate synthase OS=Klebsiella pneumoniae subsp. pneumoniae (strain ATCC 700721 / MGH 78578) GN=ppsA PE=3 SV=1	73.216	23	13	26	13	1	792	87	5.01	73.58	metabolic process		catalytic activity;metal ion binding;nucleotide binding	Pf00391, Pf01326, Pf02896		KPN_02160	ppsA	Metabolic pathways; Microbial metabolism in diverse environments; Carbon metabolism; Pyruvate metabolism; Methane metabolism
High	A6TEX1	50S ribosomal protein L4 OS=Klebsiella pneumoniae subsp. pneumoniae (strain ATCC 700721 / MGH 78578) GN=rplD PE=3 SV=1	73.105	57	10	82	10	1	201	22.1	9.73	266.15	metabolic process	ribosome	RNA binding;structural molecule activity	Pf00573		KPN_03718	rplD	Ribosome
High	A6TEV5	30S ribosomal protein S5 OS=Klebsiella pneumoniae subsp. pneumoniae (strain ATCC 700721 / MGH 78578) GN=rpsE PE=3 SV=1	73.045	55	8	40	8	1	167	17.6	10.27	118.05	metabolic process	ribosome	RNA binding;structural molecule activity	Pf00333, Pf03719		KPN_03702	rpsE	Ribosome
High	A6TCL8	Signal recognition particle protein OS=Klebsiella pneumoniae subsp. pneumoniae (strain ATCC 700721 / MGH 78578) GN=ffh PE=3 SV=1	72.981	31	10	33	10	1	454	49.7	9.42	108.41	cell organization and biogenesis;transport	cytoplasm	catalytic activity;nucleotide binding;RNA binding	Pf00448, Pf02881, Pf02978, Pf13500		KPN_02933	ffh	Quorum sensing; Protein export; Bacterial secretion system
High	A6T7J1	Putrescine-binding periplasmic protein OS=Klebsiella pneumoniae subsp. pneumoniae (strain ATCC 700721 / MGH 78578) GN=potD PE=3 SV=1	72.557	51	13	33	13	1	348	38.8	5.64	86.15	transport		transporter activity	Pf01547, Pf02030, Pf13343, Pf13416, Pf13531		KPN_01129	potD	ABC transporters
High	A6T4V8	Glutamate-1-semialdehyde 2,1-aminomutase OS=Klebsiella pneumoniae subsp. pneumoniae (strain ATCC 700721 / MGH 78578) GN=hemL PE=3 SV=1	72.304	39	10	28	10	1	426	45.3	5.02	106.39	metabolic process	cytoplasm	catalytic activity	Pf00155, Pf00202		KPN_00169	hemL	Metabolic pathways; Porphyrin and chlorophyll metabolism; Biosynthesis of secondary metabolites
High	A6T4F5	Chaperone protein DnaJ OS=Klebsiella pneumoniae subsp. pneumoniae (strain ATCC 700721 / MGH 78578) GN=dnaJ PE=3 SV=1	72.101	50	13	26	13	1	377	41	8	72.87	metabolic process;response to stimulus	cytoplasm	metal ion binding;nucleotide binding;protein binding	Pf00226, Pf00684, Pf01556		KPN_00015	dnaJ
High	A6TCD7	Nucleoside diphosphate kinase OS=Klebsiella pneumoniae subsp. pneumoniae (strain ATCC 700721 / MGH 78578) GN=ndk PE=3 SV=1	72.019	77	7	28	7	1	143	15.5	5.81	84.61	metabolic process	cytoplasm	catalytic activity;metal ion binding;nucleotide binding	Pf00334		KPN_02848	ndk	Metabolic pathways; Purine metabolism; Biosynthesis of antibiotics; Biosynthesis of secondary metabolites; Pyrimidine metabolism
High	A6T6B5	tRNA-2-methylthio-N(6)-dimethylallyladenosine synthase OS=Klebsiella pneumoniae subsp. pneumoniae (strain ATCC 700721 / MGH 78578) GN=miaB PE=3 SV=2	72.004	32	11	31	11	1	474	53.5	5.45	91.24	metabolic process	cytoplasm	catalytic activity;metal ion binding	Pf00919, Pf01938, Pf04055
High	A6TG55	D-ribose periplasmic binding protein OS=Klebsiella pneumoniae subsp. pneumoniae (strain ATCC 700721 / MGH 78578) GN=rbsB PE=4 SV=1	71.963	52	10	30	10	1	296	31	8.19	99.45				Pf00532, Pf13377, Pf13407, Pf13458		KPN_04156	rbsB	Bacterial chemotaxis; ABC transporters
High	A6T614	NAD/NADP-dependent betaine aldehyde dehydrogenase OS=Klebsiella pneumoniae subsp. pneumoniae (strain ATCC 700721 / MGH 78578) GN=betB PE=3 SV=1	71.219	33	9	25	9	1	487	52.5	5.2	92.88	metabolic process		catalytic activity;metal ion binding	Pf00171		KPN_00585	KPN_00585	Metabolic pathways; Glycine, serine and threonine metabolism
High	A6TCJ1	Autonomous glycyl radical cofactor OS=Klebsiella pneumoniae subsp. pneumoniae (strain ATCC 700721 / MGH 78578) GN=grcA PE=3 SV=1	70.931	82	12	37	11	1	127	14.2	5.02	95.22	metabolic process		catalytic activity	Pf01228		KPN_02902	yfiD
High	A6TCJ3	Putative tRNA/rRNA methyltransferase OS=Klebsiella pneumoniae subsp. pneumoniae (strain ATCC 700721 / MGH 78578) GN=yfiF PE=3 SV=1	70.716	46	12	28	12	1	361	39.6	8.4	85.29	metabolic process		catalytic activity;RNA binding	Pf00588, Pf08032		KPN_02904	yfiF
High	A6TCH1	Phosphoribosylformylglycinamidine synthase OS=Klebsiella pneumoniae subsp. pneumoniae (strain ATCC 700721 / MGH 78578) GN=purL PE=3 SV=1	70.693	14	10	22	10	1	1295	140.8	5.39	80.13	metabolic process	cytoplasm	catalytic activity;metal ion binding;nucleotide binding	Pf00586, Pf02769, Pf13507		KPN_02882	purL	Metabolic pathways; Purine metabolism; Biosynthesis of antibiotics; Biosynthesis of secondary metabolites
High	A6TEX2	50S ribosomal protein L3 OS=Klebsiella pneumoniae subsp. pneumoniae (strain ATCC 700721 / MGH 78578) GN=rplC PE=3 SV=1	70.58	47	9	157	9	1	209	22.2	9.91	451.74	metabolic process	ribosome	RNA binding;structural molecule activity	Pf00297		KPN_03719	rplC	Ribosome
High	A6T6Y5	Thioredoxin reductase OS=Klebsiella pneumoniae subsp. pneumoniae (strain ATCC 700721 / MGH 78578) GN=trxB PE=3 SV=1	69.878	55	11	26	11	1	331	35.6	5.52	66.81	metabolic process;response to stimulus	cytoplasm	antioxidant activity;catalytic activity	Pf00070, Pf07992, Pf13434, Pf13738		KPN_00920	trxB	Selenocompound metabolism; Pyrimidine metabolism
High	A6TGC1	ATP-dependent protease ATPase subunit HslU OS=Klebsiella pneumoniae subsp. pneumoniae (strain ATCC 700721 / MGH 78578) GN=hslU PE=3 SV=1	69.789	38	15	27	15	1	444	49.7	5.47	76.35	metabolic process;regulation of biological process	cytoplasm;proteasome	catalytic activity;nucleotide binding;protein binding	Pf00004, Pf00158, Pf01078, Pf07724, Pf07728, Pf13191, Pf13207		KPN_04226	hslU
High	A6TEK8	UDP-N-acetylglucosamine 1-carboxyvinyltransferase OS=Klebsiella pneumoniae subsp. pneumoniae (strain ATCC 700721 / MGH 78578) GN=murA PE=3 SV=1	69.693	46	11	62	11	1	419	44.6	5.88	180.39	cell division;cell organization and biogenesis;metabolic process;regulation of biological process	cytoplasm	catalytic activity	Pf00275		KPN_03599	murA	Metabolic pathways; Peptidoglycan biosynthesis; Amino sugar and nucleotide sugar metabolism
High	A6TG37	ATP synthase gamma chain OS=Klebsiella pneumoniae subsp. pneumoniae (strain ATCC 700721 / MGH 78578) GN=atpG PE=3 SV=1	68.816	56	12	34	12	1	287	31.5	9.06	84.24	metabolic process;transport	membrane	catalytic activity;transporter activity	Pf00231		KPN_04138	atpG	Metabolic pathways; Oxidative phosphorylation
High	A6T5M5	Acridine efflux pump OS=Klebsiella pneumoniae subsp. pneumoniae (strain ATCC 700721 / MGH 78578) GN=acrA PE=3 SV=1	68.387	51	11	25	11	1	397	42.2	7.99	67.55	transport	membrane	transporter activity	Pf00529, Pf13437		KPN_00444	acrA	beta-Lactam resistance; Cationic antimicrobial peptide (CAMP) resistance
High	A6T631	Outer membrane porin, receptor for ferric enterobactin and colicins B and D OS=Klebsiella pneumoniae subsp. pneumoniae (strain ATCC 700721 / MGH 78578) GN=fepA PE=3 SV=1	68.265	23	10	21	10	1	742	82.3	5.54	79.3	transport	membrane	metal ion binding;receptor activity	Pf00593, Pf07715, Pf14905		KPN_00602	fepA	Two-component system
High	A6T9W8	Adenosine deaminase OS=Klebsiella pneumoniae subsp. pneumoniae (strain ATCC 700721 / MGH 78578) GN=add PE=3 SV=1	68.105	51	10	27	10	1	333	36.2	5.49	76.93	metabolic process		catalytic activity;metal ion binding	Pf00962		KPN_01958	add	Metabolic pathways; Purine metabolism
High	A6TG40	ATP synthase subunit b OS=Klebsiella pneumoniae subsp. pneumoniae (strain ATCC 700721 / MGH 78578) GN=atpF PE=3 SV=1	67.918	56	12	32	12	1	154	17.1	5.8	102.9	metabolic process;transport	membrane	transporter activity	Pf00430, Pf03179		KPN_04141	atpF	Metabolic pathways; Oxidative phosphorylation
High	A6TEU9	30S ribosomal protein S4 OS=Klebsiella pneumoniae subsp. pneumoniae (strain ATCC 700721 / MGH 78578) GN=rpsD PE=3 SV=1	67.811	48	12	285	12	1	206	23.5	10.05	858.04	metabolic process	ribosome	RNA binding;structural molecule activity	Pf00163, Pf01479		KPN_03696	rpsD	Ribosome
High	A6TBW9	NADH-quinone oxidoreductase OS=Klebsiella pneumoniae subsp. pneumoniae (strain ATCC 700721 / MGH 78578) GN=nuoG PE=3 SV=1	67.197	25	12	32	12	1	908	99.5	6.54	88.18	metabolic process	membrane	catalytic activity;metal ion binding	Pf00111, Pf00205, Pf00384, Pf01568, Pf04879, Pf10588, Pf13510		KPN_02673	nuoG	Metabolic pathways; Oxidative phosphorylation
High	A6T7G1	PTS family enzyme IIC/enzyme IIB OS=Klebsiella pneumoniae subsp. pneumoniae (strain ATCC 700721 / MGH 78578) GN=ptsG PE=4 SV=1	67.025	28	9	24	9	1	477	50.6	8.54	74.68	metabolic process;transport	membrane	catalytic activity;transporter activity	Pf00367, Pf02378		KPN_01099	ptsG	Amino sugar and nucleotide sugar metabolism; Phosphotransferase system (PTS); Glycolysis / Gluconeogenesis
High	A6TF83	Signal recognition particle receptor FtsY OS=Klebsiella pneumoniae subsp. pneumoniae (strain ATCC 700721 / MGH 78578) GN=ftsY PE=3 SV=1	66.811	30	11	41	11	1	507	55	4.5	120.86	cell division;cell organization and biogenesis;transport	cytoplasm;membrane	catalytic activity;nucleotide binding	Pf00448, Pf01583, Pf02881		KPN_03830	ftsY	Quorum sensing; Protein export; Bacterial secretion system
High	A6T5S9	Lysine decarboxylase 1 OS=Klebsiella pneumoniae subsp. pneumoniae (strain ATCC 700721 / MGH 78578) GN=cadA PE=4 SV=1	66.723	29	13	25	13	1	715	81.3	6.16	64.87	metabolic process	cytoplasm	catalytic activity	Pf01276, Pf03709, Pf03711		KPN_00500	cadA	Metabolic pathways; Lysine degradation; Biosynthesis of secondary metabolites
High	A6TGM5	Xaa-Pro dipeptidase OS=Klebsiella pneumoniae subsp. pneumoniae (strain ATCC 700721 / MGH 78578) GN=pepQ PE=3 SV=1	66.631	39	9	34	9	1	443	50.1	6.19	88.98	metabolic process		catalytic activity;metal ion binding	Pf00557		KPN_04341	pepQ
High	A6T5D5	Putative thiol-alkyl hydroperoxide reductase OS=Klebsiella pneumoniae subsp. pneumoniae (strain ATCC 700721 / MGH 78578) GN=KPN_00354 PE=4 SV=1	66.449	61	9	35	9	1	200	22.3	5.29	115.5	cellular homeostasis;metabolic process;regulation of biological process		antioxidant activity;catalytic activity	Pf00578, Pf08534, Pf10417, Pf13905		KPN_00354	KPN_00354
High	A6TF98	Bifunctional polymyxin resistance protein ArnA OS=Klebsiella pneumoniae subsp. pneumoniae (strain ATCC 700721 / MGH 78578) GN=arnA PE=3 SV=1	66.38	23	9	35	9	1	661	74	6.33	118.74	metabolic process;response to stimulus		catalytic activity	Pf00551, Pf01370, Pf02911		KPN_03845	yfbG	Amino sugar and nucleotide sugar metabolism; Cationic antimicrobial peptide (CAMP) resistance
High	A6T4V4	Outer membrane pore protein, receptor for ferrichrome, colicin M, and phages T1, T5 and phi80 OS=Klebsiella pneumoniae subsp. pneumoniae (strain ATCC 700721 / MGH 78578) GN=fhuA PE=3 SV=1	66.13	23	11	22	11	1	735	81.3	5.96	68.62	transport	membrane	metal ion binding;receptor activity	Pf00593, Pf07715		KPN_00165	fhuA
High	A6T733	Aminopeptidase N OS=Klebsiella pneumoniae subsp. pneumoniae (strain ATCC 700721 / MGH 78578) GN=pepN PE=4 SV=1	66.06	23	12	29	12	1	871	98.7	5.25	99.23	metabolic process		catalytic activity;metal ion binding	Pf01433, Pf11940, Pf13485		KPN_00968	pepN	Metabolic pathways; Glutathione metabolism
High	A6T5I4	Peptidylprolyl isomerase OS=Klebsiella pneumoniae subsp. pneumoniae (strain ATCC 700721 / MGH 78578) GN=ppiD PE=4 SV=1	65.994	27	13	27	13	1	624	67.8	5.19	72.51	metabolic process	membrane	catalytic activity	Pf00639, Pf09312, Pf13145, Pf13616, Pf13623, Pf13624		KPN_00403	ppiD
High	A6TEW1	50S ribosomal protein L24 OS=Klebsiella pneumoniae subsp. pneumoniae (strain ATCC 700721 / MGH 78578) GN=rplX PE=3 SV=1	65.88	59	9	75	9	1	104	11.3	10.21	266.68	metabolic process	ribosome	RNA binding;structural molecule activity		29456670	KPN_03708	rplX; CSK29544_RS06470	Ribosome
High	A6TAL8	Nitrate reductase 1, Fe-S (Beta) subunit OS=Klebsiella pneumoniae subsp. pneumoniae (strain ATCC 700721 / MGH 78578) GN=narH PE=4 SV=1	65.816	33	12	32	9	1	511	57.9	6.28	90.61	metabolic process		catalytic activity	Pf12837, Pf12838, Pf13237, Pf13247, Pf14711		KPN_02213	narH	Microbial metabolism in diverse environments; Nitrogen metabolism; Two-component system
High	A6THZ6	Deoxyribose-phosphate aldolase OS=Klebsiella pneumoniae subsp. pneumoniae (strain ATCC 700721 / MGH 78578) GN=deoC PE=3 SV=1	65.491	49	8	31	8	1	259	27.7	5.54	120.62	metabolic process	cytoplasm	catalytic activity	Pf01791		KPN_04837	deoC	Pentose phosphate pathway
High	A6THB4	50S ribosomal protein L9 OS=Klebsiella pneumoniae subsp. pneumoniae (strain ATCC 700721 / MGH 78578) GN=rplI PE=3 SV=1	65.173	74	11	92	11	1	149	15.8	6.58	268.28	metabolic process	ribosome	RNA binding;structural molecule activity	Pf01281, Pf03948		KPN_04597	rplI	Ribosome
High	A6TF05	Nitrite reductase (NAD(P)H) subunit OS=Klebsiella pneumoniae subsp. pneumoniae (strain ATCC 700721 / MGH 78578) GN=nirB PE=3 SV=1	65.032	22	13	22	13	1	847	92.9	6.51	76.38	metabolic process		catalytic activity;metal ion binding;nucleotide binding	Pf00070, Pf01077, Pf03460, Pf04324, Pf07992		KPN_03752	nirB	Microbial metabolism in diverse environments; Nitrogen metabolism
High	A6T5N7	Adenylate kinase OS=Klebsiella pneumoniae subsp. pneumoniae (strain ATCC 700721 / MGH 78578) GN=adk PE=3 SV=1	64.992	42	11	34	11	1	214	23.5	6.04	101.78	metabolic process	cytoplasm	catalytic activity;nucleotide binding	Pf00406, Pf05191, Pf13207, Pf13671		KPN_00456	adk	Metabolic pathways; Purine metabolism; Thiamine metabolism; Biosynthesis of antibiotics; Biosynthesis of secondary metabolites
High	A6TGH0	Thioredoxin OS=Klebsiella pneumoniae subsp. pneumoniae (strain ATCC 700721 / MGH 78578) GN=trxA PE=3 SV=1	64.231	64	5	30	5	1	109	11.8	4.88	93.72	cellular homeostasis;metabolic process;regulation of biological process		catalytic activity	Pf00085, Pf13098, Pf13728, Pf13905, Pf14595		KPN_04282	trxA
High	A6T5N2	Adenine phosphoribosyltransferase OS=Klebsiella pneumoniae subsp. pneumoniae (strain ATCC 700721 / MGH 78578) GN=apt PE=3 SV=1	64.071	56	6	22	6	1	183	20.1	5.41	67.6	metabolic process	cytoplasm	catalytic activity	Pf00156, Pf14681		KPN_00451	apt	Metabolic pathways; Purine metabolism
High	A6THD8	Inorganic pyrophosphatase OS=Klebsiella pneumoniae subsp. pneumoniae (strain ATCC 700721 / MGH 78578) GN=ppa PE=3 SV=1	63.81	48	7	35	7	1	176	19.7	5.07	92.23	metabolic process	cytoplasm	catalytic activity;metal ion binding	Pf00719		KPN_04621	ppa	Oxidative phosphorylation
High	A6TG09	tRNA modification GTPase MnmE OS=Klebsiella pneumoniae subsp. pneumoniae (strain ATCC 700721 / MGH 78578) GN=mnmE PE=3 SV=1	63.495	23	6	16	6	1	454	49.1	5.12	53.73	metabolic process;regulation of biological process;response to stimulus	cytoplasm	catalytic activity;metal ion binding;nucleotide binding	Pf00005, Pf00009, Pf00025, Pf00071, Pf01926, Pf02421, Pf03193, Pf08477, Pf10396, Pf12631, Pf13521		KPN_04110	trmE
High	A6T7J8	Response regulator in two-component regulatory system with PhoQ, regulates gene expression at low OS=Klebsiella pneumoniae subsp. pneumoniae (strain ATCC 700721 / MGH 78578) GN=phoP PE=4 SV=1	63.059	69	9	20	9	1	223	25.4	5.66	53.5	metabolic process;regulation of biological process;response to stimulus		DNA binding	Pf00072, Pf00486		KPN_01136	phoP	Two-component system; Cationic antimicrobial peptide (CAMP) resistance
High	A6THI2	Probable cytosol aminopeptidase OS=Klebsiella pneumoniae subsp. pneumoniae (strain ATCC 700721 / MGH 78578) GN=pepA PE=3 SV=1	62.49	26	12	26	12	1	503	54.8	7.2	62.75	metabolic process	cytoplasm	catalytic activity;metal ion binding	Pf00883, Pf02789		KPN_04665	pepA	Metabolic pathways; Glutathione metabolism
High	A6TE33	Uncharacterized protein OS=Klebsiella pneumoniae subsp. pneumoniae (strain ATCC 700721 / MGH 78578) GN=ygiF PE=4 SV=1	62.452	39	9	27	9	1	432	48.2	6.19	78.8				Pf01928		KPN_03458	ygiF
High	A6T5G0	UPF0234 protein KPN78578_03700 OS=Klebsiella pneumoniae subsp. pneumoniae (strain ATCC 700721 / MGH 78578) GN=KPN78578_03700 PE=3 SV=1	61.663	49	7	24	7	1	163	18.3	5.76	75.97				Pf04461		KPN_00379	yajQ
High	A6TGB8	ATP-dependent 6-phosphofructokinase OS=Klebsiella pneumoniae subsp. pneumoniae (strain ATCC 700721 / MGH 78578) GN=pfkA PE=3 SV=1	61.619	40	10	29	10	1	320	35	6.02	76.54	metabolic process	cytoplasm	catalytic activity;metal ion binding;nucleotide binding	Pf00365		KPN_04223	pfkA	Metabolic pathways; Pentose phosphate pathway; Microbial metabolism in diverse environments; Biosynthesis of antibiotics; RNA degradation; Galactose metabolism; Carbon metabolism; Fructose and mannose metabolism; Biosynthesis of amino acids; Methane metabolism; Biosynthesis of secondary metabolites; Glycolysis / Gluconeogenesis
High	A6TEA9	Putative dihydroxyacetone kinase, N-terminal domain OS=Klebsiella pneumoniae subsp. pneumoniae (strain ATCC 700721 / MGH 78578) GN=dhaK PE=4 SV=1	61.433	34	8	23	8	1	549	57.3	5.12	80.24	metabolic process		catalytic activity;nucleotide binding	Pf02733, Pf02734		KPN_03498	dhaK	Metabolic pathways; Glycerolipid metabolism; Microbial metabolism in diverse environments; Carbon metabolism; Fructose and mannose metabolism; Methane metabolism
High	A6T6G6	Protein TolB OS=Klebsiella pneumoniae subsp. pneumoniae (strain ATCC 700721 / MGH 78578) GN=tolB PE=3 SV=1	61.39	37	8	24	8	1	418	44.5	7.06	67.36	metabolic process;transport		catalytic activity;protein binding	Pf00930, Pf02897, Pf04052, Pf07676, Pf14583		KPN_00744	tolB
High	A6TD68	Uncharacterized protein OS=Klebsiella pneumoniae subsp. pneumoniae (strain ATCC 700721 / MGH 78578) GN=ygdH PE=4 SV=1	61.168	34	12	25	12	1	445	49.9	6.18	74.4				Pf03641, Pf11892, Pf14793		KPN_03138	ygdH
High	A6T882	Putative oxidoreductase OS=Klebsiella pneumoniae subsp. pneumoniae (strain ATCC 700721 / MGH 78578) GN=KPN_01371 PE=1 SV=1	61.114	38	10	34	10	1	364	40	6	102.86	metabolic process		catalytic activity;nucleotide binding	Pf01113, Pf01118, Pf01408, Pf02894, Pf03435, Pf03447, Pf03807		KPN_01371	KPN_01371
High	A6TGE0	Phosphoenolpyruvate carboxylase OS=Klebsiella pneumoniae subsp. pneumoniae (strain ATCC 700721 / MGH 78578) GN=ppc PE=3 SV=1	60.981	28	12	21	12	1	891	99.9	6.11	60.07	metabolic process		catalytic activity;metal ion binding	Pf00311		KPN_04245	ppc	Metabolic pathways; Microbial metabolism in diverse environments; Carbon metabolism; Pyruvate metabolism; Methane metabolism
High	A6T4I9	Chaperone SurA OS=Klebsiella pneumoniae subsp. pneumoniae (strain ATCC 700721 / MGH 78578) GN=surA PE=3 SV=1	60.814	29	9	20	9	1	428	47	6.92	57.01	cell organization and biogenesis;metabolic process;regulation of biological process		catalytic activity;protein binding	Pf00639, Pf09312, Pf13145, Pf13616, Pf13624		KPN_00050	surA
High	A6T6Q8	Outer membrane protein X OS=Klebsiella pneumoniae subsp. pneumoniae (strain ATCC 700721 / MGH 78578) GN=ompX PE=4 SV=1	60.657	64	8	28	8	1	170	18.5	8.72	107.47		membrane		Pf06316, Pf13505		KPN_00843	ompX
High	A6TBX2	NADH-quinone oxidoreductase subunit C/D OS=Klebsiella pneumoniae subsp. pneumoniae (strain ATCC 700721 / MGH 78578) GN=nuoC PE=3 SV=1	60.23	29	13	24	13	1	602	69.1	6.24	65.84	metabolic process;transport	membrane	catalytic activity;nucleotide binding	Pf00329, Pf00346		KPN_02676	nuoC	Metabolic pathways; Oxidative phosphorylation
High	A6T4W3	5'-methylthioadenosine/S-adenosylhomocysteine nucleosidase OS=Klebsiella pneumoniae subsp. pneumoniae (strain ATCC 700721 / MGH 78578) GN=mtnN PE=1 SV=1	60.111	57	9	20	9	1	232	24.5	5.4	61.46	metabolic process		catalytic activity	Pf01048		KPN_00174	pfs	Metabolic pathways; Biosynthesis of amino acids; Cysteine and methionine metabolism
High	A6TF40	Alpha-1,4 glucan phosphorylase OS=Klebsiella pneumoniae subsp. pneumoniae (strain ATCC 700721 / MGH 78578) GN=malP PE=3 SV=1	59.655	27	13	23	13	1	796	90	6.92	49.98	metabolic process		catalytic activity	Pf00343		KPN_03787	malP	Metabolic pathways; Starch and sucrose metabolism; Biosynthesis of secondary metabolites
High	A6TGU6	Maltoporin 2 OS=Klebsiella pneumoniae subsp. pneumoniae (strain ATCC 700721 / MGH 78578) GN=lamB2 PE=3 SV=1	59.41	26	8	18	8	1	429	47.7	4.97	66.08	transport	membrane	transporter activity	Pf02264		KPN_04425	lamB
High	A6T7U0	NH(3)-dependent NAD(+) synthetase OS=Klebsiella pneumoniae subsp. pneumoniae (strain ATCC 700721 / MGH 78578) GN=nadE PE=3 SV=1	59.358	51	10	25	10	1	275	30.5	5.58	79.37	metabolic process		catalytic activity;metal ion binding;nucleotide binding	Pf02540		KPN_01228	nadE	Metabolic pathways; Nicotinate and nicotinamide metabolism
High	A6TEK0	Transcription elongation factor GreA OS=Klebsiella pneumoniae subsp. pneumoniae (strain ATCC 700721 / MGH 78578) GN=greA PE=3 SV=1	59.16	70	10	29	10	1	158	17.7	4.84	82.86	metabolic process;regulation of biological process		DNA binding;protein binding;RNA binding	Pf01272, Pf03449		KPN_03591	greA
High	A6TAI3	Phenylalanine--tRNA ligase alpha subunit OS=Klebsiella pneumoniae subsp. pneumoniae (strain ATCC 700721 / MGH 78578) GN=pheS PE=3 SV=1	58.747	37	10	20	10	1	327	36.8	5.78	47.25	metabolic process	cytoplasm	catalytic activity;metal ion binding;nucleotide binding;RNA binding	Pf01409, Pf02912		KPN_02176	pheS	Aminoacyl-tRNA biosynthesis
High	A6T7Q8	Uncharacterized protein OS=Klebsiella pneumoniae subsp. pneumoniae (strain ATCC 700721 / MGH 78578) GN=yeaD PE=4 SV=1	58.686	45	8	18	8	1	294	32.5	5.69	62.47	metabolic process		catalytic activity	Pf01263		KPN_01196	yeaD	Metabolic pathways; Microbial metabolism in diverse environments; Biosynthesis of antibiotics; Biosynthesis of secondary metabolites; Glycolysis / Gluconeogenesis
High	A6TGB2	Superoxide dismutase OS=Klebsiella pneumoniae subsp. pneumoniae (strain ATCC 700721 / MGH 78578) GN=sodA PE=3 SV=1	58.23	60	7	30	7	1	210	23.5	6.54	99.09	metabolic process;response to stimulus		antioxidant activity;catalytic activity;metal ion binding	Pf00081, Pf02777		KPN_04217	sodA
High	A6T5R2	Cysteine--tRNA ligase OS=Klebsiella pneumoniae subsp. pneumoniae (strain ATCC 700721 / MGH 78578) GN=cysS PE=3 SV=1	58.079	33	11	25	11	1	461	52.1	5.49	79.83	metabolic process	cytoplasm	catalytic activity;metal ion binding;nucleotide binding	Pf00133, Pf01406, Pf01921, Pf09190, Pf09334		KPN_00482	cysS	Aminoacyl-tRNA biosynthesis
High	A6TGI6	Uroporphyrinogen III methylase OS=Klebsiella pneumoniae subsp. pneumoniae (strain ATCC 700721 / MGH 78578) GN=hemX PE=4 SV=1	57.956	31	9	18	9	1	393	42.8	4.93	60.2	metabolic process	membrane	catalytic activity	Pf04375		KPN_04302	hemX	Metabolic pathways; Porphyrin and chlorophyll metabolism; Biosynthesis of secondary metabolites
High	A6TGR3	Bifunctional purine biosynthesis protein PurH OS=Klebsiella pneumoniae subsp. pneumoniae (strain ATCC 700721 / MGH 78578) GN=purH PE=3 SV=1	57.901	25	10	18	10	1	529	57.2	6	54.48	metabolic process		catalytic activity	Pf01808, Pf02142		KPN_04388	purH	Metabolic pathways; Purine metabolism; Biosynthesis of antibiotics; One carbon pool by folate; Biosynthesis of secondary metabolites
High	A6T613	Oxygen-dependent choline dehydrogenase OS=Klebsiella pneumoniae subsp. pneumoniae (strain ATCC 700721 / MGH 78578) GN=betA PE=3 SV=1	57.83	24	9	23	9	1	554	61.5	6.25	75.52	metabolic process		catalytic activity;nucleotide binding	Pf00732, Pf05199		KPN_00584	KPN_00584	Metabolic pathways; Glycine, serine and threonine metabolism
High	A6T8V0	Putative oxidoreductase OS=Klebsiella pneumoniae subsp. pneumoniae (strain ATCC 700721 / MGH 78578) GN=ydfG PE=3 SV=1	57.73	51	7	44	7	1	249	27.2	6.06	146.37	metabolic process		catalytic activity	Pf00106, Pf02719, Pf03807, Pf04321, Pf08659, Pf13460, Pf13561		KPN_01590	ydfG	Metabolic pathways; Glycine, serine and threonine metabolism; Pyrimidine metabolism
High	A6TEQ3	Malate dehydrogenase OS=Klebsiella pneumoniae subsp. pneumoniae (strain ATCC 700721 / MGH 78578) GN=mdh PE=3 SV=1	57.711	51	10	15	10	1	312	32.4	5.74	42.95	metabolic process		catalytic activity	Pf00056, Pf02866		KPN_03644	mdh	Citrate cycle (TCA cycle); Metabolic pathways; Microbial metabolism in diverse environments; Biosynthesis of antibiotics; Carbon metabolism; Pyruvate metabolism; Methane metabolism; Glyoxylate and dicarboxylate metabolism; Cysteine and methionine metabolism; Biosynthesis of secondary metabolites
High	A6T5E8	6,7-dimethyl-8-ribityllumazine synthase OS=Klebsiella pneumoniae subsp. pneumoniae (strain ATCC 700721 / MGH 78578) GN=ribH PE=3 SV=1	57.634	54	5	35	5	1	156	16.1	5.25	106.14	metabolic process		catalytic activity	Pf00885	31659993	KPN_00367	ribH; AL524_RS21055	Metabolic pathways; Riboflavin metabolism; Biosynthesis of secondary metabolites
High	A6THE8	Maturation of antibiotic MccB17 OS=Klebsiella pneumoniae subsp. pneumoniae (strain ATCC 700721 / MGH 78578) GN=pmbA PE=4 SV=1	57.521	27	8	18	8	1	450	48.5	5.63	56.6	metabolic process		catalytic activity	Pf01523		KPN_04631	pmbA
High	A6TEV3	50S ribosomal protein L15 OS=Klebsiella pneumoniae subsp. pneumoniae (strain ATCC 700721 / MGH 78578) GN=rplO PE=3 SV=1	57.448	61	8	38	8	1	144	15.1	11.15	96.53	metabolic process	ribosome	RNA binding;structural molecule activity	Pf00828		KPN_03700	rplO	Ribosome
High	A6TFN0	Phosphopantothenoylcysteine synthase/decarboxylase OS=Klebsiella pneumoniae subsp. pneumoniae (strain ATCC 700721 / MGH 78578) GN=dfp PE=4 SV=1	57.215	41	8	18	8	1	405	43.4	7.52	52.93	metabolic process		catalytic activity;nucleotide binding	Pf02441, Pf04127, Pf13579		KPN_03979	dfp	Metabolic pathways; Pantothenate and CoA biosynthesis
High	A6TES3	Acetyl-CoA carboxylase OS=Klebsiella pneumoniae subsp. pneumoniae (strain ATCC 700721 / MGH 78578) GN=accC PE=4 SV=1	57.15	39	14	42	14	1	449	49.2	6.95	99.66			catalytic activity;metal ion binding;nucleotide binding	Pf00289, Pf02785, Pf02786, Pf07478, Pf13535, Pf15632		KPN_03665	accC	Metabolic pathways; Microbial metabolism in diverse environments; Propanoate metabolism; Biosynthesis of antibiotics; Carbon metabolism; Pyruvate metabolism; Fatty acid biosynthesis; Fatty acid metabolism; Biosynthesis of secondary metabolites
High	A6TD24	DNA mismatch repair protein MutS OS=Klebsiella pneumoniae subsp. pneumoniae (strain ATCC 700721 / MGH 78578) GN=mutS PE=3 SV=1	57.133	22	11	19	11	1	853	95	5.77	49.42	metabolic process;response to stimulus		DNA binding;nucleotide binding	Pf00488, Pf01624, Pf05188, Pf05190, Pf05192		KPN_03094	mutS	Mismatch repair
High	A6T7B0	Uncharacterized protein OS=Klebsiella pneumoniae subsp. pneumoniae (strain ATCC 700721 / MGH 78578) GN=ycdO PE=4 SV=1	57.127	36	9	19	9	1	377	41.2	5.57	54.01				Pf09375, Pf13473		KPN_01046	ycdO
High	A6TCA3	Bacterioferritin comigratory protein OS=Klebsiella pneumoniae subsp. pneumoniae (strain ATCC 700721 / MGH 78578) GN=bcp PE=4 SV=1	56.408	73	8	23	8	1	156	17.6	5.12	69.7	cellular homeostasis;metabolic process;regulation of biological process		antioxidant activity;catalytic activity	Pf00578, Pf02630, Pf08534, Pf13905		KPN_02814	bcp
High	A6T5T1	Lysine--tRNA ligase OS=Klebsiella pneumoniae subsp. pneumoniae (strain ATCC 700721 / MGH 78578) GN=lysS PE=3 SV=1	56.368	33	15	32	3	1	505	57.6	5.27	82.79	metabolic process	cytoplasm	catalytic activity;metal ion binding;nucleotide binding	Pf00152, Pf00587, Pf01336		KPN_00502	lysS	Aminoacyl-tRNA biosynthesis
High	A6T7C5	Glucans biosynthesis protein G OS=Klebsiella pneumoniae subsp. pneumoniae (strain ATCC 700721 / MGH 78578) GN=mdoG PE=3 SV=1	56.309	35	12	27	12	1	517	58.5	8.66	77.38	metabolic process		catalytic activity	Pf04349		KPN_01063	mdoG
High	A6TCF4	Inositol monophosphatase OS=Klebsiella pneumoniae subsp. pneumoniae (strain ATCC 700721 / MGH 78578) GN=suhB PE=4 SV=1	56.306	56	9	22	9	1	267	29.3	7.18	59.16	metabolic process		catalytic activity;metal ion binding	Pf00459		KPN_02865	suhB	Metabolic pathways; Inositol phosphate metabolism; Streptomycin biosynthesis
High	A6THZ9	Purine nucleoside phosphorylase DeoD-type OS=Klebsiella pneumoniae subsp. pneumoniae (strain ATCC 700721 / MGH 78578) GN=deoD PE=3 SV=1	55.896	61	11	27	11	1	230	25	5.9	69.18	metabolic process		catalytic activity	Pf01048		KPN_04840	deoD	Metabolic pathways; Nicotinate and nicotinamide metabolism; Purine metabolism; Biosynthesis of secondary metabolites; Pyrimidine metabolism
High	A6TA21	Carbonic anhydrase OS=Klebsiella pneumoniae subsp. pneumoniae (strain ATCC 700721 / MGH 78578) GN=KPN_02014 PE=3 SV=1	55.872	55	7	21	7	1	211	23.2	6.02	73.13			catalytic activity;metal ion binding	Pf00484		KPN_02014	KPN_02014	Nitrogen metabolism
High	A6TDV0	Biosynthetic arginine decarboxylase OS=Klebsiella pneumoniae subsp. pneumoniae (strain ATCC 700721 / MGH 78578) GN=speA PE=3 SV=1	55.559	19	7	14	7	1	658	73.8	4.92	45.01	metabolic process		catalytic activity;metal ion binding	Pf00278, Pf02784		KPN_03374	speA	Metabolic pathways; Arginine and proline metabolism
High	A6TGU4	Periplasmic maltose-binding protein OS=Klebsiella pneumoniae subsp. pneumoniae (strain ATCC 700721 / MGH 78578) GN=malE PE=4 SV=1	55.411	36	9	70	9	1	396	43.2	8.03	228.57	transport		transporter activity	Pf01547, Pf13343, Pf13416		KPN_04423	malE	Bacterial chemotaxis; ABC transporters
High	A6TFL4	ADP-L-glycero-D-manno-heptose-6-epimerase OS=Klebsiella pneumoniae subsp. pneumoniae (strain ATCC 700721 / MGH 78578) GN=hldD PE=3 SV=1	55.231	40	11	24	11	1	310	34.9	4.93	52.62	metabolic process		catalytic activity;nucleotide binding	Pf01073, Pf01370, Pf04321, Pf07993		KPN_03963	rfaD	Metabolic pathways; Lipopolysaccharide biosynthesis
High	A6T5E0	Protein translocase subunit SecD OS=Klebsiella pneumoniae subsp. pneumoniae (strain ATCC 700721 / MGH 78578) GN=secD PE=3 SV=1	54.956	29	15	27	14	1	604	65.2	7.42	63.83	transport	membrane	transporter activity	Pf02355, Pf03176, Pf07549, Pf13721		KPN_00359	secD	Protein export; Bacterial secretion system
High	A6TFK3	Glycerol-3-phosphate dehydrogenase [NAD(P)+] OS=Klebsiella pneumoniae subsp. pneumoniae (strain ATCC 700721 / MGH 78578) GN=gpsA PE=3 SV=1	54.482	37	7	21	7	1	339	36.2	6.95	71.35	metabolic process	cytoplasm	catalytic activity;nucleotide binding	Pf01134, Pf01210, Pf02558, Pf07479		KPN_03952	gpsA	Glycerophospholipid metabolism; Biosynthesis of secondary metabolites
High	A6T7F1	3-oxoacyl-[acyl-carrier-protein] synthase 3 OS=Klebsiella pneumoniae subsp. pneumoniae (strain ATCC 700721 / MGH 78578) GN=fabH PE=3 SV=1	54.358	29	5	19	5	1	317	33.4	5.08	70.6	metabolic process	cytoplasm	catalytic activity	Pf00109, Pf00195, Pf08541, Pf08545		KPN_01089	fabH	Metabolic pathways; Fatty acid biosynthesis; Fatty acid metabolism
High	A6TCA1	4-hydroxy-tetrahydrodipicolinate synthase OS=Klebsiella pneumoniae subsp. pneumoniae (strain ATCC 700721 / MGH 78578) GN=dapA PE=3 SV=1	53.982	39	8	22	8	1	292	31.1	6.1	62.86	metabolic process	cytoplasm	catalytic activity	Pf00701		KPN_02812	dapA	Metabolic pathways; Microbial metabolism in diverse environments; Biosynthesis of antibiotics; Monobactam biosynthesis; Biosynthesis of amino acids; Biosynthesis of secondary metabolites; Lysine biosynthesis
High	A6T7H0	Putative TonB-dependent receptor OS=Klebsiella pneumoniae subsp. pneumoniae (strain ATCC 700721 / MGH 78578) GN=KPN_01108 PE=3 SV=1	53.892	25	10	21	10	1	731	80.6	5.08	73.3	transport	membrane	metal ion binding;receptor activity	Pf00593, Pf03349, Pf07715		KPN_01108	KPN_01108
High	A6T5Y8	Mg2+ transport ATPase, P-type 1 OS=Klebsiella pneumoniae subsp. pneumoniae (strain ATCC 700721 / MGH 78578) GN=KPN_00559 PE=3 SV=1	53.699	16	11	18	11	1	904	98.1	6.47	48.42		membrane	metal ion binding;nucleotide binding	Pf00122, Pf00689, Pf00690, Pf00702, Pf08282, Pf12710, Pf13246		KPN_00559	KPN_00559
High	A6TAI7	Threonine--tRNA ligase OS=Klebsiella pneumoniae subsp. pneumoniae (strain ATCC 700721 / MGH 78578) GN=thrS PE=3 SV=1	53.626	31	13	28	13	1	622	71.7	6.2	76.98	metabolic process	cytoplasm	catalytic activity;metal ion binding;nucleotide binding;RNA binding	Pf00587, Pf02824, Pf03129, Pf07973		KPN_02180	thrS	Aminoacyl-tRNA biosynthesis
High	A6TF52	Aspartate-semialdehyde dehydrogenase OS=Klebsiella pneumoniae subsp. pneumoniae (strain ATCC 700721 / MGH 78578) GN=asd PE=3 SV=1	53.438	47	8	17	8	1	368	39.9	5.94	62.94	metabolic process	cytoplasm	catalytic activity;nucleotide binding;protein binding	Pf01118, Pf02774		KPN_03799	asd	Metabolic pathways; 2-Oxocarboxylic acid metabolism; Microbial metabolism in diverse environments; Biosynthesis of antibiotics; Monobactam biosynthesis; Biosynthesis of amino acids; Cysteine and methionine metabolism; Biosynthesis of secondary metabolites; Lysine biosynthesis; Glycine, serine and threonine metabolism
High	A6TGL1	Uridine phosphorylase OS=Klebsiella pneumoniae subsp. pneumoniae (strain ATCC 700721 / MGH 78578) GN=udp PE=3 SV=1	53.358	49	7	27	7	1	253	27	6.29	102.97	metabolic process	cytoplasm	catalytic activity	Pf01048		KPN_04327	udp	Metabolic pathways; Pyrimidine metabolism
High	A6TF08	Tryptophan--tRNA ligase OS=Klebsiella pneumoniae subsp. pneumoniae (strain ATCC 700721 / MGH 78578) GN=trpS PE=3 SV=1	53.125	43	8	37	8	1	334	37.5	6.74	123.31	metabolic process	cytoplasm	catalytic activity;nucleotide binding	Pf00579		KPN_03755	trpS	Aminoacyl-tRNA biosynthesis
High	A6TFR0	Cell division protein ZapB OS=Klebsiella pneumoniae subsp. pneumoniae (strain ATCC 700721 / MGH 78578) GN=zapB PE=3 SV=1	52.903	78	7	18	7	1	81	9.6	4.56	41.96	cell division;cell organization and biogenesis;metabolic process;reproduction;transport	cytoplasm;membrane		Pf04111, Pf06005		KPN_04009	yiiU
High	A6THC4	2',3'-cyclic nucleotide 2'-phosphodiesterase/3'-nucleotidase bifunctional periplasmic protein OS=Klebsiella pneumoniae subsp. pneumoniae (strain ATCC 700721 / MGH 78578) GN=cpdB PE=1 SV=1	52.872	25	10	22	10	1	647	70.6	6.27	53.31	metabolic process		catalytic activity;metal ion binding;nucleotide binding	Pf00149, Pf02872		KPN_04607	cpdB	Purine metabolism; Pyrimidine metabolism
High	A6TF25	33 kDa chaperonin OS=Klebsiella pneumoniae subsp. pneumoniae (strain ATCC 700721 / MGH 78578) GN=hslO PE=3 SV=1	52.784	26	5	25	5	1	294	32.6	4.53	88.82	metabolic process	cytoplasm	protein binding	Pf01430		KPN_03772	hslO
High	A6T6F8	Cytochrome d terminal oxidase, polypeptide subunit I OS=Klebsiella pneumoniae subsp. pneumoniae (strain ATCC 700721 / MGH 78578) GN=cydA PE=4 SV=1	52.782	17	8	28	8	1	523	58.1	7.94	98.1	metabolic process	cytoplasm;membrane	protein binding	Pf00769, Pf01654		KPN_00736	cydA	Metabolic pathways; Oxidative phosphorylation; Two-component system
High	A6T6C9	Flavodoxin OS=Klebsiella pneumoniae subsp. pneumoniae (strain ATCC 700721 / MGH 78578) GN=fldA PE=3 SV=1	52.699	56	7	22	7	1	176	19.8	4.48	72.4	metabolic process;transport		nucleotide binding	Pf00258, Pf12641, Pf12682, Pf12724		KPN_00707	fldA
High	A6TEY5	Peptidyl-prolyl cis-trans isomerase OS=Klebsiella pneumoniae subsp. pneumoniae (strain ATCC 700721 / MGH 78578) GN=fkpA PE=4 SV=1	52.674	41	8	24	8	1	276	29.4	8.72	63.13	metabolic process		catalytic activity	Pf00254, Pf01346		KPN_03732	fkpA
High	A6T680	Alkyl hydroperoxide reductase subunit, FAD/NAD(P)-binding protein OS=Klebsiella pneumoniae subsp. pneumoniae (strain ATCC 700721 / MGH 78578) GN=ahpF PE=3 SV=1	52.601	36	11	17	11	1	521	56	5.59	48.71	cellular homeostasis;metabolic process;regulation of biological process;response to stimulus		catalytic activity;nucleotide binding	Pf00070, Pf00743, Pf07992, Pf13192, Pf13434, Pf13738		KPN_00651	ahpF
High	A6T8M4	Uncharacterized protein OS=Klebsiella pneumoniae subsp. pneumoniae (strain ATCC 700721 / MGH 78578) GN=ydgA PE=4 SV=1	52.56	22	8	20	8	1	525	55.9	4.84	69.89				Pf06097		KPN_01514	ydgA
High	A6TCK4	Putative yhbH sigma 54 modulator OS=Klebsiella pneumoniae subsp. pneumoniae (strain ATCC 700721 / MGH 78578) GN=yfiA PE=4 SV=1	52.44	58	5	21	5	1	109	12.3	7.15	61.36	metabolic process			Pf02482		KPN_02919	yfiA
High	A6TGN8	50S ribosomal protein L10 OS=Klebsiella pneumoniae subsp. pneumoniae (strain ATCC 700721 / MGH 78578) GN=rplJ PE=3 SV=1	52.411	52	8	38	8	1	165	17.8	8.98	100.78	metabolic process	ribosome	RNA binding;structural molecule activity	Pf00466		KPN_04363	rplJ	Ribosome
High	A6T4X3	Uridylate kinase OS=Klebsiella pneumoniae subsp. pneumoniae (strain ATCC 700721 / MGH 78578) GN=pyrH PE=3 SV=1	52.362	44	6	29	6	1	241	25.9	7.39	107.74	metabolic process	cytoplasm	catalytic activity;nucleotide binding	Pf00696		KPN_00184	pyrH	Metabolic pathways; Pyrimidine metabolism
High	A6T4N7	Cell division protein FtsA OS=Klebsiella pneumoniae subsp. pneumoniae (strain ATCC 700721 / MGH 78578) GN=ftsA PE=3 SV=1	52.263	25	6	27	6	1	420	45.3	6.13	98.19	cell division;cell organization and biogenesis;reproduction	membrane	protein binding	Pf02491, Pf06723, Pf11104, Pf14450		KPN_00098	ftsA
High	A6TGN4	Transcription termination/antitermination protein NusG OS=Klebsiella pneumoniae subsp. pneumoniae (strain ATCC 700721 / MGH 78578) GN=nusG PE=3 SV=1	52.194	63	9	24	9	1	181	20.5	6.81	81.36	metabolic process;regulation of biological process			Pf00467, Pf02357	29487393; 32366304	KPN_04359	nusG
High	A6TE06	Putative alcohol dehydrogenase OS=Klebsiella pneumoniae subsp. pneumoniae (strain ATCC 700721 / MGH 78578) GN=yqhD PE=4 SV=1	52.021	52	12	34	12	1	387	42.3	5.47	82.47	metabolic process		catalytic activity;metal ion binding	Pf00465, Pf13685		KPN_03431	yqhD	Propanoate metabolism
High	A6TEW8	30S ribosomal protein S19 OS=Klebsiella pneumoniae subsp. pneumoniae (strain ATCC 700721 / MGH 78578) GN=rpsS PE=3 SV=1	51.713	58	7	32	7	1	92	10.4	10.52	66.79	metabolic process	ribosome	RNA binding;structural molecule activity	Pf00203	9735581	KPN_03715	rpsS; DDA3937_RS19265	Ribosome
High	A6TFK7	2,3-bisphosphoglycerate-independent phosphoglycerate mutase OS=Klebsiella pneumoniae subsp. pneumoniae (strain ATCC 700721 / MGH 78578) GN=yibO PE=3 SV=1	51.694	24	9	19	9	1	507	55.2	5.36	50.42	metabolic process	cytoplasm	catalytic activity;metal ion binding	Pf01663, Pf01676, Pf06415		KPN_03956	yibO	Metabolic pathways; Microbial metabolism in diverse environments; Biosynthesis of antibiotics; Carbon metabolism; Biosynthesis of amino acids; Methane metabolism; Biosynthesis of secondary metabolites; Glycolysis / Gluconeogenesis; Glycine, serine and threonine metabolism
High	A6T4X4	Ribosome-recycling factor OS=Klebsiella pneumoniae subsp. pneumoniae (strain ATCC 700721 / MGH 78578) GN=frr PE=3 SV=1	51.643	57	9	23	9	1	173	19.2	6.86	53.45	cell organization and biogenesis;metabolic process	cytoplasm		Pf01765		KPN_00185	frr
High	A6T5M4	Acridine efflux pump OS=Klebsiella pneumoniae subsp. pneumoniae (strain ATCC 700721 / MGH 78578) GN=acrB PE=3 SV=1	51.499	13	9	16	9	1	1048	113.2	5.62	49.87	transport	membrane	transporter activity	Pf00873, Pf02460, Pf03176		KPN_00443	acrB	beta-Lactam resistance; Cationic antimicrobial peptide (CAMP) resistance
High	A6T7R9	Selenide, water dikinase OS=Klebsiella pneumoniae subsp. pneumoniae (strain ATCC 700721 / MGH 78578) GN=selD PE=3 SV=1	51.498	42	7	25	7	1	347	36.2	5.19	79.6	metabolic process		catalytic activity;metal ion binding;nucleotide binding	Pf00586, Pf02769		KPN_01207	selD	Metabolic pathways; Selenocompound metabolism
High	A6TEN9	50S ribosomal protein L13 OS=Klebsiella pneumoniae subsp. pneumoniae (strain ATCC 700721 / MGH 78578) GN=rplM PE=3 SV=1	51.313	63	8	42	8	1	142	16.1	9.7	130.69	metabolic process	ribosome	structural molecule activity	Pf00572	29487472	KPN_03630	rplM; LG71_RS01280	Ribosome
High	A6T6J6	6-phosphogluconolactonase OS=Klebsiella pneumoniae subsp. pneumoniae (strain ATCC 700721 / MGH 78578) GN=pgl PE=3 SV=2	51.098	39	7	20	7	1	331	36	5.25	61.28	metabolic process		catalytic activity;protein binding	Pf10282				Metabolic pathways; Pentose phosphate pathway; Microbial metabolism in diverse environments; Biosynthesis of antibiotics; Carbon metabolism; Biosynthesis of secondary metabolites
High	A6TC53	Glucose-specific PTS system enzyme IIA component OS=Klebsiella pneumoniae subsp. pneumoniae (strain ATCC 700721 / MGH 78578) GN=crr PE=4 SV=1	50.853	62	7	26	7	1	169	18.2	4.84	68.56	metabolic process;transport		catalytic activity	Pf00358	29379035; 31657828	KPN_02764	crr; AB185_RS15265; AL524_RS10070	Amino sugar and nucleotide sugar metabolism; Starch and sucrose metabolism; Phosphotransferase system (PTS); Glycolysis / Gluconeogenesis
High	A6TBU1	Glycerophosphodiester phosphodiesterase, periplasmic OS=Klebsiella pneumoniae subsp. pneumoniae (strain ATCC 700721 / MGH 78578) GN=glpQ PE=4 SV=1	50.802	33	8	15	8	1	356	40.3	6.67	43.76	metabolic process		catalytic activity	Pf03009		KPN_02645	glpQ	Glycerophospholipid metabolism
High	A6TBT9	Ribonucleotide-diphosphate reductase beta subunit OS=Klebsiella pneumoniae subsp. pneumoniae (strain ATCC 700721 / MGH 78578) GN=nrdB PE=4 SV=1	50.323	41	10	26	10	1	376	43.5	4.91	82.12	metabolic process			Pf00268		KPN_02643	nrdB	Metabolic pathways; Purine metabolism; Pyrimidine metabolism
High	A6T4H9	Carbamoyl-phosphate synthase small chain OS=Klebsiella pneumoniae subsp. pneumoniae (strain ATCC 700721 / MGH 78578) GN=carA PE=3 SV=1	50.265	42	8	19	8	1	391	42.1	5.83	59.67	metabolic process		catalytic activity;nucleotide binding	Pf00117, Pf00988, Pf07722		KPN_00040	carA	Metabolic pathways; Alanine, aspartate and glutamate metabolism; Pyrimidine metabolism
High	A6T6F5	Dihydrolipoyllysine-residue succinyltransferase component of 2-oxoglutarate dehydrogenase complex OS=Klebsiella pneumoniae subsp. pneumoniae (strain ATCC 700721 / MGH 78578) GN=sucB PE=3 SV=1	50.165	22	8	19	8	1	408	44.2	5.92	51.29	metabolic process		catalytic activity	Pf00198, Pf00364, Pf02817		KPN_00733	sucB	Citrate cycle (TCA cycle); Metabolic pathways; Lysine degradation; Microbial metabolism in diverse environments; Biosynthesis of antibiotics; Carbon metabolism; Biosynthesis of secondary metabolites
High	A6T9Z9	N-ethylmaleimide reductase OS=Klebsiella pneumoniae subsp. pneumoniae (strain ATCC 700721 / MGH 78578) GN=nemA PE=4 SV=1	50.126	35	7	16	7	1	365	39.4	6.54	48.29	metabolic process		catalytic activity;nucleotide binding	Pf00724		KPN_01989	nemA	Microbial metabolism in diverse environments; Nitrotoluene degradation
High	A6TB20	Keto-hydroxyglutarate-aldolase/keto-deoxy-phosphogluconate aldolase OS=Klebsiella pneumoniae subsp. pneumoniae (strain ATCC 700721 / MGH 78578) GN=eda PE=4 SV=1	49.922	61	8	20	8	1	213	22.2	5.63	54.06	metabolic process		catalytic activity	Pf00478, Pf01081		KPN_02365	eda	Metabolic pathways; Pentose phosphate pathway; Microbial metabolism in diverse environments; Carbon metabolism; Glyoxylate and dicarboxylate metabolism
High	A6T7H4	Transcription-repair-coupling factor OS=Klebsiella pneumoniae subsp. pneumoniae (strain ATCC 700721 / MGH 78578) GN=mfd PE=3 SV=1	49.903	14	10	22	10	1	1152	130.3	6.33	72.11	cell organization and biogenesis;metabolic process;regulation of biological process;response to stimulus	cytoplasm	catalytic activity;DNA binding;nucleotide binding	Pf00176, Pf00270, Pf00271, Pf02559, Pf03461, Pf04851, Pf14814		KPN_01112	mfd	Nucleotide excision repair
High	A6TCD4	4-hydroxy-3-methylbut-2-en-1-yl diphosphate synthase (flavodoxin) OS=Klebsiella pneumoniae subsp. pneumoniae (strain ATCC 700721 / MGH 78578) GN=ispG PE=3 SV=1	49.665	36	9	17	9	1	373	40.7	6.71	48.66	metabolic process		catalytic activity;metal ion binding	Pf04551		KPN_02845	ispG	Metabolic pathways; Terpenoid backbone biosynthesis; Biosynthesis of antibiotics; Biosynthesis of secondary metabolites
High	A6T4M8	UDP-N-acetylmuramyl-tripeptide synthetase OS=Klebsiella pneumoniae subsp. pneumoniae (strain ATCC 700721 / MGH 78578) GN=murE PE=3 SV=1	49.639	18	6	17	6	1	495	53.3	6.3	61.37	cell division;cell organization and biogenesis;metabolic process;regulation of biological process	cytoplasm	catalytic activity;metal ion binding;nucleotide binding	Pf01225, Pf02875, Pf08245		KPN_00089	murE	Peptidoglycan biosynthesis; Lysine biosynthesis
High	A6TFL3	2-amino-3-ketobutyrate coenzyme A ligase OS=Klebsiella pneumoniae subsp. pneumoniae (strain ATCC 700721 / MGH 78578) GN=kbl PE=3 SV=1	49.293	43	10	20	10	1	397	43.1	5.97	52.8	metabolic process		catalytic activity	Pf00155, Pf00202		KPN_03962	kbl	Glycine, serine and threonine metabolism
High	A6THB1	30S ribosomal protein S6 OS=Klebsiella pneumoniae subsp. pneumoniae (strain ATCC 700721 / MGH 78578) GN=rpsF PE=3 SV=1	49.245	65	6	21	6	1	131	15.1	5.38	74.83	metabolic process	ribosome	RNA binding;structural molecule activity	Pf01250		KPN_04594	rpsF	Ribosome
High	A6T5D8	Queuine tRNA-ribosyltransferase OS=Klebsiella pneumoniae subsp. pneumoniae (strain ATCC 700721 / MGH 78578) GN=tgt PE=3 SV=1	48.757	30	8	12	8	1	375	42.5	6.48	40.76	metabolic process		catalytic activity;metal ion binding	Pf01702		KPN_00357	tgt
High	A6TEX3	30S ribosomal protein S10 OS=Klebsiella pneumoniae subsp. pneumoniae (strain ATCC 700721 / MGH 78578) GN=rpsJ PE=3 SV=1	48.688	52	8	33	8	1	103	11.8	9.86	79.3	metabolic process	ribosome	RNA binding;structural molecule activity	Pf00338	9735586	KPN_03720	rpsJ; DDA3937_RS19290	Ribosome
High	A6TD70	L-serine deaminase 2 OS=Klebsiella pneumoniae subsp. pneumoniae (strain ATCC 700721 / MGH 78578) GN=sdaB PE=4 SV=1	48.449	32	9	21	8	1	455	48.5	6.04	64.93	metabolic process		catalytic activity	Pf03313, Pf03315		KPN_03140	sdaB	Metabolic pathways; Biosynthesis of antibiotics; Carbon metabolism; Biosynthesis of amino acids; Cysteine and methionine metabolism; Biosynthesis of secondary metabolites; Glycine, serine and threonine metabolism
High	A6THY6	Ribosomal RNA small subunit methyltransferase C OS=Klebsiella pneumoniae subsp. pneumoniae (strain ATCC 700721 / MGH 78578) GN=rsmC PE=3 SV=1	48.256	51	8	22	8	1	342	37.3	6.24	60.7	metabolic process	cytoplasm	catalytic activity	Pf05175, Pf08242, Pf08468, Pf13659, Pf13847		KPN_04827	rsmC
High	A6TEM0	Putative ATP-binding component of a transport system OS=Klebsiella pneumoniae subsp. pneumoniae (strain ATCC 700721 / MGH 78578) GN=yhbG PE=4 SV=1	48.221	33	6	16	6	1	241	26.8	6.04	50.17	transport		catalytic activity;nucleotide binding	Pf00005, Pf12399, Pf13304, Pf13481, Pf13558		KPN_03611	yhbG	ABC transporters
High	A6T9Y9	Putative outer membrane lipoprotein OS=Klebsiella pneumoniae subsp. pneumoniae (strain ATCC 700721 / MGH 78578) GN=slyB PE=4 SV=1	48.212	68	5	29	5	1	146	14.3	8.18	110.28		membrane				KPN_01979	slyB
High	A6T6F7	Succinyl-CoA ligase [ADP-forming] subunit alpha OS=Klebsiella pneumoniae subsp. pneumoniae (strain ATCC 700721 / MGH 78578) GN=sucD PE=3 SV=1	48.162	61	9	22	9	1	289	29.8	6.3	57.21	metabolic process		catalytic activity;nucleotide binding	Pf00549, Pf02629, Pf13380, Pf13607		KPN_00735	sucD	Citrate cycle (TCA cycle); Metabolic pathways; Microbial metabolism in diverse environments; Propanoate metabolism; C5-Branched dibasic acid metabolism; Biosynthesis of antibiotics; Carbon metabolism; Biosynthesis of secondary metabolites
High	A6TFQ6	Triosephosphate isomerase OS=Klebsiella pneumoniae subsp. pneumoniae (strain ATCC 700721 / MGH 78578) GN=tpiA PE=3 SV=1	47.558	41	6	24	6	1	249	26.2	5.81	77.47	metabolic process	cytoplasm	catalytic activity	Pf00121		KPN_04005	tpiA	Metabolic pathways; Microbial metabolism in diverse environments; Biosynthesis of antibiotics; Carbon metabolism; Fructose and mannose metabolism; Biosynthesis of amino acids; Inositol phosphate metabolism; Biosynthesis of secondary metabolites; Glycolysis / Gluconeogenesis
High	A6TAN5	2-dehydro-3-deoxyphosphooctonate aldolase OS=Klebsiella pneumoniae subsp. pneumoniae (strain ATCC 700721 / MGH 78578) GN=kdsA PE=3 SV=1	46.993	44	9	25	9	1	284	30.8	6.32	74.7	metabolic process	cytoplasm	catalytic activity	Pf00793		KPN_02230	kdsA	Metabolic pathways; Lipopolysaccharide biosynthesis
High	A6T700	Phosphoserine aminotransferase OS=Klebsiella pneumoniae subsp. pneumoniae (strain ATCC 700721 / MGH 78578) GN=serC PE=3 SV=1	46.95	23	8	16	8	1	362	39.6	5.71	46.27	metabolic process	cytoplasm	catalytic activity	Pf00266		KPN_00935	serC	Metabolic pathways; Microbial metabolism in diverse environments; Vitamin B6 metabolism; Biosynthesis of antibiotics; Carbon metabolism; Biosynthesis of amino acids; Methane metabolism; Glycine, serine and threonine metabolism
High	A6TEK2	GTPase Obg OS=Klebsiella pneumoniae subsp. pneumoniae (strain ATCC 700721 / MGH 78578) GN=obg PE=3 SV=1	46.947	23	6	16	6	1	392	43.6	4.89	53.1		cytoplasm	catalytic activity;metal ion binding;nucleotide binding	Pf01018, Pf01926, Pf02421		KPN_03593	obgE
High	A6TAK8	DNA-binding protein OS=Klebsiella pneumoniae subsp. pneumoniae (strain ATCC 700721 / MGH 78578) GN=hns PE=3 SV=1	46.921	50	5	19	5	1	135	15.3	5.27	69.66	regulation of biological process		DNA binding;protein binding	Pf00816		KPN_02201	hns
High	A6T9R8	Putative receptor OS=Klebsiella pneumoniae subsp. pneumoniae (strain ATCC 700721 / MGH 78578) GN=yncE PE=4 SV=1	46.71	29	7	15	7	1	353	38.3	8.85	56.77			protein binding			KPN_01908	yncE
High	A6TH90	Protein HflC OS=Klebsiella pneumoniae subsp. pneumoniae (strain ATCC 700721 / MGH 78578) GN=hflC PE=3 SV=1	46.578	35	7	16	7	1	334	37.6	7.4	51.53	metabolic process;regulation of biological process	membrane	catalytic activity	Pf01145		KPN_04573	hflC
High	A6TBN5	Galactose transport protein (ABC superfamily, peri_bind) OS=Klebsiella pneumoniae subsp. pneumoniae (strain ATCC 700721 / MGH 78578) GN=mglB PE=4 SV=1	46.156	28	7	18	7	1	342	36.9	7.06	42.08				Pf00532, Pf13377, Pf13407		KPN_02588	mglB	Bacterial chemotaxis; ABC transporters
High	A6TH88	GTPase HflX OS=Klebsiella pneumoniae subsp. pneumoniae (strain ATCC 700721 / MGH 78578) GN=hflX PE=3 SV=1	46.082	20	6	18	6	1	426	48	6.02	58.88	metabolic process	cytoplasm	catalytic activity;nucleotide binding	Pf01926, Pf02421, Pf13167		KPN_04571	hflX
High	A6T6B4	Putative ATP-binding protein in pho regulon OS=Klebsiella pneumoniae subsp. pneumoniae (strain ATCC 700721 / MGH 78578) GN=ybeZ PE=4 SV=1	46.017	44	10	27	10	1	348	39.2	6.1	68.61			nucleotide binding	Pf02562, Pf13604		KPN_00685	ybeZ
High	A6TFH5	Glycine--tRNA ligase alpha subunit OS=Klebsiella pneumoniae subsp. pneumoniae (strain ATCC 700721 / MGH 78578) GN=glyQ PE=3 SV=1	45.445	32	6	17	6	1	303	34.7	5.11	57.69	metabolic process	cytoplasm	catalytic activity;nucleotide binding	Pf02091		KPN_03923	glyQ	Aminoacyl-tRNA biosynthesis
High	A6T6Q5	Glutamine ABC transporter periplasmic-binding protein OS=Klebsiella pneumoniae subsp. pneumoniae (strain ATCC 700721 / MGH 78578) GN=glnH PE=3 SV=1	45.404	38	6	18	6	1	248	27.1	8.78	56.7	regulation of biological process;response to stimulus;transport	membrane	receptor activity;signal transducer activity;transporter activity	Pf00060, Pf00497, Pf09084, Pf12974		KPN_00840	glnH	ABC transporters
High	A6TEN7	Stringent starvation protein A OS=Klebsiella pneumoniae subsp. pneumoniae (strain ATCC 700721 / MGH 78578) GN=sspA PE=3 SV=1	45.397	55	7	23	7	1	212	24.2	5.33	74.74	response to stimulus		protein binding	Pf00043, Pf02798, Pf13409, Pf13410, Pf13417		KPN_03628	sspA
High	A6TBP7	PTS family enzyme IIA/FPr OS=Klebsiella pneumoniae subsp. pneumoniae (strain ATCC 700721 / MGH 78578) GN=fruB PE=4 SV=1	45.388	37	5	28	5	1	376	39.5	5.11	98.97	metabolic process;transport	cytoplasm	catalytic activity;transporter activity	Pf00359, Pf00381		KPN_02600	fruB	Metabolic pathways; Microbial metabolism in diverse environments; Fructose and mannose metabolism; Phosphotransferase system (PTS)
High	A6TEV1	30S ribosomal protein S13 OS=Klebsiella pneumoniae subsp. pneumoniae (strain ATCC 700721 / MGH 78578) GN=rpsM PE=3 SV=1	45.321	64	10	44	10	1	118	13.2	10.76	114.96	metabolic process	ribosome	RNA binding;structural molecule activity	Pf00416		KPN_03698	rpsM	Ribosome
High	A6T532	Xanthine phosphoribosyltransferase OS=Klebsiella pneumoniae subsp. pneumoniae (strain ATCC 700721 / MGH 78578) GN=gpt PE=3 SV=1	44.95	41	4	13	4	1	152	16.9	5.85	38.7	metabolic process	membrane	catalytic activity;metal ion binding	Pf00156		KPN_00250	gpt	Metabolic pathways; Purine metabolism; Biosynthesis of secondary metabolites
High	A6TCD1	Outer membrane protein assembly factor BamB OS=Klebsiella pneumoniae subsp. pneumoniae (strain ATCC 700721 / MGH 78578) GN=yfgL PE=3 SV=1	44.925	33	9	19	9	1	392	42	4.96	47.72	cell organization and biogenesis	membrane	protein binding	Pf01011, Pf13360, Pf13570		KPN_02842	yfgL
High	A6TDV6	Glutathione synthetase OS=Klebsiella pneumoniae subsp. pneumoniae (strain ATCC 700721 / MGH 78578) GN=gshB PE=3 SV=1	44.852	28	6	17	6	1	316	35.5	5.24	62.17	metabolic process	cytosol	catalytic activity;metal ion binding;nucleotide binding	Pf02951, Pf02955, Pf08443, Pf14398, Pf15632		KPN_03380	gshB	Metabolic pathways; Glutathione metabolism; Cysteine and methionine metabolism
High	A6TC06	Erythronate-4-phosphate dehydrogenase OS=Klebsiella pneumoniae subsp. pneumoniae (strain ATCC 700721 / MGH 78578) GN=pdxB PE=3 SV=1	44.779	48	11	21	11	1	370	40.4	6.62	48.1	metabolic process	cytoplasm	catalytic activity;nucleotide binding;protein binding	Pf00389, Pf02826, Pf11890		KPN_02710	pdxB	Metabolic pathways; Vitamin B6 metabolism
High	A6TG39	ATP synthase subunit delta OS=Klebsiella pneumoniae subsp. pneumoniae (strain ATCC 700721 / MGH 78578) GN=atpH PE=3 SV=1	44.72	64	6	18	6	1	177	19.5	5.05	50.61	metabolic process;transport	membrane	catalytic activity;transporter activity	Pf00213		KPN_04140	atpH	Metabolic pathways; Oxidative phosphorylation
High	A6TI09	Probable phosphoglycerate mutase GpmB OS=Klebsiella pneumoniae subsp. pneumoniae (strain ATCC 700721 / MGH 78578) GN=gpmB PE=3 SV=1	44.196	36	5	15	5	1	215	23.9	6.21	42.03	metabolic process		catalytic activity	Pf00300, Pf00328		KPN_04850	gpmB	Metabolic pathways; Microbial metabolism in diverse environments; Biosynthesis of antibiotics; Carbon metabolism; Biosynthesis of amino acids; Methane metabolism; Biosynthesis of secondary metabolites; Glycolysis / Gluconeogenesis; Glycine, serine and threonine metabolism
High	A6T8K3	Glutamate dehydrogenase OS=Klebsiella pneumoniae subsp. pneumoniae (strain ATCC 700721 / MGH 78578) GN=KPN_01492 PE=3 SV=1	44.102	21	6	26	6	1	424	46.4	5.91	70	metabolic process		catalytic activity;nucleotide binding	Pf00208, Pf02812, Pf02826		KPN_01492	KPN_01492	Metabolic pathways; Nitrogen metabolism; Carbon metabolism; Arginine biosynthesis; Alanine, aspartate and glutamate metabolism; D-Glutamine and D-glutamate metabolism
High	A6THB7	Peptidyl-prolyl cis-trans isomerase OS=Klebsiella pneumoniae subsp. pneumoniae (strain ATCC 700721 / MGH 78578) GN=fklB PE=4 SV=1	44.083	45	6	30	6	1	226	24.5	4.97	98.2	metabolic process		catalytic activity	Pf00254, Pf01346		KPN_04600	fklB
High	A6TBC2	ATP phosphoribosyltransferase OS=Klebsiella pneumoniae subsp. pneumoniae (strain ATCC 700721 / MGH 78578) GN=hisG PE=3 SV=1	43.962	40	6	21	6	1	299	33.2	6.01	73.88	metabolic process	cytoplasm	catalytic activity;metal ion binding;nucleotide binding	Pf01634, Pf08029		KPN_02475	hisG	Metabolic pathways; Histidine metabolism; Biosynthesis of amino acids; Biosynthesis of secondary metabolites
High	A6TCL7	30S ribosomal protein S16 OS=Klebsiella pneumoniae subsp. pneumoniae (strain ATCC 700721 / MGH 78578) GN=rpsP PE=3 SV=1	43.905	59	5	33	5	1	82	9.1	10.83	70.28	metabolic process	ribosome	structural molecule activity	Pf00886		KPN_02932	rpsP	Ribosome
High	A6TAP8	Ribosome-binding ATPase YchF OS=Klebsiella pneumoniae subsp. pneumoniae (strain ATCC 700721 / MGH 78578) GN=ychF PE=3 SV=1	43.829	37	8	20	8	1	363	39.6	4.93	62.72			catalytic activity;nucleotide binding	Pf01926, Pf02421, Pf06071		KPN_02243	ychF
High	A6TCJ7	CDP-diacylglycerol--serine O-phosphatidyltransferase OS=Klebsiella pneumoniae subsp. pneumoniae (strain ATCC 700721 / MGH 78578) GN=pssA PE=3 SV=1	43.746	20	6	13	6	1	451	52.7	9.19	40.87	metabolic process		catalytic activity	Pf00614, Pf13091		KPN_02908	pssA	Metabolic pathways; Glycerophospholipid metabolism; Biosynthesis of secondary metabolites; Glycine, serine and threonine metabolism
High	A6T5R1	Peptidyl-prolyl cis-trans isomerase OS=Klebsiella pneumoniae subsp. pneumoniae (strain ATCC 700721 / MGH 78578) GN=ppiB PE=3 SV=1	43.742	40	6	19	6	1	176	19.4	6.02	48.26	metabolic process		catalytic activity	Pf00160		KPN_00481	ppiB
High	A6T5F3	1-deoxy-D-xylulose-5-phosphate synthase OS=Klebsiella pneumoniae subsp. pneumoniae (strain ATCC 700721 / MGH 78578) GN=dxs PE=3 SV=1	43.552	21	6	19	6	1	620	67.3	6.58	48.85	metabolic process		catalytic activity;metal ion binding	Pf02779, Pf02780, Pf13292		KPN_00372	dxs	Metabolic pathways; Terpenoid backbone biosynthesis; Thiamine metabolism; Biosynthesis of antibiotics; Biosynthesis of secondary metabolites
High	A6TEA6	Putative dihydroxyacetone kinase, N-terminal domain OS=Klebsiella pneumoniae subsp. pneumoniae (strain ATCC 700721 / MGH 78578) GN=dhaK PE=4 SV=1	43.465	31	6	16	6	1	356	38.3	5	51.37	metabolic process		catalytic activity	Pf02733		KPN_03495	dhaK	Metabolic pathways; Glycerolipid metabolism
High	A6T4E4	Threonine synthase OS=Klebsiella pneumoniae subsp. pneumoniae (strain ATCC 700721 / MGH 78578) GN=thrC PE=4 SV=1	43.302	23	6	14	6	1	426	46.7	5.72	46.44	metabolic process			Pf00291, Pf14821		KPN_00004	thrC	Metabolic pathways; Microbial metabolism in diverse environments; Vitamin B6 metabolism; Biosynthesis of amino acids; Biosynthesis of secondary metabolites; Glycine, serine and threonine metabolism
High	A6T4M3	Transcriptional regulator of the control of carbon and energy metabolism (GalR/LacI family) OS=Klebsiella pneumoniae subsp. pneumoniae (strain ATCC 700721 / MGH 78578) GN=fruR PE=4 SV=1	43.284	33	7	27	7	1	334	38.1	7.23	77.75	metabolic process;regulation of biological process;response to stimulus		DNA binding	Pf00356, Pf00532, Pf13377, Pf13407		KPN_00084	fruR
High	A6T518	Phosphoheptose isomerase OS=Klebsiella pneumoniae subsp. pneumoniae (strain ATCC 700721 / MGH 78578) GN=gmhA PE=3 SV=1	43.243	62	6	17	6	1	193	20.9	6.2	62.04	metabolic process	cytoplasm	catalytic activity;metal ion binding	Pf01380, Pf13580		KPN_00236	gmhA	Metabolic pathways; Lipopolysaccharide biosynthesis
High	A6T739	Dihydroorotate dehydrogenase (quinone) OS=Klebsiella pneumoniae subsp. pneumoniae (strain ATCC 700721 / MGH 78578) GN=pyrD PE=3 SV=1	43.167	24	5	18	5	1	336	36.7	8.13	68.26	metabolic process	cytoplasm;membrane	catalytic activity	Pf01180, Pf01474		KPN_00974	pyrD	Metabolic pathways; Pyrimidine metabolism
High	A6TEW5	50S ribosomal protein L16 OS=Klebsiella pneumoniae subsp. pneumoniae (strain ATCC 700721 / MGH 78578) GN=rplP PE=3 SV=1	42.745	50	5	24	5	1	136	15.2	11.05	67.61	metabolic process	ribosome	RNA binding;structural molecule activity	Pf00252	31870299; 32444046	KPN_03712	rplP; APT61_RS02095; GLAD_RS12875; ENT638_RS23515	Ribosome
High	A6TEW4	50S ribosomal protein L29 OS=Klebsiella pneumoniae subsp. pneumoniae (strain ATCC 700721 / MGH 78578) GN=rpmC PE=3 SV=1	42.692	46	2	25	2	1	63	7.2	10.27	79.55	metabolic process	ribosome	structural molecule activity	Pf00831	29380090	KPN_03711	rpmC; AB185_RS09445	Ribosome
High	A6TCJ0	ATP-dependent RNA helicase SrmB OS=Klebsiella pneumoniae subsp. pneumoniae (strain ATCC 700721 / MGH 78578) GN=srmB PE=3 SV=1	42.685	28	9	18	9	1	443	49.7	9.17	30.15	cell organization and biogenesis	cytoplasm	catalytic activity;nucleotide binding	Pf00270, Pf00271		KPN_02901	srmB
High	A6TB02	RNA chaperone ProQ OS=Klebsiella pneumoniae subsp. pneumoniae (strain ATCC 700721 / MGH 78578) GN=proQ PE=3 SV=1	42.591	44	7	17	7	1	225	25	9.8	45.52	regulation of biological process	cytoplasm	RNA binding	Pf04352		KPN_02347	proQ
High	A6T6D2	Negative modulator of initiation of replication OS=Klebsiella pneumoniae subsp. pneumoniae (strain ATCC 700721 / MGH 78578) GN=seqA PE=3 SV=1	42.226	48	6	16	6	1	182	20.4	8.98	41.16	regulation of biological process	cytoplasm	DNA binding	Pf03925		KPN_00710	seqA
High	A6TFB9	Glutathione reductase OS=Klebsiella pneumoniae subsp. pneumoniae (strain ATCC 700721 / MGH 78578) GN=gor PE=3 SV=1	42.146	31	6	13	6	1	452	48.8	6.24	44.71	cellular homeostasis;metabolic process;regulation of biological process		antioxidant activity;catalytic activity;nucleotide binding	Pf00070, Pf02852, Pf07992, Pf13738		KPN_03866	gor	Glutathione metabolism
High	A6TE31	Bifunctional protein HldE OS=Klebsiella pneumoniae subsp. pneumoniae (strain ATCC 700721 / MGH 78578) GN=hldE PE=3 SV=1	42.056	22	8	14	8	1	477	51.1	5.21	38.57	metabolic process		catalytic activity;nucleotide binding	Pf00294, Pf01256, Pf01467, Pf08543		KPN_03456	rfaE	Metabolic pathways; Lipopolysaccharide biosynthesis
High	A6T7G8	Respiratory NADH dehydrogenase OS=Klebsiella pneumoniae subsp. pneumoniae (strain ATCC 700721 / MGH 78578) GN=ndh PE=4 SV=1	41.952	24	7	23	7	1	434	47.2	9.33	55.83	metabolic process		catalytic activity	Pf00070, Pf07992		KPN_01106	ndh	Oxidative phosphorylation
High	A6TCM1	Protein GrpE OS=Klebsiella pneumoniae subsp. pneumoniae (strain ATCC 700721 / MGH 78578) GN=grpE PE=3 SV=1	41.444	43	6	17	6	1	196	21.7	4.77	44.08	metabolic process;regulation of biological process	cytoplasm	enzyme regulator activity;nucleotide binding;protein binding	Pf01025		KPN_02936	grpE
High	A6TFP8	DNA-directed RNA polymerase subunit omega OS=Klebsiella pneumoniae subsp. pneumoniae (strain ATCC 700721 / MGH 78578) GN=rpoZ PE=3 SV=1	41.346	62	5	15	5	1	91	10.2	4.92	61.12	metabolic process		catalytic activity;DNA binding	Pf01192	29490276; 31656325; 32365891	KPN_03997	rpoZ; LG71_RS03575; AL524_RS02500; AB182_RS25860	Metabolic pathways; Purine metabolism; RNA polymerase; Pyrimidine metabolism
High	A6T7R8	Acid phosphatase OS=Klebsiella pneumoniae subsp. pneumoniae (strain ATCC 700721 / MGH 78578) GN=phoC PE=3 SV=1	41.068	26	3	13	3	1	248	27	8.51	54.93	metabolic process		catalytic activity	Pf01569		KPN_01206	phoC	Microbial metabolism in diverse environments; Aminobenzoate degradation; Two-component system
High	A6T6I6	Galactokinase OS=Klebsiella pneumoniae subsp. pneumoniae (strain ATCC 700721 / MGH 78578) GN=galK PE=3 SV=1	41.024	28	5	16	5	1	383	41.4	5.36	59.14	metabolic process;regulation of biological process;response to stimulus	cytoplasm;membrane	catalytic activity;metal ion binding;nucleotide binding;receptor activity;signal transducer activity	Pf00002, Pf02793, Pf05462		KPN_00771	galK	Metabolic pathways; Amino sugar and nucleotide sugar metabolism; Galactose metabolism
High	A6TBG2	UDP-glucose pyrophosphorylase OS=Klebsiella pneumoniae subsp. pneumoniae (strain ATCC 700721 / MGH 78578) GN=galF PE=4 SV=1	40.912	31	5	20	5	1	298	32.8	5.74	56.05	metabolic process;regulation of biological process		catalytic activity;enzyme regulator activity	Pf00483		KPN_02515	galF	Metabolic pathways; Pentose and glucuronate interconversions; Amino sugar and nucleotide sugar metabolism; Biosynthesis of antibiotics; Starch and sucrose metabolism; Galactose metabolism
High	A6T5I0	ATP-dependent Clp protease proteolytic subunit OS=Klebsiella pneumoniae subsp. pneumoniae (strain ATCC 700721 / MGH 78578) GN=clpP PE=3 SV=1	40.888	22	3	12	3	1	194	21.7	6.04	40.3	metabolic process	cytoplasm	catalytic activity	Pf00574		KPN_00399	clpP
High	A6TGE9	tRNA/tmRNA (uracil-C(5))-methyltransferase OS=Klebsiella pneumoniae subsp. pneumoniae (strain ATCC 700721 / MGH 78578) GN=trmA PE=3 SV=1	40.856	33	7	14	7	1	366	41.8	6.33	48.64	metabolic process		catalytic activity	Pf02390, Pf03602, Pf05175, Pf05958, Pf08241, Pf12847, Pf13649, Pf13659		KPN_04254	trmA
High	A6TI15	Negative response regulator of genes in aerobic pathways, (Sensors, ArcB and CpxA) OS=Klebsiella pneumoniae subsp. pneumoniae (strain ATCC 700721 / MGH 78578) GN=arcA PE=4 SV=1	40.818	29	5	14	5	1	238	27.3	5.43	43.44	metabolic process;regulation of biological process;response to stimulus		DNA binding	Pf00072, Pf00486	29379044	KPN_04856	arcA; AB185_RS32090	Two-component system
High	A6TA04	Superoxide dismutase OS=Klebsiella pneumoniae subsp. pneumoniae (strain ATCC 700721 / MGH 78578) GN=sodB PE=3 SV=1	40.53	52	6	22	6	1	193	21.2	6.19	69.64	metabolic process;response to stimulus		antioxidant activity;catalytic activity;metal ion binding	Pf00081, Pf02777		KPN_01994	sodB
High	A6T6C2	PTS family enzyme IIC/enzyme IIB/enzyme IIC OS=Klebsiella pneumoniae subsp. pneumoniae (strain ATCC 700721 / MGH 78578) GN=nagE PE=4 SV=1	40.521	16	5	17	5	1	651	68.1	6.95	63.47	metabolic process;transport	membrane	catalytic activity;transporter activity	Pf00358, Pf00367, Pf02378		KPN_00700	nagE	Amino sugar and nucleotide sugar metabolism; Phosphotransferase system (PTS)
High	A6TA02	Glutaredoxin OS=Klebsiella pneumoniae subsp. pneumoniae (strain ATCC 700721 / MGH 78578) GN=ydhD PE=3 SV=1	40.229	46	4	11	4	1	115	12.9	5.01	41.5	cellular homeostasis;metabolic process;regulation of biological process		catalytic activity;metal ion binding	Pf00462		KPN_01992	ydhD
High	A6TCT3	DNA-binding protein OS=Klebsiella pneumoniae subsp. pneumoniae (strain ATCC 700721 / MGH 78578) GN=stpA PE=3 SV=1	40.218	53	6	16	6	1	130	14.9	9.23	59.05	regulation of biological process		DNA binding;protein binding	Pf00816		KPN_02998	stpA
High	A6TEW3	30S ribosomal protein S17 OS=Klebsiella pneumoniae subsp. pneumoniae (strain ATCC 700721 / MGH 78578) GN=rpsQ PE=3 SV=1	40.056	39	4	14	4	1	84	9.7	9.72	44.13	metabolic process	ribosome	RNA binding;structural molecule activity	Pf00366		KPN_03710	rpsQ	Ribosome
High	A6T5F0	Thiamine-monophosphate kinase OS=Klebsiella pneumoniae subsp. pneumoniae (strain ATCC 700721 / MGH 78578) GN=thiL PE=3 SV=1	39.941	38	6	17	6	1	323	34.7	4.81	48.56	metabolic process		catalytic activity;metal ion binding;nucleotide binding	Pf00586, Pf02769		KPN_00369	thiL	Metabolic pathways; Thiamine metabolism
High	A6T743	Putative ATP-binding component of a transport system OS=Klebsiella pneumoniae subsp. pneumoniae (strain ATCC 700721 / MGH 78578) GN=uup PE=4 SV=1	39.868	17	6	10	6	1	635	71.5	5.44	35.7			catalytic activity;DNA binding;nucleotide binding	Pf00005, Pf00006, Pf12848, Pf13304		KPN_00978	uup
High	A6T611	Putative ABC transport system periplasmic binding protein OS=Klebsiella pneumoniae subsp. pneumoniae (strain ATCC 700721 / MGH 78578) GN=KPN_00582 PE=4 SV=1	39.689	24	7	15	7	1	522	56.7	7.72	50.36	transport			Pf00496		KPN_00582	KPN_00582	Quorum sensing
High	A6T8N5	Uncharacterized protein OS=Klebsiella pneumoniae subsp. pneumoniae (strain ATCC 700721 / MGH 78578) GN=ydgH PE=4 SV=1	39.587	29	7	15	7	1	316	33.9	9.25	44.03				Pf07338		KPN_01525	ydgH
High	A6T6K6	Pectinesterase OS=Klebsiella pneumoniae subsp. pneumoniae (strain ATCC 700721 / MGH 78578) GN=ybhC PE=4 SV=1	39.445	38	10	17	10	1	427	45.5	7.34	49.62	cell organization and biogenesis;metabolic process		catalytic activity	Pf01095		KPN_00791	ybhC	Metabolic pathways; Pentose and glucuronate interconversions
High	A6T6F3	Succinate dehydrogenase iron-sulfur subunit OS=Klebsiella pneumoniae subsp. pneumoniae (strain ATCC 700721 / MGH 78578) GN=sdhB PE=3 SV=1	39.119	28	6	14	6	1	238	26.7	6.52	38.77	metabolic process		catalytic activity;metal ion binding	Pf13085, Pf13183, Pf13534		KPN_00731	sdhB	Citrate cycle (TCA cycle); Metabolic pathways; Microbial metabolism in diverse environments; Biosynthesis of antibiotics; Butanoate metabolism; Oxidative phosphorylation; Carbon metabolism; Biosynthesis of secondary metabolites
High	A6TC33	Glucokinase OS=Klebsiella pneumoniae subsp. pneumoniae (strain ATCC 700721 / MGH 78578) GN=glk PE=3 SV=1	39.002	34	7	16	7	1	321	34.4	6.38	44.73	metabolic process	cytoplasm	catalytic activity;nucleotide binding	Pf02685		KPN_02738	glk	Metabolic pathways; Microbial metabolism in diverse environments; Amino sugar and nucleotide sugar metabolism; Biosynthesis of antibiotics; Starch and sucrose metabolism; Galactose metabolism; Carbon metabolism; Biosynthesis of secondary metabolites; Glycolysis / Gluconeogenesis; Streptomycin biosynthesis
High	A6TCK3	Outer membrane protein assembly factor BamD OS=Klebsiella pneumoniae subsp. pneumoniae (strain ATCC 700721 / MGH 78578) GN=yfiO PE=3 SV=1	38.999	38	7	12	7	1	245	27.9	8.02	35.31	cell organization and biogenesis	membrane	protein binding	Pf13432, Pf13512, Pf13525		KPN_02918	yfiO
High	A6T4R5	S-adenosylmethionine decarboxylase proenzyme OS=Klebsiella pneumoniae subsp. pneumoniae (strain ATCC 700721 / MGH 78578) GN=speD PE=3 SV=2	38.98	24	5	10	5	1	264	30.5	5.39	33.56	metabolic process		catalytic activity	Pf02675				Metabolic pathways; Arginine and proline metabolism; Cysteine and methionine metabolism
High	A6TBT4	Transcriptional regulatory protein RcsB OS=Klebsiella pneumoniae subsp. pneumoniae (strain ATCC 700721 / MGH 78578) GN=rcsB PE=3 SV=1	38.888	43	5	24	5	1	216	23.7	6.81	87.73	metabolic process;regulation of biological process;response to stimulus		DNA binding;signal transducer activity	Pf00072, Pf00196, Pf04545, Pf08281, Pf13384, Pf13936		KPN_02638	rcsB	Two-component system
High	A6TF02	Peptidyl-prolyl cis-trans isomerase OS=Klebsiella pneumoniae subsp. pneumoniae (strain ATCC 700721 / MGH 78578) GN=ppiA PE=3 SV=1	38.775	40	4	11	4	1	189	20.4	8.91	39.46	metabolic process		catalytic activity	Pf00160		KPN_03749	ppiA	Cationic antimicrobial peptide (CAMP) resistance
High	A6T685	Cold shock protein E OS=Klebsiella pneumoniae subsp. pneumoniae (strain ATCC 700721 / MGH 78578) GN=cspE PE=4 SV=1	38.578	78	6	33	6	1	69	7.4	8.54	100.14	regulation of biological process	cytoplasm	DNA binding	Pf00313, Pf08206		KPN_00656	cspE
High	A6TBS4	Ecotin OS=Klebsiella pneumoniae subsp. pneumoniae (strain ATCC 700721 / MGH 78578) GN=eco PE=3 SV=1	38.506	47	7	14	7	1	147	16.3	6.57	43.86	regulation of biological process		enzyme regulator activity	Pf03974		KPN_02628	eco
High	A6TEV0	30S ribosomal protein S11 OS=Klebsiella pneumoniae subsp. pneumoniae (strain ATCC 700721 / MGH 78578) GN=rpsK PE=3 SV=1	38.426	46	5	19	5	1	129	13.9	11.33	54.02	metabolic process	ribosome	RNA binding;structural molecule activity	Pf00411	9735562	KPN_03697	rpsK; DDA3937_RS19170	Ribosome
High	A6TD37	tRNA pseudouridine synthase D OS=Klebsiella pneumoniae subsp. pneumoniae (strain ATCC 700721 / MGH 78578) GN=truD PE=3 SV=1	38.413	30	6	15	6	1	349	39.1	7.5	43.95	metabolic process		catalytic activity;RNA binding	Pf01142		KPN_03107	truD
High	A6TCI1	Ribonuclease 3 OS=Klebsiella pneumoniae subsp. pneumoniae (strain ATCC 700721 / MGH 78578) GN=rnc PE=3 SV=1	38.332	42	5	27	5	1	226	25.5	6.96	103.55	metabolic process	cytoplasm	catalytic activity;metal ion binding;RNA binding	Pf00035, Pf00636, Pf14622		KPN_02892	rnc
High	A6T5R4	Bifunctional protein FolD OS=Klebsiella pneumoniae subsp. pneumoniae (strain ATCC 700721 / MGH 78578) GN=folD PE=3 SV=1	38.293	36	5	19	5	1	288	31	5.92	41.02	metabolic process		catalytic activity	Pf00763, Pf02882		KPN_00484	folD	Metabolic pathways; Microbial metabolism in diverse environments; Carbon metabolism; One carbon pool by folate
High	A6TEV8	30S ribosomal protein S8 OS=Klebsiella pneumoniae subsp. pneumoniae (strain ATCC 700721 / MGH 78578) GN=rpsH PE=3 SV=1	38.202	40	7	30	7	1	130	14.1	9.39	77.14	metabolic process	ribosome	RNA binding;structural molecule activity	Pf00410		KPN_03705	rpsH	Ribosome
High	A6TGB5	Response regulator in two-component regulatory system with CpxA, regulates expression of stress-related genes (OmpR family) OS=Klebsiella pneumoniae subsp. pneumoniae (strain ATCC 700721 / MGH 78578) GN=cpxR PE=4 SV=1	37.961	41	4	16	4	1	232	26.3	5.66	54.71	metabolic process;regulation of biological process;response to stimulus		DNA binding	Pf00072, Pf00486		KPN_04220	cpxR	Two-component system; Cationic antimicrobial peptide (CAMP) resistance
High	A6T721	Outer membrane protein 1a OS=Klebsiella pneumoniae subsp. pneumoniae (strain ATCC 700721 / MGH 78578) GN=ompF PE=4 SV=1	37.948	26	4	23	4	1	308	33.7	5.17	77.56	transport	membrane	transporter activity	Pf00267, Pf13609		KPN_00956	ompF	beta-Lactam resistance; Two-component system
High	A6TFK6	Putative phosphatase OS=Klebsiella pneumoniae subsp. pneumoniae (strain ATCC 700721 / MGH 78578) GN=yibN PE=4 SV=1	37.636	46	4	14	4	1	143	15.6	9.52	52.13		membrane		Pf00581		KPN_03955	yibN
High	A6TC47	DNA ligase OS=Klebsiella pneumoniae subsp. pneumoniae (strain ATCC 700721 / MGH 78578) GN=ligA PE=3 SV=1	37.479	21	9	17	9	1	671	73.6	5.86	37.03	metabolic process;response to stimulus		catalytic activity;DNA binding;metal ion binding	Pf00533, Pf01653, Pf03119, Pf03120, Pf12738, Pf12826, Pf14520		KPN_02758	ligA	Base excision repair; Mismatch repair; DNA replication; Nucleotide excision repair
High	A6TGC6	50S ribosomal protein L31 OS=Klebsiella pneumoniae subsp. pneumoniae (strain ATCC 700721 / MGH 78578) GN=rpmE PE=3 SV=1	37.405	50	3	11	3	1	70	7.7	9.36	41.23	metabolic process	ribosome	metal ion binding;RNA binding;structural molecule activity	Pf01197		KPN_04231	rpmE	Ribosome
High	A6TH89	Protease specific for phage lambda cII repressor OS=Klebsiella pneumoniae subsp. pneumoniae (strain ATCC 700721 / MGH 78578) GN=hflK PE=4 SV=1	37.294	24	7	17	7	1	420	45.6	6.25	45.99	metabolic process	membrane	catalytic activity	Pf01145, Pf12221		KPN_04572	hflK
High	A6T6Y8	Outer-membrane lipoprotein carrier protein OS=Klebsiella pneumoniae subsp. pneumoniae (strain ATCC 700721 / MGH 78578) GN=lolA PE=3 SV=1	37.138	32	4	9	4	1	203	22.5	7.43	39.94	transport		transporter activity	Pf03548		KPN_00923	lolA
High	A6TEA5	Putative glycerol dehydrogenase OS=Klebsiella pneumoniae subsp. pneumoniae (strain ATCC 700721 / MGH 78578) GN=dhaD PE=4 SV=1	37.101	34	6	18	6	1	365	39	5.4	49.16	metabolic process		catalytic activity;metal ion binding	Pf00465, Pf13685		KPN_03494	dhaD	Metabolic pathways; Glycerolipid metabolism; Propanoate metabolism
High	A6TEC6	Putative NAD(P)-binding dehydrogenase OS=Klebsiella pneumoniae subsp. pneumoniae (strain ATCC 700721 / MGH 78578) GN=ygjR PE=4 SV=1	36.842	35	7	11	7	1	329	36.2	5.95	28.54	metabolic process		catalytic activity	Pf01408		KPN_03515	ygjR
High	A6TC99	Phosphoribosylaminoimidazole-succinocarboxamide synthase OS=Klebsiella pneumoniae subsp. pneumoniae (strain ATCC 700721 / MGH 78578) GN=purC PE=3 SV=1	36.723	31	5	15	5	1	237	26.9	5.35	34.33	metabolic process		catalytic activity;nucleotide binding	Pf01259		KPN_02810	purC	Metabolic pathways; Purine metabolism; Biosynthesis of antibiotics; Biosynthesis of secondary metabolites
High	A6T4W5	Periplasmic serine protease Do, heat shock protein OS=Klebsiella pneumoniae subsp. pneumoniae (strain ATCC 700721 / MGH 78578) GN=degP PE=4 SV=1	36.707	15	4	15	4	1	477	49.5	8.56	49.75	metabolic process		catalytic activity;protein binding	Pf00089, Pf00595, Pf10459, Pf13180, Pf13365		KPN_00176	degP	Two-component system; Cationic antimicrobial peptide (CAMP) resistance
High	A6TG32	Phosphate-binding protein PstS OS=Klebsiella pneumoniae subsp. pneumoniae (strain ATCC 700721 / MGH 78578) GN=pstS PE=3 SV=1	36.655	36	8	15	8	1	346	36.7	8.73	43.41	transport		transporter activity	Pf01547, Pf12727, Pf12849		KPN_04133	pstS	Two-component system; ABC transporters
High	A6TH28	Chaperonin GroEL OS=Klebsiella pneumoniae subsp. pneumoniae (strain ATCC 700721 / MGH 78578) GN=groEL PE=4 SV=1	36.566	28	6	12	6	1	318	35.3	5.19	36.6				Pf06406		KPN_04507	groEL
High	A6T6C0	N-acetylglucosamine-6-phosphate deacetylase OS=Klebsiella pneumoniae subsp. pneumoniae (strain ATCC 700721 / MGH 78578) GN=nagA PE=3 SV=1	36.53	24	5	14	5	1	382	41.3	5.68	49.22	metabolic process		catalytic activity	Pf01979, Pf07969, Pf13147, Pf13594		KPN_00698	nagA	Amino sugar and nucleotide sugar metabolism; Biosynthesis of antibiotics
High	A6TEJ0	Argininosuccinate synthase OS=Klebsiella pneumoniae subsp. pneumoniae (strain ATCC 700721 / MGH 78578) GN=argG PE=3 SV=1	36.206	28	6	11	6	1	447	49.8	5.64	36.21	metabolic process	cytoplasm	catalytic activity;nucleotide binding;protein binding	Pf00764, Pf06508		KPN_03580	argG	Metabolic pathways; Biosynthesis of antibiotics; Biosynthesis of amino acids; Arginine biosynthesis; Biosynthesis of secondary metabolites; Alanine, aspartate and glutamate metabolism
High	A6TBX9	Putative phosphatase OS=Klebsiella pneumoniae subsp. pneumoniae (strain ATCC 700721 / MGH 78578) GN=yfbT PE=4 SV=1	35.735	37	5	15	5	1	219	23.5	4.87	44.58	metabolic process		catalytic activity	Pf00702, Pf12710, Pf13242, Pf13344, Pf13419		KPN_02683	yfbT
High	A6T6R6	Putative ATP-binding component of a transport system OS=Klebsiella pneumoniae subsp. pneumoniae (strain ATCC 700721 / MGH 78578) GN=ybiT PE=4 SV=1	35.529	25	7	13	7	1	522	58.8	5.05	39.13			catalytic activity;nucleotide binding	Pf00005, Pf12848, Pf13304		KPN_00851	ybiT
High	A6TD48	Sulfite reductase [NADPH] hemoprotein beta-component OS=Klebsiella pneumoniae subsp. pneumoniae (strain ATCC 700721 / MGH 78578) GN=cysI PE=3 SV=1	35.489	23	8	12	8	1	570	64	8.19	38.2	metabolic process		catalytic activity;metal ion binding;nucleotide binding	Pf01077, Pf03460		KPN_03118	cysI	Metabolic pathways; Microbial metabolism in diverse environments; Sulfur metabolism
High	A6TCW1	Protein RecA OS=Klebsiella pneumoniae subsp. pneumoniae (strain ATCC 700721 / MGH 78578) GN=recA PE=3 SV=1	35.273	27	6	11	6	1	352	37.9	5.19	37.81	cell communication;metabolic process;response to stimulus	cytoplasm	catalytic activity;DNA binding;nucleotide binding	Pf00154, Pf06745, Pf08423		KPN_03031	recA	Homologous recombination
High	A6TC02	Acetyl-coenzyme A carboxylase carboxyl transferase subunit beta OS=Klebsiella pneumoniae subsp. pneumoniae (strain ATCC 700721 / MGH 78578) GN=accD PE=3 SV=1	35.14	25	6	17	6	1	306	33.4	7.31	33.6	metabolic process	cytoplasm	catalytic activity;metal ion binding;nucleotide binding	Pf01039		KPN_02706	accD	Metabolic pathways; Microbial metabolism in diverse environments; Propanoate metabolism; Biosynthesis of antibiotics; Carbon metabolism; Pyruvate metabolism; Fatty acid biosynthesis; Fatty acid metabolism; Biosynthesis of secondary metabolites
High	A6T7D3	N-methyl-L-tryptophan oxidase OS=Klebsiella pneumoniae subsp. pneumoniae (strain ATCC 700721 / MGH 78578) GN=solA PE=3 SV=1	35.131	24	5	11	5	1	372	40.3	5.4	49.11	metabolic process		catalytic activity;nucleotide binding	Pf01266		KPN_01071	solA
High	A6T6C1	Glucosamine-6-phosphate deaminase OS=Klebsiella pneumoniae subsp. pneumoniae (strain ATCC 700721 / MGH 78578) GN=nagB PE=3 SV=1	35.086	48	7	14	7	1	266	29.7	7.01	42.17	metabolic process		catalytic activity	Pf01182		KPN_00699	nagB	Metabolic pathways; Amino sugar and nucleotide sugar metabolism
High	A6TGH5	UDP-N-acetyl-D-mannosamine dehydrogenase OS=Klebsiella pneumoniae subsp. pneumoniae (strain ATCC 700721 / MGH 78578) GN=wecC PE=3 SV=1	35	41	9	13	9	1	420	45.6	5.48	37.37	metabolic process		catalytic activity;nucleotide binding	Pf00984, Pf02558, Pf03446, Pf03720, Pf03721		KPN_04287	wecC	Amino sugar and nucleotide sugar metabolism
High	A6TGW2	Aspartate aminotransferase OS=Klebsiella pneumoniae subsp. pneumoniae (strain ATCC 700721 / MGH 78578) GN=tyrB PE=3 SV=1	34.927	28	6	12	6	1	397	43.3	6.06	37.98	metabolic process		catalytic activity	Pf00155		KPN_04441	tyrB	Metabolic pathways; Phenylalanine metabolism; Tyrosine metabolism; Phenylalanine, tyrosine and tryptophan biosynthesis; Biosynthesis of antibiotics; Biosynthesis of amino acids; Novobiocin biosynthesis; Cysteine and methionine metabolism; Biosynthesis of secondary metabolites
High	A6T7G4	Penicillin-binding protein activator LpoB OS=Klebsiella pneumoniae subsp. pneumoniae (strain ATCC 700721 / MGH 78578) GN=lpoB PE=3 SV=1	34.791	46	5	11	5	1	215	22.5	9.17	45.61	metabolic process;regulation of biological process	membrane		Pf13036		KPN_01102	ycfM
High	A6T5A4	D-alanine--D-alanine ligase OS=Klebsiella pneumoniae subsp. pneumoniae (strain ATCC 700721 / MGH 78578) GN=ddl PE=3 SV=1	34.787	38	8	14	8	1	376	40.8	5.26	38.38	cell organization and biogenesis;metabolic process;regulation of biological process	cytoplasm	catalytic activity;metal ion binding;nucleotide binding	Pf01820, Pf02222, Pf02655, Pf02786, Pf07478, Pf08443, Pf13535, Pf15632		KPN_00323	ddl	Metabolic pathways; Peptidoglycan biosynthesis; D-Alanine metabolism; Vancomycin resistance
High	A6T6R4	Uncharacterized protein OS=Klebsiella pneumoniae subsp. pneumoniae (strain ATCC 700721 / MGH 78578) GN=ybiS PE=1 SV=1	34.57	35	6	13	6	1	304	32.9	6.4	37.07			catalytic activity	Pf03734		KPN_00849	ybiS
High	A6TEW2	50S ribosomal protein L14 OS=Klebsiella pneumoniae subsp. pneumoniae (strain ATCC 700721 / MGH 78578) GN=rplN PE=3 SV=1	34.561	50	5	30	5	1	123	13.5	10.42	99.69	metabolic process	ribosome	RNA binding;structural molecule activity	Pf00238		KPN_03709	rplN	Ribosome
High	A6TDR7	Aminomethyltransferase OS=Klebsiella pneumoniae subsp. pneumoniae (strain ATCC 700721 / MGH 78578) GN=gcvT PE=3 SV=1	34.316	26	7	12	7	1	364	39.8	5.36	37.18	metabolic process		catalytic activity	Pf01571, Pf08669		KPN_03341	gcvT	Metabolic pathways; Biosynthesis of antibiotics; Carbon metabolism; One carbon pool by folate; Glyoxylate and dicarboxylate metabolism; Biosynthesis of secondary metabolites; Glycine, serine and threonine metabolism
High	A6TAX9	Putative glycoprotein endopeptidase OS=Klebsiella pneumoniae subsp. pneumoniae (strain ATCC 700721 / MGH 78578) GN=yeaZ PE=4 SV=1	34.31	48	4	21	4	1	231	24.7	4.84	85.52	metabolic process			Pf00814		KPN_02324	yeaZ
High	A6TGN1	Pantothenate kinase OS=Klebsiella pneumoniae subsp. pneumoniae (strain ATCC 700721 / MGH 78578) GN=coaA PE=3 SV=2	34.123	27	5	12	5	1	316	36.2	7.14	34.65	metabolic process	cytoplasm	catalytic activity;nucleotide binding	Pf00485				Metabolic pathways; Pantothenate and CoA biosynthesis
High	A6TFG2	Putative outer membrane protein OS=Klebsiella pneumoniae subsp. pneumoniae (strain ATCC 700721 / MGH 78578) GN=yiaD PE=3 SV=1	34.088	46	5	10	5	1	220	22.4	9.74	35.82		membrane		Pf00691		KPN_03910	yiaD
High	A6TB70	Cysteine transport protein (ABC superfamily, peri_bind) OS=Klebsiella pneumoniae subsp. pneumoniae (strain ATCC 700721 / MGH 78578) GN=fliY PE=3 SV=1	34.085	38	8	15	8	1	266	28.9	8.84	33.05	regulation of biological process;response to stimulus;transport	membrane	receptor activity;signal transducer activity;transporter activity	Pf00060, Pf00497		KPN_02418	fliY	ABC transporters
High	A6TDT4	Uncharacterized protein OS=Klebsiella pneumoniae subsp. pneumoniae (strain ATCC 700721 / MGH 78578) GN=yggG PE=3 SV=1	34.077	28	5	9	5	1	231	24.7	6.14	33.84	metabolic process		catalytic activity	Pf01435		KPN_03358	yggG
High	A6TCL4	50S ribosomal protein L19 OS=Klebsiella pneumoniae subsp. pneumoniae (strain ATCC 700721 / MGH 78578) GN=rplS PE=3 SV=1	34.001	44	5	44	5	1	115	13.1	10.62	131.8	metabolic process	ribosome	structural molecule activity	Pf01245	31871031; 32366395	KPN_02929	rplS; APT61_RS05600; GLAD_RS16585; AB182_RS05265	Ribosome
High	A6TEI6	Ribosome-binding factor A OS=Klebsiella pneumoniae subsp. pneumoniae (strain ATCC 700721 / MGH 78578) GN=rbfA PE=3 SV=1	33.986	38	4	10	4	1	133	15.1	7.25	29.9	metabolic process	cytoplasm		Pf02033		KPN_03575	rbfA
High	A6T8N6	NAD(P) transhydrogenase subunit alpha OS=Klebsiella pneumoniae subsp. pneumoniae (strain ATCC 700721 / MGH 78578) GN=pntA PE=3 SV=1	33.822	22	8	14	8	1	514	54.7	6	36.39	metabolic process;transport	membrane	catalytic activity;nucleotide binding	Pf01262, Pf05222, Pf12769		KPN_01526	pntA	Metabolic pathways; Nicotinate and nicotinamide metabolism
High	A6TBB2	UPF0265 protein KPN78578_24220 OS=Klebsiella pneumoniae subsp. pneumoniae (strain ATCC 700721 / MGH 78578) GN=KPN78578_24220 PE=3 SV=1	33.799	53	4	20	4	1	107	12.6	9.11	49.36				Pf04363, Pf05761		KPN_02465	yeeX
High	A6T4X0	Methionine aminopeptidase OS=Klebsiella pneumoniae subsp. pneumoniae (strain ATCC 700721 / MGH 78578) GN=map PE=3 SV=1	33.59	34	6	13	6	1	264	29.2	5.82	29.68	metabolic process		catalytic activity;metal ion binding	Pf00557		KPN_00181	map
High	A6T698	Ribosomal silencing factor RsfS OS=Klebsiella pneumoniae subsp. pneumoniae (strain ATCC 700721 / MGH 78578) GN=ybeB PE=3 SV=1	33.564	71	5	13	5	1	105	11.6	4.82	42.53	cell organization and biogenesis;regulation of biological process	cytoplasm		Pf02410		KPN_00669	ybeB
High	A6TGG9	ATP-dependent RNA helicase RhlB OS=Klebsiella pneumoniae subsp. pneumoniae (strain ATCC 700721 / MGH 78578) GN=rhlB PE=3 SV=1	33.496	22	5	12	5	1	421	47.1	7.27	36.39		cytoplasm	catalytic activity;nucleotide binding;RNA binding	Pf00270, Pf00271		KPN_04281	rhlB	RNA degradation
High	A6TEU1	Methionyl-tRNA formyltransferase OS=Klebsiella pneumoniae subsp. pneumoniae (strain ATCC 700721 / MGH 78578) GN=fmt PE=3 SV=1	33.169	37	7	12	7	1	315	34	6.32	31.2	metabolic process		catalytic activity	Pf00551, Pf02911		KPN_03688	fmt	Aminoacyl-tRNA biosynthesis; One carbon pool by folate
High	A6T5B0	Pyrroline-5-carboxylate reductase OS=Klebsiella pneumoniae subsp. pneumoniae (strain ATCC 700721 / MGH 78578) GN=proC PE=3 SV=1	33.145	36	5	18	5	1	271	28.3	6.34	58.71	metabolic process	cytoplasm	catalytic activity	Pf01408, Pf03446, Pf03807, Pf14748		KPN_00329	proC	Metabolic pathways; Arginine and proline metabolism; Biosynthesis of antibiotics; Biosynthesis of amino acids; Biosynthesis of secondary metabolites
High	A6TBX0	NADH dehydrogenase I chain F OS=Klebsiella pneumoniae subsp. pneumoniae (strain ATCC 700721 / MGH 78578) GN=nuoF PE=4 SV=1	32.927	21	7	11	7	1	445	49.1	6.93	34.64	metabolic process		catalytic activity;metal ion binding;nucleotide binding	Pf01512, Pf10531, Pf10589		KPN_02674	nuoF	Metabolic pathways; Oxidative phosphorylation
High	A6TDP5	Peptide chain release factor 2 OS=Klebsiella pneumoniae subsp. pneumoniae (strain ATCC 700721 / MGH 78578) GN=prfB PE=3 SV=1	32.901	19	4	13	4	1	320	35.9	4.83	44.5	cell organization and biogenesis;metabolic process	cytoplasm	RNA binding	Pf00472, Pf03462		KPN_03319	prfB
High	A6TAY8	PTS enzyme IIAB, mannose-specific OS=Klebsiella pneumoniae subsp. pneumoniae (strain ATCC 700721 / MGH 78578) GN=manX PE=4 SV=1	32.865	36	6	15	6	1	323	34.9	6.28	33.01	transport	cytoplasm	catalytic activity;transporter activity	Pf03610, Pf03830		KPN_02333	manX	Metabolic pathways; Amino sugar and nucleotide sugar metabolism; Fructose and mannose metabolism; Phosphotransferase system (PTS)
High	A6TEN3	Glutamate synthase, large subunit OS=Klebsiella pneumoniae subsp. pneumoniae (strain ATCC 700721 / MGH 78578) GN=gltB PE=4 SV=1	32.782	7	7	12	7	1	1448	159	6.35	33.96	metabolic process		catalytic activity	Pf00310, Pf01493, Pf01645, Pf04898		KPN_03624	gltB	Metabolic pathways; Microbial metabolism in diverse environments; Nitrogen metabolism; Biosynthesis of antibiotics; Biosynthesis of amino acids; Biosynthesis of secondary metabolites; Alanine, aspartate and glutamate metabolism
High	A6T714	Chromosome partition protein MukF OS=Klebsiella pneumoniae subsp. pneumoniae (strain ATCC 700721 / MGH 78578) GN=mukF PE=3 SV=1	32.624	21	6	11	6	1	440	50.3	4.89	31.25	cell division;cell organization and biogenesis;metabolic process	cytoplasm	metal ion binding	Pf03882		KPN_00949	mukF
High	A6T4S1	Glucose dehydrogenase OS=Klebsiella pneumoniae subsp. pneumoniae (strain ATCC 700721 / MGH 78578) GN=gcd PE=4 SV=1	32.576	15	7	11	7	1	784	85	6.04	22.59	metabolic process	membrane	catalytic activity	Pf01011, Pf13360		KPN_00132	gcd	Metabolic pathways; Pentose phosphate pathway; Biosynthesis of antibiotics; Biosynthesis of secondary metabolites
High	A6TGD7	Fructose-6-phosphate aldolase OS=Klebsiella pneumoniae subsp. pneumoniae (strain ATCC 700721 / MGH 78578) GN=fsa PE=3 SV=1	32.549	40	5	13	5	1	220	23.3	5.22	46.65	metabolic process	cytoplasm	catalytic activity	Pf00923		KPN_04242	talC
High	A6TG65	Thiol:disulfide interchange protein OS=Klebsiella pneumoniae subsp. pneumoniae (strain ATCC 700721 / MGH 78578) GN=dsbA PE=3 SV=1	32.361	42	6	11	6	1	207	22.9	5.63	32.24	cellular homeostasis;metabolic process;regulation of biological process		catalytic activity	Pf01323, Pf13462		KPN_04170	dsbA	Cationic antimicrobial peptide (CAMP) resistance
High	A6TFK4	Protein-export protein SecB OS=Klebsiella pneumoniae subsp. pneumoniae (strain ATCC 700721 / MGH 78578) GN=secB PE=3 SV=1	32.301	50	4	26	4	1	155	17.2	4.32	112.16	cell organization and biogenesis;transport	cytoplasm	protein binding	Pf02556		KPN_03953	secB	Quorum sensing; Protein export; Bacterial secretion system
High	A6TB57	Ferritin OS=Klebsiella pneumoniae subsp. pneumoniae (strain ATCC 700721 / MGH 78578) GN=ftn PE=3 SV=1	32.228	30	3	10	3	1	165	19.2	4.89	38.61	cellular homeostasis;transport	cytoplasm	metal ion binding	Pf00210		KPN_02402	ftn
High	A6TE49	RNA polymerase sigma factor RpoD OS=Klebsiella pneumoniae subsp. pneumoniae (strain ATCC 700721 / MGH 78578) GN=rpoD PE=3 SV=1	32.115	18	8	19	8	1	613	70.4	4.78	60.76	metabolic process;regulation of biological process	cytoplasm	DNA binding	Pf00140, Pf03979, Pf04539, Pf04542, Pf04545, Pf04546		KPN_03474	rpoD
High	A6TF37	Fe/S biogenesis protein NfuA OS=Klebsiella pneumoniae subsp. pneumoniae (strain ATCC 700721 / MGH 78578) GN=nfuA PE=3 SV=1	32.097	61	6	15	6	1	191	21	4.6	32.56	cell organization and biogenesis;metabolic process		metal ion binding	Pf01106, Pf01521		KPN_03784	yhgI
High	A6T7V0	Bifunctional putative transport protein/putative kinase OS=Klebsiella pneumoniae subsp. pneumoniae (strain ATCC 700721 / MGH 78578) GN=ydjN PE=4 SV=1	32.049	15	5	25	5	1	463	48.8	9.36	68.43	metabolic process;transport	membrane	catalytic activity;transporter activity	Pf00375		KPN_01238	ydjN
High	A6THB3	30S ribosomal protein S18 OS=Klebsiella pneumoniae subsp. pneumoniae (strain ATCC 700721 / MGH 78578) GN=rpsR PE=3 SV=1	32.02	40	4	44	4	1	75	9	10.59	120.6	metabolic process	ribosome	RNA binding;structural molecule activity	Pf01084	9735149	KPN_04596	rpsR; DDA3937_RS17220	Ribosome
High	A6TD34	Lipoprotein OS=Klebsiella pneumoniae subsp. pneumoniae (strain ATCC 700721 / MGH 78578) GN=nlpD PE=4 SV=1	32.014	29	7	12	7	1	378	39.3	9.66	34.95				Pf01476, Pf01551		KPN_03104	nlpD
High	A6T7K1	Adenylosuccinate lyase OS=Klebsiella pneumoniae subsp. pneumoniae (strain ATCC 700721 / MGH 78578) GN=purB PE=3 SV=1	31.931	23	8	17	8	1	456	51.6	6.05	39.27	metabolic process		catalytic activity	Pf00206, Pf08328		KPN_01139	purB	Metabolic pathways; Purine metabolism; Biosynthesis of antibiotics; Biosynthesis of secondary metabolites; Alanine, aspartate and glutamate metabolism
High	A6TET5	Shikimate dehydrogenase (NADP(+)) OS=Klebsiella pneumoniae subsp. pneumoniae (strain ATCC 700721 / MGH 78578) GN=aroE PE=3 SV=1	31.923	30	5	11	5	1	272	29.1	5.95	34.76	metabolic process		catalytic activity;nucleotide binding	Pf01488, Pf08501		KPN_03682	aroE	Metabolic pathways; Phenylalanine, tyrosine and tryptophan biosynthesis; Biosynthesis of antibiotics; Biosynthesis of amino acids; Biosynthesis of secondary metabolites
High	A6TCV4	Glutamate--cysteine ligase OS=Klebsiella pneumoniae subsp. pneumoniae (strain ATCC 700721 / MGH 78578) GN=gshA PE=3 SV=1	31.79	26	6	14	6	1	518	58.1	5.52	48.81	metabolic process		catalytic activity;nucleotide binding	Pf04262		KPN_03019	gshA	Metabolic pathways; Glutathione metabolism; Cysteine and methionine metabolism
High	A6TEL2	Putative transport protein (ABC superfamily, peri_bind) OS=Klebsiella pneumoniae subsp. pneumoniae (strain ATCC 700721 / MGH 78578) GN=yrbD PE=4 SV=1	31.558	32	4	11	4	1	183	19.7	5.2	31.73	transport			Pf02470		KPN_03603	yrbD	ABC transporters
High	A6TEK4	50S ribosomal protein L27 OS=Klebsiella pneumoniae subsp. pneumoniae (strain ATCC 700721 / MGH 78578) GN=rpmA PE=3 SV=1	31.521	44	4	84	4	1	85	9.1	10.77	251.36	metabolic process	ribosome	structural molecule activity	Pf01016		KPN_03595	rpmA	Ribosome
High	A6TGN5	50S ribosomal protein L11 OS=Klebsiella pneumoniae subsp. pneumoniae (strain ATCC 700721 / MGH 78578) GN=rplK PE=3 SV=1	31.494	38	5	20	5	1	142	14.9	9.63	45.85	metabolic process	ribosome	RNA binding;structural molecule activity	Pf00298, Pf03946		KPN_04360	rplK	Ribosome
High	A6T641	2,3-dihydroxybenzoate-AMP ligase OS=Klebsiella pneumoniae subsp. pneumoniae (strain ATCC 700721 / MGH 78578) GN=entE PE=4 SV=1	31.442	21	6	11	6	1	535	59	5.73	40.71	metabolic process		catalytic activity	Pf00501, Pf13193		KPN_00612	entE	Biosynthesis of antibiotics; Biosynthesis of siderophore group nonribosomal peptides; Biosynthesis of secondary metabolites
High	A6TGL3	Ubiquinone/menaquinone biosynthesis C-methyltransferase UbiE OS=Klebsiella pneumoniae subsp. pneumoniae (strain ATCC 700721 / MGH 78578) GN=ubiE PE=3 SV=1	31.402	25	6	12	6	1	251	28.1	7.18	19.29	metabolic process		catalytic activity	Pf01135, Pf01170, Pf01209, Pf08241, Pf08242, Pf12847, Pf13489, Pf13649, Pf13659, Pf13847		KPN_04329	ubiE	Metabolic pathways; Ubiquinone and other terpenoid-quinone biosynthesis; Biosynthesis of secondary metabolites
High	A6T4Q0	Nicotinate-nucleotide pyrophosphorylase OS=Klebsiella pneumoniae subsp. pneumoniae (strain ATCC 700721 / MGH 78578) GN=nadC PE=3 SV=1	31.387	27	5	14	5	1	297	32.7	5.19	40.53	metabolic process		catalytic activity	Pf00364, Pf01729, Pf01964, Pf02749		KPN_00111	nadC	Metabolic pathways; Nicotinate and nicotinamide metabolism
High	A6T642	2,3-dihydro-2,3-dihydroxybenzoate synthetase, isochroismatase OS=Klebsiella pneumoniae subsp. pneumoniae (strain ATCC 700721 / MGH 78578) GN=entB PE=4 SV=1	31.375	29	6	10	6	1	283	31.9	4.97	26.11	metabolic process		catalytic activity	Pf00550, Pf00857		KPN_00613	entB	Biosynthesis of antibiotics; Biosynthesis of siderophore group nonribosomal peptides; Biosynthesis of secondary metabolites
High	A6TAL7	Nitrate reductase 1, delta subunit, assembly function OS=Klebsiella pneumoniae subsp. pneumoniae (strain ATCC 700721 / MGH 78578) GN=narJ PE=4 SV=1	31.323	31	5	9	5	1	236	26.5	4.73	25.34	cell organization and biogenesis		protein binding	Pf02613		KPN_02212	narJ	Microbial metabolism in diverse environments; Nitrogen metabolism; Two-component system
High	A6THZ7	Thymidine phosphorylase OS=Klebsiella pneumoniae subsp. pneumoniae (strain ATCC 700721 / MGH 78578) GN=deoA PE=3 SV=1	31.295	19	4	9	4	1	440	47	5.24	23.9	metabolic process		catalytic activity	Pf00591, Pf02885, Pf07831		KPN_04838	deoA	Metabolic pathways; Pyrimidine metabolism
High	A6TB01	Carboxy-terminal protease for penicillin-binding protein 3 OS=Klebsiella pneumoniae subsp. pneumoniae (strain ATCC 700721 / MGH 78578) GN=prc PE=3 SV=1	31.205	14	6	12	6	1	682	76.6	7.01	32.79	metabolic process		catalytic activity;protein binding	Pf00595, Pf03572, Pf11818		KPN_02346	prc
High	A6T4E9	Molybdenum cofactor biosynthesis protein OS=Klebsiella pneumoniae subsp. pneumoniae (strain ATCC 700721 / MGH 78578) GN=mogA PE=4 SV=1	31.104	65	7	17	7	1	195	21.3	5.25	43.38	metabolic process			Pf00994		KPN_00009	mogA	Metabolic pathways; Folate biosynthesis; Sulfur relay system
High	A6TGT3	Aspartokinase OS=Klebsiella pneumoniae subsp. pneumoniae (strain ATCC 700721 / MGH 78578) GN=lysC PE=3 SV=1	31.084	18	5	9	5	1	449	48.4	5.34	31.86	metabolic process		catalytic activity	Pf00696, Pf01842		KPN_04412	lysC	Metabolic pathways; 2-Oxocarboxylic acid metabolism; Microbial metabolism in diverse environments; Biosynthesis of antibiotics; Monobactam biosynthesis; Biosynthesis of amino acids; Cysteine and methionine metabolism; Biosynthesis of secondary metabolites; Lysine biosynthesis; Glycine, serine and threonine metabolism
High	A6TEU7	50S ribosomal protein L17 OS=Klebsiella pneumoniae subsp. pneumoniae (strain ATCC 700721 / MGH 78578) GN=rplQ PE=3 SV=1	31.052	30	5	17	5	1	128	14.4	11.05	40.95	metabolic process	ribosome	structural molecule activity	Pf01196		KPN_03694	rplQ	Ribosome
High	A6T7X7	Pseudouridine synthase OS=Klebsiella pneumoniae subsp. pneumoniae (strain ATCC 700721 / MGH 78578) GN=yciL PE=3 SV=1	30.997	33	7	14	7	1	300	33.8	10.05	37.79	metabolic process		catalytic activity;RNA binding	Pf00849, Pf01479		KPN_01265	yciL
High	A6TF12	Cell division protein DamX OS=Klebsiella pneumoniae subsp. pneumoniae (strain ATCC 700721 / MGH 78578) GN=damX PE=3 SV=1	30.531	29	5	9	5	1	428	45.7	6.99	36.67	cell division	membrane		Pf05036		KPN_03759	damX
High	A6TEK5	50S ribosomal protein L21 OS=Klebsiella pneumoniae subsp. pneumoniae (strain ATCC 700721 / MGH 78578) GN=rplU PE=3 SV=1	30.383	45	3	41	3	1	103	11.6	9.85	141.81	metabolic process	ribosome	RNA binding;structural molecule activity	Pf00829		KPN_03596	rplU	Ribosome
High	A6TCD5	Cytoskeleton protein RodZ OS=Klebsiella pneumoniae subsp. pneumoniae (strain ATCC 700721 / MGH 78578) GN=rodZ PE=3 SV=1	30.333	24	5	12	5	1	331	35.2	6.57	33.43	regulation of biological process	membrane	DNA binding	Pf01381, Pf12844, Pf13413, Pf13464, Pf13560		KPN_02846	yfgA
High	A6T7Y2	DNA topoisomerase 1 OS=Klebsiella pneumoniae subsp. pneumoniae (strain ATCC 700721 / MGH 78578) GN=topA PE=3 SV=1	30.199	18	9	15	9	1	865	97.2	8.31	26.27	metabolic process	chromosome	catalytic activity;DNA binding;metal ion binding	Pf01131, Pf01396, Pf01751, Pf08272		KPN_01270	topA
High	A6TFL2	L-threonine 3-dehydrogenase OS=Klebsiella pneumoniae subsp. pneumoniae (strain ATCC 700721 / MGH 78578) GN=tdh PE=3 SV=1	30.112	31	6	12	6	1	341	37.2	6.24	27.67	metabolic process	cytoplasm	catalytic activity;metal ion binding	Pf00107, Pf01262, Pf08240, Pf13602		KPN_03961	tdh	Glycine, serine and threonine metabolism
High	A6T4Z9	Outer membrane lipoprotein RcsF OS=Klebsiella pneumoniae subsp. pneumoniae (strain ATCC 700721 / MGH 78578) GN=rcsF PE=3 SV=1	29.968	49	4	8	4	1	135	14.3	9.22	25.79	regulation of biological process;response to stimulus	membrane				KPN_00210	rcsF	Two-component system
High	A6TF14	Shikimate kinase 1 OS=Klebsiella pneumoniae subsp. pneumoniae (strain ATCC 700721 / MGH 78578) GN=aroK PE=3 SV=1	29.676	40	6	13	6	1	173	19.5	5.11	33.46	metabolic process	cytoplasm	catalytic activity;metal ion binding;nucleotide binding	Pf00004, Pf01202, Pf13173, Pf13189, Pf13207, Pf13238, Pf13671		KPN_03761	aroK	Metabolic pathways; Phenylalanine, tyrosine and tryptophan biosynthesis; Biosynthesis of antibiotics; Biosynthesis of amino acids; Biosynthesis of secondary metabolites
High	A6T6W1	Arginine 3rd transport system periplasmic binding protein OS=Klebsiella pneumoniae subsp. pneumoniae (strain ATCC 700721 / MGH 78578) GN=artI PE=3 SV=1	29.608	44	5	13	5	1	250	27.6	7.9	39.41	regulation of biological process;response to stimulus;transport	membrane	receptor activity;signal transducer activity;transporter activity	Pf00060, Pf00497		KPN_00896	artI	ABC transporters
High	A6TGR2	Phosphoribosylamine--glycine ligase OS=Klebsiella pneumoniae subsp. pneumoniae (strain ATCC 700721 / MGH 78578) GN=purD PE=3 SV=1	29.604	29	5	14	5	1	431	45.9	4.93	55.24	metabolic process		catalytic activity;metal ion binding;nucleotide binding	Pf01071, Pf02222, Pf02655, Pf02786, Pf02843, Pf02844, Pf08442, Pf13535, Pf15632		KPN_04387	purD	Metabolic pathways; Purine metabolism; Biosynthesis of antibiotics; Biosynthesis of secondary metabolites
High	A6T9Z6	Putative oxidoreductase, NAD(P)-linked OS=Klebsiella pneumoniae subsp. pneumoniae (strain ATCC 700721 / MGH 78578) GN=ydhF PE=4 SV=1	29.532	29	4	11	4	1	298	33.6	6.65	35.5				Pf00248		KPN_01986	ydhF
High	A6TF09	Phosphoglycolate phosphatase OS=Klebsiella pneumoniae subsp. pneumoniae (strain ATCC 700721 / MGH 78578) GN=gph PE=3 SV=1	29.488	40	4	16	4	1	253	27.4	4.73	51.96	metabolic process		catalytic activity;metal ion binding	Pf00702, Pf12689, Pf12710, Pf13242, Pf13419		KPN_03756	gph	Metabolic pathways; Biosynthesis of antibiotics; Glyoxylate and dicarboxylate metabolism; Biosynthesis of secondary metabolites
High	A6T6Y6	Regulator for leucine (Or lrp) regulon and high-affinity branched-chain amino acid transport system OS=Klebsiella pneumoniae subsp. pneumoniae (strain ATCC 700721 / MGH 78578) GN=lrp PE=4 SV=1	29.323	32	4	12	4	1	164	18.8	8.78	37.22	metabolic process;regulation of biological process		DNA binding	Pf01037, Pf13404, Pf13412	31868539; 32368361	KPN_00921	lrp; APT61_RS15050; GLAD_RS04010; AB182_RS16620
High	A6TCD0	GTPase Der OS=Klebsiella pneumoniae subsp. pneumoniae (strain ATCC 700721 / MGH 78578) GN=der PE=3 SV=1	29.287	15	5	10	5	1	492	55.2	6.13	23.24	regulation of biological process;response to stimulus		nucleotide binding	Pf00009, Pf00350, Pf01926, Pf02421, Pf08477, Pf13401, Pf14714		KPN_02841	engA
High	A6T5N4	Nucleoid-associated protein KPN78578_04440 OS=Klebsiella pneumoniae subsp. pneumoniae (strain ATCC 700721 / MGH 78578) GN=KPN78578_04440 PE=3 SV=1	29.283	58	4	17	4	1	110	12	5.07	72.23		cytoplasm	DNA binding	Pf02575		KPN_00453	ybaB
High	A6T6Z8	Uncharacterized protein OS=Klebsiella pneumoniae subsp. pneumoniae (strain ATCC 700721 / MGH 78578) GN=ycaO PE=4 SV=1	29.252	16	6	10	6	1	586	65.3	4.58	26.47				Pf02624		KPN_00933	ycaO
High	A6TCD6	Dual-specificity RNA methyltransferase RlmN OS=Klebsiella pneumoniae subsp. pneumoniae (strain ATCC 700721 / MGH 78578) GN=rlmN PE=3 SV=1	28.98	19	6	14	6	1	388	43.3	6.99	36.08	metabolic process	cytoplasm	catalytic activity;metal ion binding	Pf04055		KPN_02847	yfgB
High	A6TAZ5	Cold shock protein OS=Klebsiella pneumoniae subsp. pneumoniae (strain ATCC 700721 / MGH 78578) GN=cspC PE=4 SV=1	28.977	78	4	40	4	1	69	7.4	7.24	135.73	regulation of biological process	cytoplasm	DNA binding	Pf00313	8911702	KPN_02340	cspC; EAMY_RS26670
High	A6TGU5	Maltose/maltodextrin import ATP-binding protein MalK OS=Klebsiella pneumoniae subsp. pneumoniae (strain ATCC 700721 / MGH 78578) GN=malK PE=3 SV=1	28.822	15	4	9	3	1	369	40.6	6.76	25.72	metabolic process;transport	membrane	catalytic activity;nucleotide binding;RNA binding;transporter activity	Pf00005, Pf00910, Pf03193, Pf08402, Pf10662, Pf13207, Pf13304, Pf13401, Pf13476, Pf13521		KPN_04424	malK	ABC transporters
High	A6TEU0	Peptide deformylase OS=Klebsiella pneumoniae subsp. pneumoniae (strain ATCC 700721 / MGH 78578) GN=def PE=3 SV=1	28.473	25	4	10	4	1	169	19.3	5.14	33.9	metabolic process		catalytic activity;metal ion binding	Pf01327		KPN_03687	def
High	A6T689	Lipoyl synthase OS=Klebsiella pneumoniae subsp. pneumoniae (strain ATCC 700721 / MGH 78578) GN=lipA PE=3 SV=1	28.441	22	5	13	5	1	321	36.1	7.94	35.53	metabolic process	cytoplasm	catalytic activity;metal ion binding	Pf04055		KPN_00660	lipA	Metabolic pathways; Lipoic acid metabolism
High	A6TC05	Uncharacterized protein OS=Klebsiella pneumoniae subsp. pneumoniae (strain ATCC 700721 / MGH 78578) GN=usg PE=3 SV=1	28.326	28	5	14	5	1	337	36.2	4.56	37.34	metabolic process	cytoplasm	catalytic activity;nucleotide binding;protein binding	Pf01118, Pf02774, Pf05368		KPN_02709	usg
High	A6TBP4	Probable endonuclease 4 OS=Klebsiella pneumoniae subsp. pneumoniae (strain ATCC 700721 / MGH 78578) GN=nfo PE=3 SV=1	28.279	19	3	10	3	1	284	31.2	5.36	44.44	metabolic process;response to stimulus		catalytic activity;DNA binding;metal ion binding	Pf01261		KPN_02597	nfo	Base excision repair
High	A6TBZ5	Histidine transport protein (ABC superfamily, peri_bind) OS=Klebsiella pneumoniae subsp. pneumoniae (strain ATCC 700721 / MGH 78578) GN=hisJ PE=3 SV=1	28.034	29	5	12	5	1	260	28.5	7.14	40.1	transport		transporter activity	Pf00497		KPN_02699	hisJ	ABC transporters
High	A6THH2	Uncharacterized protein OS=Klebsiella pneumoniae subsp. pneumoniae (strain ATCC 700721 / MGH 78578) GN=yjgF PE=4 SV=1	28.008	77	5	20	5	1	128	13.6	5.21	50.43				Pf01042, Pf14588		KPN_04655	yjgF
High	A6TEK6	Octaprenyl-diphosphate synthase OS=Klebsiella pneumoniae subsp. pneumoniae (strain ATCC 700721 / MGH 78578) GN=ispB PE=3 SV=1	27.853	18	3	11	3	1	323	35.2	4.84	38.66	metabolic process		catalytic activity	Pf00348		KPN_03597	ispB	Terpenoid backbone biosynthesis; Biosynthesis of secondary metabolites
High	A6TAI6	Translation initiation factor IF-3 OS=Klebsiella pneumoniae subsp. pneumoniae (strain ATCC 700721 / MGH 78578) GN=infC PE=3 SV=1	27.704	27	3	10	3	1	113	13.2	9.79	37.8	metabolic process		RNA binding	Pf00707		KPN_02179	infC
High	A6T886	tRNA 2-thiocytidine biosynthesis protein TtcA OS=Klebsiella pneumoniae subsp. pneumoniae (strain ATCC 700721 / MGH 78578) GN=ttcA PE=3 SV=1	27.675	38	7	10	7	1	311	35.4	6.34	20.01	metabolic process	cytoplasm	nucleotide binding	Pf01171		KPN_01375	ydaO
High	A6T7A5	Bifunctional protein PutA OS=Klebsiella pneumoniae subsp. pneumoniae (strain ATCC 700721 / MGH 78578) GN=putA PE=3 SV=1	27.627	7	5	9	5	1	1326	145.1	5.77	25.13	metabolic process;regulation of biological process		catalytic activity;DNA binding	Pf00171, Pf01619, Pf14850		KPN_01041	putA	Metabolic pathways; Arginine and proline metabolism; Biosynthesis of antibiotics; Biosynthesis of secondary metabolites; Alanine, aspartate and glutamate metabolism
High	A6TGM2	NAD(P)H-flavin reductase OS=Klebsiella pneumoniae subsp. pneumoniae (strain ATCC 700721 / MGH 78578) GN=fre PE=4 SV=1	27.483	28	4	9	4	1	233	26.4	5.05	24.51	metabolic process		catalytic activity	Pf00175, Pf00970		KPN_04338	fre	Porphyrin and chlorophyll metabolism; Riboflavin metabolism
High	A6T7E9	50S ribosomal protein L32 OS=Klebsiella pneumoniae subsp. pneumoniae (strain ATCC 700721 / MGH 78578) GN=rpmF PE=3 SV=1	27.312	46	3	16	3	1	57	6.4	11.36	53.65	metabolic process	ribosome	structural molecule activity	Pf01783	30329724	KPN_01087	rpmF; LG71_RS26225	Ribosome
High	A6TGC2	ATP-dependent protease subunit HslV OS=Klebsiella pneumoniae subsp. pneumoniae (strain ATCC 700721 / MGH 78578) GN=hslV PE=3 SV=1	27.172	32	3	18	3	1	176	19	6.39	59.57	metabolic process	cytoplasm;proteasome	catalytic activity;metal ion binding	Pf00227		KPN_04227	hslV
High	A6THT5	Putative porin OS=Klebsiella pneumoniae subsp. pneumoniae (strain ATCC 700721 / MGH 78578) GN=KPN_04773 PE=4 SV=1	27.032	29	3	15	3	1	181	18.6	6.95	35.2				Pf07437		KPN_04773	KPN_04773
High	A6T7D1	UPF0176 protein yceA OS=Klebsiella pneumoniae subsp. pneumoniae (strain ATCC 700721 / MGH 78578) GN=yceA PE=3 SV=1	26.943	22	5	8	5	1	338	38.4	5.97	28.29				Pf00581		KPN_01069	yceA
High	A6T4M9	UDP-N-acetylmuramoyl-tripeptide--D-alanyl-D-alanine ligase OS=Klebsiella pneumoniae subsp. pneumoniae (strain ATCC 700721 / MGH 78578) GN=murF PE=3 SV=1	26.871	18	5	9	5	1	452	47.5	5.81	17.02	cell division;cell organization and biogenesis;metabolic process;regulation of biological process	cytoplasm	catalytic activity;nucleotide binding	Pf01225, Pf02875, Pf08245		KPN_00090	murF	Metabolic pathways; Peptidoglycan biosynthesis; Vancomycin resistance; Lysine biosynthesis
High	A6TAU0	Phosphoenolpyruvate carboxykinase [ATP] OS=Klebsiella pneumoniae subsp. pneumoniae (strain ATCC 700721 / MGH 78578) GN=pckA PE=3 SV=1	26.739	24	7	13	6	1	538	58.2	5.33	38.83	metabolic process	cytoplasm	catalytic activity;metal ion binding;nucleotide binding	Pf01293		KPN_02285	pckA	Citrate cycle (TCA cycle); Metabolic pathways; Microbial metabolism in diverse environments; Biosynthesis of antibiotics; Carbon metabolism; Pyruvate metabolism; Biosynthesis of secondary metabolites; Glycolysis / Gluconeogenesis
High	A6TAW6	Fatty acid metabolism regulator protein OS=Klebsiella pneumoniae subsp. pneumoniae (strain ATCC 700721 / MGH 78578) GN=fadR PE=3 SV=1	26.697	30	5	9	5	1	239	27.1	7.02	33.01	metabolic process;regulation of biological process	cytoplasm	DNA binding	Pf00392, Pf01978, Pf07729, Pf07840, Pf13545		KPN_02311	fadR
High	A6TCD2	Uncharacterized protein OS=Klebsiella pneumoniae subsp. pneumoniae (strain ATCC 700721 / MGH 78578) GN=yfgM PE=4 SV=1	26.692	32	4	8	4	1	206	22.3	5.69	29.03		membrane	protein binding	Pf09976		KPN_02843	yfgM
High	A6TAM0	Nitrite extrusion protein OS=Klebsiella pneumoniae subsp. pneumoniae (strain ATCC 700721 / MGH 78578) GN=narK PE=4 SV=1	26.537	18	4	11	4	1	462	49.9	9.41	31.22	transport	membrane	transporter activity	Pf07690		KPN_02215	narK	Nitrogen metabolism
High	A6T4S2	Hypoxanthine-guanine phosphoribosyltransferase OS=Klebsiella pneumoniae subsp. pneumoniae (strain ATCC 700721 / MGH 78578) GN=hpt PE=4 SV=1	26.537	49	6	12	6	1	182	20.5	5.17	26.25	metabolic process	cytoplasm	catalytic activity;metal ion binding;nucleotide binding	Pf00156		KPN_00133	hpt	Metabolic pathways; Purine metabolism; Biosynthesis of secondary metabolites
High	A6TG22	Putative oxidoreductase, flavoprotein OS=Klebsiella pneumoniae subsp. pneumoniae (strain ATCC 700721 / MGH 78578) GN=yieF PE=4 SV=1	26.453	43	5	11	5	1	188	20.4	5.35	25.79	metabolic process		catalytic activity	Pf02525, Pf03358		KPN_04123	yieF
High	A6TAV9	Putative ferrioxamine receptor OS=Klebsiella pneumoniae subsp. pneumoniae (strain ATCC 700721 / MGH 78578) GN=KPN_02304 PE=3 SV=1	26.452	11	4	5	4	1	706	77.3	5.81	17.07	transport	membrane	metal ion binding;receptor activity	Pf00593, Pf07715, Pf14905		KPN_02304	KPN_02304
High	A6T7G0	Putative hydrolase OS=Klebsiella pneumoniae subsp. pneumoniae (strain ATCC 700721 / MGH 78578) GN=ycfH PE=4 SV=1	26.45	25	3	8	3	1	264	29.5	5.5	24.89	metabolic process		catalytic activity	Pf01026		KPN_01098	ycfH
High	A6TFR1	MIP channel, glycerol diffusion OS=Klebsiella pneumoniae subsp. pneumoniae (strain ATCC 700721 / MGH 78578) GN=glpF PE=3 SV=1	26.435	17	2	17	2	1	283	29.8	6.25	59.32	transport	membrane	transporter activity	Pf00230		KPN_04010	glpF
High	A6TGI8	Porphobilinogen deaminase OS=Klebsiella pneumoniae subsp. pneumoniae (strain ATCC 700721 / MGH 78578) GN=hemC PE=3 SV=1	26.355	29	6	10	6	1	313	33.8	5.83	28.93	metabolic process		catalytic activity	Pf01379, Pf03900		KPN_04304	hemC	Metabolic pathways; Porphyrin and chlorophyll metabolism; Biosynthesis of secondary metabolites
High	A6TF26	Phosphoenolpyruvate carboxykinase [ATP] OS=Klebsiella pneumoniae subsp. pneumoniae (strain ATCC 700721 / MGH 78578) GN=pckA PE=3 SV=1	26.309	11	4	8	3	1	540	59.5	5.76	24.93	metabolic process	cytoplasm	catalytic activity;metal ion binding;nucleotide binding	Pf01293		KPN_03773	pckA	Citrate cycle (TCA cycle); Metabolic pathways; Microbial metabolism in diverse environments; Biosynthesis of antibiotics; Carbon metabolism; Pyruvate metabolism; Biosynthesis of secondary metabolites; Glycolysis / Gluconeogenesis
High	A6T4Y0	Chaperone protein skp OS=Klebsiella pneumoniae subsp. pneumoniae (strain ATCC 700721 / MGH 78578) GN=hlpA PE=3 SV=1	26.309	45	4	12	4	1	148	16.5	9.44	37.39			protein binding	Pf03938		KPN_00191	hlpA
High	A6TE47	30S ribosomal protein S21 OS=Klebsiella pneumoniae subsp. pneumoniae (strain ATCC 700721 / MGH 78578) GN=rpsU PE=3 SV=1	26.276	44	6	19	6	1	71	8.5	11.15	39.36	metabolic process	ribosome	structural molecule activity	Pf01165	9732014	KPN_03472	rpsU; DDA3937_RS02955	Ribosome
High	A6TCF2	HTH-type transcriptional regulator IscR OS=Klebsiella pneumoniae subsp. pneumoniae (strain ATCC 700721 / MGH 78578) GN=iscR PE=3 SV=1	26.267	35	3	8	3	1	163	17.5	7.34	30.61	metabolic process;regulation of biological process		DNA binding;metal ion binding	Pf02082		KPN_02863	iscR
High	A6T4G2	Peptidyl-prolyl cis-trans isomerase OS=Klebsiella pneumoniae subsp. pneumoniae (strain ATCC 700721 / MGH 78578) GN=fkpB PE=4 SV=1	26.226	28	2	10	2	1	149	16.1	4.54	33.56	metabolic process		catalytic activity	Pf00254		KPN_00023	fkpB
High	A6TEN8	30S ribosomal protein S9 OS=Klebsiella pneumoniae subsp. pneumoniae (strain ATCC 700721 / MGH 78578) GN=rpsI PE=3 SV=1	26.149	41	6	36	6	1	130	14.8	10.95	68.09	metabolic process	ribosome	structural molecule activity	Pf00380	29458256; 31655915	KPN_03629	rpsI; CSK29544_RS02840; AL524_RS00415	Ribosome
High	A6T5B7	Recombination-associated protein RdgC OS=Klebsiella pneumoniae subsp. pneumoniae (strain ATCC 700721 / MGH 78578) GN=rdgC PE=3 SV=1	26.074	24	4	11	4	1	303	34	5.24	36.21	metabolic process	cytoplasm		Pf04381		KPN_00336	rdgC
High	A6TCF0	Iron-sulfur cluster assembly scaffold protein IscU OS=Klebsiella pneumoniae subsp. pneumoniae (strain ATCC 700721 / MGH 78578) GN=iscU PE=3 SV=1	25.999	40	4	12	4	1	128	13.8	5.02	32.03	cell organization and biogenesis;metabolic process		metal ion binding	Pf01592	29377190; 31657732	KPN_02861	iscU; AB185_RS14640; AL524_RS09590
High	A6TGN0	Bifunctional ligase/repressor BirA OS=Klebsiella pneumoniae subsp. pneumoniae (strain ATCC 700721 / MGH 78578) GN=birA PE=3 SV=1	25.99	28	5	13	5	1	320	35.4	5.58	39.65	metabolic process;regulation of biological process		catalytic activity;DNA binding;nucleotide binding	Pf02237, Pf03099, Pf08279		KPN_04351	birA	Metabolic pathways; Biotin metabolism
High	A6TE01	Uncharacterized protein OS=Klebsiella pneumoniae subsp. pneumoniae (strain ATCC 700721 / MGH 78578) GN=exbB PE=3 SV=1	25.954	24	3	7	3	1	238	25.4	9.26	25.23	transport	membrane	transporter activity	Pf01618		KPN_03426	exbB
High	A6TD51	7-carboxy-7-deazaguanine synthase OS=Klebsiella pneumoniae subsp. pneumoniae (strain ATCC 700721 / MGH 78578) GN=ygcF PE=3 SV=1	25.953	26	4	6	4	1	225	25.2	6.05	17.71	metabolic process;regulation of biological process;response to stimulus		catalytic activity;DNA binding;metal ion binding;nucleotide binding;signal transducer activity	Pf04055, Pf06506, Pf13394		KPN_03121	ygcF	Metabolic pathways; Folate biosynthesis
High	A6T692	UPF0250 protein KPN78578_06520 OS=Klebsiella pneumoniae subsp. pneumoniae (strain ATCC 700721 / MGH 78578) GN=KPN78578_06520 PE=3 SV=1	25.783	55	3	7	3	1	87	9.8	5.33	26.93				Pf04359		KPN_00663	ybeD
High	A6T7R7	Uncharacterized protein OS=Klebsiella pneumoniae subsp. pneumoniae (strain ATCC 700721 / MGH 78578) GN=ydjA PE=4 SV=1	25.571	36	5	8	5	1	183	20.2	7.25	20.53	metabolic process		catalytic activity	Pf00881		KPN_01205	ydjA
High	A6TDS5	Ribose-5-phosphate isomerase A OS=Klebsiella pneumoniae subsp. pneumoniae (strain ATCC 700721 / MGH 78578) GN=rpiA PE=3 SV=1	25.335	46	6	11	6	1	219	22.7	5.63	33.38	metabolic process		catalytic activity	Pf06026		KPN_03349	rpiA	Metabolic pathways; Pentose phosphate pathway; Microbial metabolism in diverse environments; Biosynthesis of antibiotics; Carbon metabolism; Biosynthesis of amino acids; Biosynthesis of secondary metabolites
High	A6T7G2	Uncharacterized protein OS=Klebsiella pneumoniae subsp. pneumoniae (strain ATCC 700721 / MGH 78578) GN=ycfF PE=4 SV=1	25.303	54	3	9	3	1	118	13.1	6.4	35.36			catalytic activity	Pf01230, Pf11969		KPN_01100	ycfF
High	A6T5H5	Ubiquinol oxidase subunit 2 OS=Klebsiella pneumoniae subsp. pneumoniae (strain ATCC 700721 / MGH 78578) GN=cyoA PE=3 SV=1	25.242	24	5	9	5	1	302	33.3	6.38	21.41	metabolic process;transport	membrane	catalytic activity;metal ion binding;transporter activity	Pf00116, Pf06481		KPN_00394	cyoA	Metabolic pathways; Oxidative phosphorylation
High	A6T7Q6	Scaffolding protein for murein-synthesising holoenzyme OS=Klebsiella pneumoniae subsp. pneumoniae (strain ATCC 700721 / MGH 78578) GN=mipA PE=4 SV=1	25.235	25	3	6	3	1	248	28.1	5.6	23.5				Pf06629		KPN_01194	mipA
High	A6T9G3	8-amino-7-oxononanoate synthase OS=Klebsiella pneumoniae subsp. pneumoniae (strain ATCC 700721 / MGH 78578) GN=KPN_01803 PE=3 SV=1	25.202	17	6	11	6	1	490	53.7	5.49	21.68	metabolic process		catalytic activity	Pf00282, Pf01212, Pf05889		KPN_01803	KPN_01803	Microbial metabolism in diverse environments; Glycine, serine and threonine metabolism
High	A6TBR5	50S ribosomal protein L25 OS=Klebsiella pneumoniae subsp. pneumoniae (strain ATCC 700721 / MGH 78578) GN=rplY PE=3 SV=1	25.192	38	5	25	5	1	94	10.6	9.52	49.67	metabolic process	ribosome	RNA binding;structural molecule activity	Pf01386		KPN_02618	rplY	Ribosome
High	A6TF13	3-dehydroquinate synthase OS=Klebsiella pneumoniae subsp. pneumoniae (strain ATCC 700721 / MGH 78578) GN=aroB PE=3 SV=1	25.078	23	5	9	5	1	364	39.2	5.69	30.25	metabolic process	cytoplasm	catalytic activity;metal ion binding;nucleotide binding	Pf01761, Pf13685		KPN_03760	aroB	Metabolic pathways; Phenylalanine, tyrosine and tryptophan biosynthesis; Biosynthesis of antibiotics; Biosynthesis of amino acids; Biosynthesis of secondary metabolites
High	A6T6E3	GTP cyclohydrolase 1 type 2 homolog OS=Klebsiella pneumoniae subsp. pneumoniae (strain ATCC 700721 / MGH 78578) GN=ybgI PE=3 SV=1	25.066	27	4	6	4	1	247	27	5.55	21.77				Pf01784		KPN_00721	ybgI
High	A6TF91	Periplasmic protein OS=Klebsiella pneumoniae subsp. pneumoniae (strain ATCC 700721 / MGH 78578) GN=dcrB PE=4 SV=1	24.987	41	5	11	5	1	185	19.5	5.3	26.66						KPN_03838	dcrB
High	A6TD49	Sulfite reductase [NADPH] flavoprotein alpha-component OS=Klebsiella pneumoniae subsp. pneumoniae (strain ATCC 700721 / MGH 78578) GN=cysJ PE=3 SV=1	24.978	17	5	10	5	1	599	66	4.96	19.39	metabolic process;transport		catalytic activity;nucleotide binding	Pf00175, Pf00258, Pf00667		KPN_03119	cysJ	Metabolic pathways; Microbial metabolism in diverse environments; Sulfur metabolism
High	A6TFH1	Cold shock protein 7.4, transcriptional activator of hns OS=Klebsiella pneumoniae subsp. pneumoniae (strain ATCC 700721 / MGH 78578) GN=cspA PE=4 SV=1	24.843	53	4	18	4	1	70	7.4	5.95	49.54	regulation of biological process	cytoplasm	DNA binding	Pf00313, Pf08206	23335706; 31656244; 32213729	KPN_03919	cspA; CFNIH1_RS05335; AL524_RS02095; BBB58_RS14965
High	A6T715	Chromosome partition protein MukE OS=Klebsiella pneumoniae subsp. pneumoniae (strain ATCC 700721 / MGH 78578) GN=mukE PE=3 SV=1	24.752	30	5	9	5	1	234	27	5	24.4	cell division;cell organization and biogenesis;metabolic process	cytoplasm		Pf04288		KPN_00950	mukE
High	A6T5H7	Putative lipoprotein OS=Klebsiella pneumoniae subsp. pneumoniae (strain ATCC 700721 / MGH 78578) GN=yajG PE=4 SV=1	24.743	49	5	12	5	1	181	19.6	7.18	32.79				Pf03923		KPN_00396	yajG
High	A6TDW1	Putative enzyme with PLP-binding domain OS=Klebsiella pneumoniae subsp. pneumoniae (strain ATCC 700721 / MGH 78578) GN=yggS PE=3 SV=1	24.654	28	4	10	4	1	233	25.4	6.89	26.66				Pf01168		KPN_03385	yggS
High	A6TFN4	Orotate phosphoribosyltransferase OS=Klebsiella pneumoniae subsp. pneumoniae (strain ATCC 700721 / MGH 78578) GN=pyrE PE=3 SV=1	24.626	29	6	13	6	1	213	23.6	5.91	32.99	metabolic process		catalytic activity	Pf00156		KPN_03983	pyrE	Metabolic pathways; Pyrimidine metabolism
High	A6TDT2	D-erythrose-4-phosphate dehydrogenase OS=Klebsiella pneumoniae subsp. pneumoniae (strain ATCC 700721 / MGH 78578) GN=epd PE=3 SV=1	24.624	19	4	6	4	1	342	37.5	6.52	18.96	metabolic process	cytoplasm	catalytic activity;nucleotide binding	Pf00044, Pf01408, Pf02800		KPN_03356	epd	Metabolic pathways; Vitamin B6 metabolism
High	A6TEZ6	Cyclic AMP receptor protein OS=Klebsiella pneumoniae subsp. pneumoniae (strain ATCC 700721 / MGH 78578) GN=crp PE=4 SV=1	24.568	36	7	9	7	1	210	23.6	8.25	22.68	metabolic process;regulation of biological process		DNA binding	Pf00027, Pf00325, Pf13412, Pf13545	7962173	KPN_03743	crp; NT01EI_3665; NT01EI_RS16100	Quorum sensing; Two-component system
High	A6TF06	Nitrite reductase small subunit OS=Klebsiella pneumoniae subsp. pneumoniae (strain ATCC 700721 / MGH 78578) GN=nirD PE=4 SV=1	24.487	32	2	6	2	1	108	12	6.92	23.33	metabolic process		catalytic activity	Pf13806		KPN_03753	nirD	Microbial metabolism in diverse environments; Nitrogen metabolism
High	A6TGW6	UvrABC system protein A OS=Klebsiella pneumoniae subsp. pneumoniae (strain ATCC 700721 / MGH 78578) GN=uvrA PE=3 SV=1	24.399	8	5	9	5	1	941	103.9	6.61	23.9	cell communication;metabolic process;response to stimulus	cytoplasm	catalytic activity;DNA binding;metal ion binding;nucleotide binding	Pf00005, Pf13304		KPN_04445	uvrA	Nucleotide excision repair
High	A6TDS7	Putative actin OS=Klebsiella pneumoniae subsp. pneumoniae (strain ATCC 700721 / MGH 78578) GN=yggE PE=4 SV=1	24.343	25	5	8	5	1	255	27.1	7.55	20.01				Pf04402		KPN_03351	yggE
High	A6T809	Phage shock protein, inner membrane protein OS=Klebsiella pneumoniae subsp. pneumoniae (strain ATCC 700721 / MGH 78578) GN=pspA PE=4 SV=1	24.285	33	4	23	4	1	227	26.1	5.49	51.86				Pf04012		KPN_01297	pspA
High	A6TE26	Putative glutathione-like synthetase OS=Klebsiella pneumoniae subsp. pneumoniae (strain ATCC 700721 / MGH 78578) GN=ygiC PE=4 SV=1	24.273	12	2	9	2	1	386	44.5	4.77	39.48				Pf03738		KPN_03451	ygiC
High	A6TEI4	30S ribosomal protein S15 OS=Klebsiella pneumoniae subsp. pneumoniae (strain ATCC 700721 / MGH 78578) GN=rpsO PE=3 SV=1	24.243	51	5	14	4	1	89	10.2	10.46	41.5	metabolic process	ribosome	RNA binding;structural molecule activity	Pf00312	29380822	KPN_03573	rpsO; AB185_RS10190	Ribosome
High	A6T4N5	D-alanine--D-alanine ligase OS=Klebsiella pneumoniae subsp. pneumoniae (strain ATCC 700721 / MGH 78578) GN=ddl PE=3 SV=1	24.174	27	5	7	5	1	306	32.7	5.01	15.75	cell organization and biogenesis;metabolic process;regulation of biological process	cytoplasm	catalytic activity;metal ion binding;nucleotide binding	Pf01820, Pf02222, Pf02786, Pf03133, Pf07478, Pf13535, Pf15632		KPN_00096	ddl	Metabolic pathways; Peptidoglycan biosynthesis; D-Alanine metabolism; Vancomycin resistance
High	A6TEY7	Peptidyl-prolyl cis-trans isomerase OS=Klebsiella pneumoniae subsp. pneumoniae (strain ATCC 700721 / MGH 78578) GN=slyD PE=4 SV=1	24.093	21	3	23	3	1	195	20.7	5.12	62.39	metabolic process		catalytic activity	Pf00254		KPN_03734	slyD
High	A6TEG6	Penicillin-binding protein activator LpoA OS=Klebsiella pneumoniae subsp. pneumoniae (strain ATCC 700721 / MGH 78578) GN=lpoA PE=3 SV=2	24.027	12	6	8	6	1	702	75	6.09	24.53	metabolic process;regulation of biological process	membrane	catalytic activity;protein binding	Pf04348, Pf12895, Pf14559
High	A6T758	Uncharacterized protein OS=Klebsiella pneumoniae subsp. pneumoniae (strain ATCC 700721 / MGH 78578) GN=yccU PE=1 SV=1	23.559	49	4	12	4	1	137	14.7	7.18	31.66				Pf02629, Pf13380		KPN_00993	yccU
High	A6TGJ7	Magnesium transport protein CorA OS=Klebsiella pneumoniae subsp. pneumoniae (strain ATCC 700721 / MGH 78578) GN=corA PE=3 SV=1	23.522	11	2	6	2	1	332	38.4	4.78	23.97	transport	membrane	transporter activity	Pf01544		KPN_04313	corA
High	A6T749	Putative ATP-dependent protease OS=Klebsiella pneumoniae subsp. pneumoniae (strain ATCC 700721 / MGH 78578) GN=ycbZ PE=4 SV=1	23.382	13	4	10	4	1	585	65.1	4.6	31.86	metabolic process		catalytic activity;nucleotide binding	Pf05362, Pf13654		KPN_00984	ycbZ
High	A6TCF3	tRNA (cytidine/uridine-2'-O-)-methyltransferase TrmJ OS=Klebsiella pneumoniae subsp. pneumoniae (strain ATCC 700721 / MGH 78578) GN=trmJ PE=3 SV=1	23.382	11	2	7	2	1	244	26.8	6.42	23.65	metabolic process	cytoplasm	catalytic activity;RNA binding	Pf00588, Pf09936		KPN_02864	yfhQ
High	A6T4E6	UPF0246 protein KPN78578_00060 OS=Klebsiella pneumoniae subsp. pneumoniae (strain ATCC 700721 / MGH 78578) GN=KPN78578_00060 PE=3 SV=1	23.375	22	4	8	4	1	257	29.5	6.96	22.71				Pf03883		KPN_00006	yaaA
High	A6T6G8	Putative periplasmic protein OS=Klebsiella pneumoniae subsp. pneumoniae (strain ATCC 700721 / MGH 78578) GN=ybgF PE=4 SV=1	23.349	25	3	5	3	1	264	28.2	8.69	21.49	cell division;cell organization and biogenesis;reproduction		protein binding	Pf13174, Pf13432		KPN_00746	ybgF
High	A6TG44	Ribosomal RNA small subunit methyltransferase G OS=Klebsiella pneumoniae subsp. pneumoniae (strain ATCC 700721 / MGH 78578) GN=rsmG PE=3 SV=1	23.324	42	5	12	5	1	207	23.1	6.61	31.45	metabolic process	cytoplasm	catalytic activity	Pf02527, Pf08242, Pf12847, Pf13847		KPN_04145	gidB
High	A6TEV2	Protein translocase subunit SecY OS=Klebsiella pneumoniae subsp. pneumoniae (strain ATCC 700721 / MGH 78578) GN=prlA PE=3 SV=1	23.302	10	3	6	3	1	443	48.5	9.86	21.75	transport	membrane		Pf00344		KPN_03699	secY	Quorum sensing; Protein export; Bacterial secretion system
High	A6TBP0	Outer membrane pore protein, receptor for colicin I, requires TonB OS=Klebsiella pneumoniae subsp. pneumoniae (strain ATCC 700721 / MGH 78578) GN=cirA PE=3 SV=1	23.135	12	5	7	5	1	639	71.1	5.31	21.01	transport	membrane	receptor activity	Pf00593, Pf07715, Pf14905		KPN_02593	cirA
High	A6TBF9	CPS export-outer membrane protein OS=Klebsiella pneumoniae subsp. pneumoniae (strain ATCC 700721 / MGH 78578) GN=wza PE=4 SV=1	23.064	18	3	7	3	1	377	41.4	6.58	21.89	transport	membrane	transporter activity	Pf02563, Pf10531		KPN_02512	wza
High	A6T6Y0	ATP-binding component of serine protease OS=Klebsiella pneumoniae subsp. pneumoniae (strain ATCC 700721 / MGH 78578) GN=clpA PE=3 SV=1	23.063	10	4	9	4	1	759	84.1	6.34	23.74	metabolic process		catalytic activity;nucleotide binding	Pf00004, Pf02861, Pf07724, Pf07728, Pf10431, Pf12774, Pf13177, Pf13191, Pf13207, Pf13401		KPN_00915	clpA
High	A6T9W2	S-(hydroxymethyl)glutathione dehydrogenase OS=Klebsiella pneumoniae subsp. pneumoniae (strain ATCC 700721 / MGH 78578) GN=KPN_01952 PE=3 SV=1	23.03	15	4	7	4	1	372	39.2	6.24	16.73	metabolic process		catalytic activity;metal ion binding	Pf00107, Pf08240		KPN_01952	KPN_01952	Metabolic pathways; Tyrosine metabolism; Microbial metabolism in diverse environments; Biosynthesis of antibiotics; Carbon metabolism; Fatty acid degradation; Chloroalkane and chloroalkene degradation; Methane metabolism; Biosynthesis of secondary metabolites; Degradation of aromatic compounds; Glycolysis / Gluconeogenesis; Naphthalene degradation
High	A6T5F6	tRNA sulfurtransferase OS=Klebsiella pneumoniae subsp. pneumoniae (strain ATCC 700721 / MGH 78578) GN=thiI PE=3 SV=1	23.002	12	4	6	4	1	482	54.7	6.34	20.45	metabolic process	cytoplasm	catalytic activity;nucleotide binding;RNA binding	Pf02568, Pf02926		KPN_00375	thiI	Metabolic pathways; Thiamine metabolism; Sulfur relay system
High	A6TEP2	Serine endoprotease OS=Klebsiella pneumoniae subsp. pneumoniae (strain ATCC 700721 / MGH 78578) GN=degQ PE=4 SV=1	22.675	14	4	6	4	1	455	47.2	6.29	19.32	metabolic process		catalytic activity;protein binding	Pf00089, Pf00595, Pf13180, Pf13365, Pf13995		KPN_03633	degQ
High	A6T5F4	Geranyltranstransferase (Farnesyldiphosphate synthase) OS=Klebsiella pneumoniae subsp. pneumoniae (strain ATCC 700721 / MGH 78578) GN=ispA PE=3 SV=1	22.617	26	3	7	3	1	299	32.2	5.31	16.67	metabolic process		catalytic activity	Pf00348		KPN_00373	ispA	Metabolic pathways; Terpenoid backbone biosynthesis; Biosynthesis of antibiotics; Biosynthesis of secondary metabolites
High	A6TE19	DNA topoisomerase 4 subunit B OS=Klebsiella pneumoniae subsp. pneumoniae (strain ATCC 700721 / MGH 78578) GN=parE PE=3 SV=1	22.554	9	4	11	4	1	631	70	5.66	37.81	metabolic process	chromosome	catalytic activity;DNA binding;nucleotide binding	Pf00204, Pf00986, Pf01751, Pf02518, Pf13589		KPN_03444	parE
High	A6TCH8	Pyridoxine 5'-phosphate synthase OS=Klebsiella pneumoniae subsp. pneumoniae (strain ATCC 700721 / MGH 78578) GN=pdxJ PE=3 SV=1	22.411	22	3	8	3	1	243	26.4	6.07	16.79	metabolic process	cytoplasm	catalytic activity	Pf03740		KPN_02889	pdxJ	Metabolic pathways; Vitamin B6 metabolism
High	A6TBX1	ATP synthase subunit E OS=Klebsiella pneumoniae subsp. pneumoniae (strain ATCC 700721 / MGH 78578) GN=nuoE PE=4 SV=1	22.411	20	2	6	2	1	166	18.5	5.5	24.1	metabolic process		catalytic activity;metal ion binding	Pf01257		KPN_02675	nuoE	Metabolic pathways; Oxidative phosphorylation
High	A6THC5	Uncharacterized protein OS=Klebsiella pneumoniae subsp. pneumoniae (strain ATCC 700721 / MGH 78578) GN=cysQ PE=4 SV=1	22.207	34	4	5	4	1	247	27.3	5.6	19.22	metabolic process	membrane	metal ion binding	Pf00459		KPN_04608	cysQ	Metabolic pathways; Microbial metabolism in diverse environments; Sulfur metabolism; Biosynthesis of antibiotics
High	A6TGH9	dTDP-4-amino-4,6-dideoxygalactose transaminase OS=Klebsiella pneumoniae subsp. pneumoniae (strain ATCC 700721 / MGH 78578) GN=wecE PE=3 SV=1	22.172	15	4	6	4	1	376	42.2	5.74	18.07	metabolic process		catalytic activity	Pf00155, Pf00266, Pf01041, Pf01053, Pf01212, Pf01276		KPN_04291	wecE
High	A6TB39	Carboxy-S-adenosyl-L-methionine synthase OS=Klebsiella pneumoniae subsp. pneumoniae (strain ATCC 700721 / MGH 78578) GN=cmoA PE=3 SV=1	22.148	30	4	9	4	1	247	27.7	5.6	28.91	metabolic process		catalytic activity	Pf00891, Pf01170, Pf08241, Pf08242, Pf12847, Pf13649, Pf13659, Pf13847		KPN_02384	yecO
High	A6TFQ2	Fructose-1,6-bisphosphatase OS=Klebsiella pneumoniae subsp. pneumoniae (strain ATCC 700721 / MGH 78578) GN=glpX PE=3 SV=1	22.147	17	4	9	4	1	336	36	5.76	20.3	metabolic process		catalytic activity;metal ion binding	Pf03320		KPN_04001	glpX	Metabolic pathways; Pentose phosphate pathway; Microbial metabolism in diverse environments; Biosynthesis of antibiotics; Carbon metabolism; Fructose and mannose metabolism; Methane metabolism; Biosynthesis of secondary metabolites; Glycolysis / Gluconeogenesis
High	A6TGJ5	Putative enzyme with a phophatase-like domain OS=Klebsiella pneumoniae subsp. pneumoniae (strain ATCC 700721 / MGH 78578) GN=yigB PE=4 SV=1	22.095	36	4	7	4	1	238	26.7	6.52	17.44	metabolic process		catalytic activity	Pf00702, Pf13242, Pf13419		KPN_04311	yigB
High	A6TE12	DNA topoisomerase 4 subunit A OS=Klebsiella pneumoniae subsp. pneumoniae (strain ATCC 700721 / MGH 78578) GN=parC PE=3 SV=1	21.827	10	6	9	6	1	752	83.6	6.61	23.72	metabolic process	chromosome;membrane	catalytic activity;DNA binding;nucleotide binding	Pf00521, Pf03989		KPN_03437	parC
High	A6T4T4	RNA polymerase-binding transcription factor DksA OS=Klebsiella pneumoniae subsp. pneumoniae (strain ATCC 700721 / MGH 78578) GN=dksA PE=3 SV=1	21.698	49	5	16	5	1	151	17.5	5.12	36.61	regulation of biological process	cytoplasm	metal ion binding	Pf01258		KPN_00145	dksA
High	A6TF55	Regulator of gluconate (Gnt) operon OS=Klebsiella pneumoniae subsp. pneumoniae (strain ATCC 700721 / MGH 78578) GN=gntR PE=4 SV=1	21.686	13	2	6	2	1	331	36.6	6.81	21.77	metabolic process;regulation of biological process		DNA binding	Pf00356, Pf00532, Pf13377, Pf13407		KPN_03802	gntR
High	A6TB69	D-cysteine desulfhydrase OS=Klebsiella pneumoniae subsp. pneumoniae (strain ATCC 700721 / MGH 78578) GN=dcyD PE=3 SV=1	21.627	20	4	7	4	1	328	34.9	5.1	20.28			catalytic activity	Pf00291		KPN_02417	yedO	Cysteine and methionine metabolism
High	A6T6G3	Inner membrane protein OS=Klebsiella pneumoniae subsp. pneumoniae (strain ATCC 700721 / MGH 78578) GN=tolQ PE=3 SV=1	21.589	22	3	6	3	1	227	25.3	7.64	18.68	transport	membrane	transporter activity	Pf01618		KPN_00741	tolQ	Microbial metabolism in diverse environments
High	A6TFK0	L-lactate dehydrogenase OS=Klebsiella pneumoniae subsp. pneumoniae (strain ATCC 700721 / MGH 78578) GN=lldD PE=3 SV=1	21.538	23	5	9	5	1	394	43	6.89	22.64	metabolic process	membrane	catalytic activity;nucleotide binding	Pf00218, Pf00478, Pf01070, Pf01645, Pf03060		KPN_03949	lldD	Metabolic pathways; Pyruvate metabolism
High	A6T7C6	Glucans biosynthesis glucosyltransferase H OS=Klebsiella pneumoniae subsp. pneumoniae (strain ATCC 700721 / MGH 78578) GN=mdoH PE=3 SV=1	21.526	6	3	6	3	1	842	96	8.73	22.21		membrane	catalytic activity	Pf00535, Pf13506, Pf13632, Pf13641		KPN_01064	mdoH
High	A6T8N9	Conserved protein, adenine nucleotide-binding domain OS=Klebsiella pneumoniae subsp. pneumoniae (strain ATCC 700721 / MGH 78578) GN=ydaA PE=4 SV=1	21.526	29	5	10	5	1	316	35.8	5.35	13.58	response to stimulus			Pf00582		KPN_01529	ydaA
High	A6TGW0	Replicative DNA helicase OS=Klebsiella pneumoniae subsp. pneumoniae (strain ATCC 700721 / MGH 78578) GN=dnaB PE=3 SV=1	21.519	14	4	6	4	1	471	52.4	5.06	19.43	metabolic process		catalytic activity;DNA binding;nucleotide binding	Pf00772, Pf03796, Pf13481		KPN_04439	dnaB	DNA replication
High	A6T6T1	Ribosomal protein S12 methylthiotransferase RimO OS=Klebsiella pneumoniae subsp. pneumoniae (strain ATCC 700721 / MGH 78578) GN=rimO PE=3 SV=1	21.39	17	4	15	4	1	441	49.5	5.71	32.4	metabolic process	cytoplasm	catalytic activity;metal ion binding	Pf00919, Pf04055		KPN_00866	rimO
High	A6TEA8	Putative PTS hybrid protein OS=Klebsiella pneumoniae subsp. pneumoniae (strain ATCC 700721 / MGH 78578) GN=dhaM PE=3 SV=1	21.276	21	5	16	5	1	473	50.3	4.94	41.81	metabolic process;transport		catalytic activity	Pf00381, Pf00391, Pf03610, Pf05524		KPN_03497	dhaM
High	A6T502	Methionine import ATP-binding protein MetN OS=Klebsiella pneumoniae subsp. pneumoniae (strain ATCC 700721 / MGH 78578) GN=metN PE=3 SV=1	21.274	20	3	10	3	1	343	37.6	6.68	25.82	transport	membrane	catalytic activity;nucleotide binding;transporter activity	Pf00005, Pf09383, Pf13304, Pf13558		KPN_00213	metN	ABC transporters
High	A6T7C0	Putative oxidoreductase component OS=Klebsiella pneumoniae subsp. pneumoniae (strain ATCC 700721 / MGH 78578) GN=ycdY PE=4 SV=1	21.226	22	3	5	3	1	184	20.6	4.46	10.93				Pf02613		KPN_01058	ycdY
High	A6TEJ5	Phosphoglucosamine mutase OS=Klebsiella pneumoniae subsp. pneumoniae (strain ATCC 700721 / MGH 78578) GN=glmM PE=3 SV=1	21.2	21	7	9	7	1	445	47.9	6.06	11.13	metabolic process		catalytic activity;metal ion binding	Pf00408, Pf02878, Pf02879, Pf02880		KPN_03586	glmM	Metabolic pathways; Amino sugar and nucleotide sugar metabolism; Biosynthesis of antibiotics
High	A6T562	Glutamate 5-kinase OS=Klebsiella pneumoniae subsp. pneumoniae (strain ATCC 700721 / MGH 78578) GN=proB PE=3 SV=1	21.049	22	4	7	4	1	367	39.1	6.7	20.62	metabolic process	cytoplasm	catalytic activity;nucleotide binding;RNA binding	Pf00696, Pf01472		KPN_00281	proB	Metabolic pathways; Arginine and proline metabolism; Biosynthesis of antibiotics; Carbapenem biosynthesis; Biosynthesis of amino acids
High	A6TES6	Ribosomal protein L11 methyltransferase OS=Klebsiella pneumoniae subsp. pneumoniae (strain ATCC 700721 / MGH 78578) GN=prmA PE=3 SV=1	21.027	19	4	7	4	1	293	31.9	4.54	16.84	metabolic process	cytoplasm	catalytic activity	Pf05175, Pf06325, Pf12847, Pf13847		KPN_03668	prmA
High	A6TC51	PTS family Hpr protein, phosphohistidinoprotein-hexose phosphotransferase OS=Klebsiella pneumoniae subsp. pneumoniae (strain ATCC 700721 / MGH 78578) GN=ptsH PE=4 SV=1	21.007	79	4	21	4	1	85	9.1	5.83	72.23	metabolic process;transport	cytoplasm	catalytic activity	Pf00381	29379033	KPN_02762	ptsH; AB185_RS15275	Phosphotransferase system (PTS)
High	A6TGP3	Putative PEP-dependent phosphotransferase enzyme III OS=Klebsiella pneumoniae subsp. pneumoniae (strain ATCC 700721 / MGH 78578) GN=KPN_04368 PE=4 SV=1	20.971	29	2	11	2	1	105	11.6	5.38	42.21	transport		catalytic activity	Pf02255		KPN_04368	KPN_04368	Starch and sucrose metabolism; Phosphotransferase system (PTS)
High	A6TH65	Elongation factor P OS=Klebsiella pneumoniae subsp. pneumoniae (strain ATCC 700721 / MGH 78578) GN=efp PE=3 SV=1	20.939	17	2	10	2	1	188	20.6	5.02	32.84	metabolic process	cytoplasm	RNA binding	Pf01132, Pf08207, Pf09285		KPN_04545	efp
High	A6TEZ1	Putative ATP-binding component of a transport system OS=Klebsiella pneumoniae subsp. pneumoniae (strain ATCC 700721 / MGH 78578) GN=yheS PE=4 SV=1	20.84	11	5	9	5	1	634	71.2	5.88	18.13	metabolic process	cytoplasm	catalytic activity;nucleotide binding	Pf00005, Pf00006, Pf05833, Pf10458, Pf12848, Pf13304		KPN_03738	yheS
High	A6TG34	Bifunctional protein GlmU OS=Klebsiella pneumoniae subsp. pneumoniae (strain ATCC 700721 / MGH 78578) GN=glmU PE=3 SV=2	20.833	17	5	7	5	1	456	49.1	6.38	19.8	cell organization and biogenesis;metabolic process;regulation of biological process	cytoplasm	catalytic activity;metal ion binding	Pf00132, Pf00483, Pf01128, Pf02348, Pf12804, Pf14602				Metabolic pathways; Amino sugar and nucleotide sugar metabolism; Biosynthesis of antibiotics
High	A6TDG4	Prolipoprotein diacylglyceryl transferase OS=Klebsiella pneumoniae subsp. pneumoniae (strain ATCC 700721 / MGH 78578) GN=lgt PE=3 SV=1	20.806	16	2	14	2	1	291	33	9.36	47.79	metabolic process	membrane	catalytic activity	Pf01790		KPN_03237	lgt
High	A6T7F4	Acyl carrier protein OS=Klebsiella pneumoniae subsp. pneumoniae (strain ATCC 700721 / MGH 78578) GN=acpP PE=3 SV=1	20.781	32	2	12	2	1	78	8.6	4.06	41.09	metabolic process	cytoplasm		Pf00550	29489473; 31659207; 32369337	KPN_01092	acpP; LG71_RS18505; AL524_RS17030; AB182_RS09560
High	A6T4T0	3-methyl-2-oxobutanoate hydroxymethyltransferase OS=Klebsiella pneumoniae subsp. pneumoniae (strain ATCC 700721 / MGH 78578) GN=panB PE=3 SV=1	20.754	37	5	8	5	1	263	28	6.15	21.88	metabolic process	cytoplasm	catalytic activity;metal ion binding	Pf02548		KPN_00141	panB	Metabolic pathways; Pantothenate and CoA biosynthesis; Biosynthesis of secondary metabolites
High	A6TGE4	Argininosuccinate lyase OS=Klebsiella pneumoniae subsp. pneumoniae (strain ATCC 700721 / MGH 78578) GN=argH PE=3 SV=1	20.743	13	3	8	3	1	457	50.1	5.33	27.59	metabolic process	cytoplasm	catalytic activity	Pf00206, Pf14698		KPN_04249	argH	Metabolic pathways; Biosynthesis of antibiotics; Biosynthesis of amino acids; Arginine biosynthesis; Biosynthesis of secondary metabolites; Alanine, aspartate and glutamate metabolism
High	A6T7T2	Exonuclease III OS=Klebsiella pneumoniae subsp. pneumoniae (strain ATCC 700721 / MGH 78578) GN=xthA PE=4 SV=1	20.712	19	4	7	4	1	268	30.9	5.97	18.3	metabolic process;response to stimulus		catalytic activity;DNA binding	Pf03372, Pf14529		KPN_01220	xthA	Base excision repair
High	A6TG45	tRNA uridine 5-carboxymethylaminomethyl modification enzyme MnmG OS=Klebsiella pneumoniae subsp. pneumoniae (strain ATCC 700721 / MGH 78578) GN=mnmG PE=3 SV=1	20.711	12	5	11	5	1	629	70.1	6.64	28.54	metabolic process	cytoplasm	catalytic activity;nucleotide binding;protein binding	Pf01134, Pf13932		KPN_04146	gidA
High	A6TAY5	L-serine deaminase OS=Klebsiella pneumoniae subsp. pneumoniae (strain ATCC 700721 / MGH 78578) GN=sdaA PE=4 SV=1	20.666	19	4	11	3	1	432	46.7	5.34	37.25	metabolic process		catalytic activity	Pf03313, Pf03315		KPN_02330	sdaA	Metabolic pathways; Biosynthesis of antibiotics; Carbon metabolism; Biosynthesis of amino acids; Cysteine and methionine metabolism; Biosynthesis of secondary metabolites; Glycine, serine and threonine metabolism
High	A6TC16	50S ribosomal protein L3 glutamine methyltransferase OS=Klebsiella pneumoniae subsp. pneumoniae (strain ATCC 700721 / MGH 78578) GN=yfcB PE=3 SV=1	20.643	9	2	7	2	1	334	37.7	4.84	19.68	metabolic process;regulation of biological process		catalytic activity;DNA binding	Pf01170, Pf01209, Pf02384, Pf02475, Pf03602, Pf05175, Pf06325, Pf08242, Pf09445, Pf12847, Pf13649, Pf13659, Pf13847		KPN_02720	yfcB
High	A6TGE5	Activator, hydrogen peroxide-inducible genes OS=Klebsiella pneumoniae subsp. pneumoniae (strain ATCC 700721 / MGH 78578) GN=oxyR PE=4 SV=1	20.625	14	3	4	3	1	305	34.2	6.47	11.65	metabolic process;regulation of biological process		DNA binding	Pf00126, Pf03466		KPN_04250	oxyR
High	A6TBD9	Uridine diphosphate galacturonate 4-epimerase OS=Klebsiella pneumoniae subsp. pneumoniae (strain ATCC 700721 / MGH 78578) GN=uge PE=4 SV=1	20.611	12	4	7	4	1	334	37.6	5.96	20.32	metabolic process;transport		catalytic activity	Pf00106, Pf01073, Pf01370, Pf02254, Pf02719, Pf04321, Pf07993, Pf13460, Pf13847		KPN_02492	uge	Metabolic pathways; Amino sugar and nucleotide sugar metabolism
High	A6THD1	Putative hemolysin-related membrane protein OS=Klebsiella pneumoniae subsp. pneumoniae (strain ATCC 700721 / MGH 78578) GN=ytfL PE=4 SV=1	20.605	11	3	7	3	1	445	49.5	4.92	19.3	metabolic process	membrane	catalytic activity;nucleotide binding	Pf00571, Pf01595, Pf03471		KPN_04614	ytfL
High	A6TB90	Putative dehydrogenase OS=Klebsiella pneumoniae subsp. pneumoniae (strain ATCC 700721 / MGH 78578) GN=KPN_02441 PE=4 SV=1	20.597	32	5	11	5	1	325	34.5	5.36	29.2	metabolic process		catalytic activity	Pf00107, Pf08240		KPN_02441	KPN_02441	Metabolic pathways; Propanoate metabolism
High	A6TC63	Uncharacterized protein OS=Klebsiella pneumoniae subsp. pneumoniae (strain ATCC 700721 / MGH 78578) GN=yfeX PE=4 SV=1	20.562	16	3	9	3	1	299	33.1	5.44	19.29	metabolic process		antioxidant activity;catalytic activity	Pf04261		KPN_02774	yfeX
High	A6T6Y1	Translation initiation factor IF-1 OS=Klebsiella pneumoniae subsp. pneumoniae (strain ATCC 700721 / MGH 78578) GN=infA PE=3 SV=1	20.558	39	2	6	2	1	72	8.2	9.25	18.57	metabolic process	cytoplasm	RNA binding	Pf01176	31868544; 32365822	KPN_00916	infA; APT61_RS15075; GLAD_RS04035; AB182_RS16645
High	A6TGL4	Uncharacterized protein OS=Klebsiella pneumoniae subsp. pneumoniae (strain ATCC 700721 / MGH 78578) GN=yigP PE=4 SV=1	20.514	18	2	5	2	1	201	22.3	5.07	19.19				Pf02036, Pf14864		KPN_04330	yigP
High	A6T702	Cytidylate kinase OS=Klebsiella pneumoniae subsp. pneumoniae (strain ATCC 700721 / MGH 78578) GN=cmk PE=3 SV=1	20.509	24	3	5	3	1	227	24.9	5.39	16.84	metabolic process	cytoplasm	catalytic activity;nucleotide binding	Pf02224, Pf13189, Pf13207		KPN_00937	cmk	Metabolic pathways; Pyrimidine metabolism
High	A6T8G0	D-lactate dehydrogenase OS=Klebsiella pneumoniae subsp. pneumoniae (strain ATCC 700721 / MGH 78578) GN=ldhA PE=3 SV=1	20.387	27	4	6	4	1	329	36.3	5.82	10.12	metabolic process		catalytic activity;nucleotide binding	Pf00389, Pf00670, Pf02826		KPN_01449	ldhA	Microbial metabolism in diverse environments; Pyruvate metabolism
High	A6TEG8	DnaA initiator-associating protein DiaA OS=Klebsiella pneumoniae subsp. pneumoniae (strain ATCC 700721 / MGH 78578) GN=diaA PE=3 SV=1	20.361	33	3	6	3	1	196	21.1	5.53	22.58	metabolic process			Pf01380, Pf13580	29382237	KPN_03557	yraO; AB185_RS10275
High	A6TDV7	UPF0301 protein KPN78578_33170 OS=Klebsiella pneumoniae subsp. pneumoniae (strain ATCC 700721 / MGH 78578) GN=KPN78578_33170 PE=3 SV=1	20.352	30	3	6	3	1	187	20.8	5.11	20.04				Pf02622		KPN_03381	yqgE
High	A6TFN1	Deoxyuridine 5'-triphosphate nucleotidohydrolase OS=Klebsiella pneumoniae subsp. pneumoniae (strain ATCC 700721 / MGH 78578) GN=dut PE=3 SV=1	20.324	46	3	13	3	1	152	16.2	5.78	45.2	metabolic process		catalytic activity;metal ion binding	Pf00692		KPN_03980	dut	Metabolic pathways; Pyrimidine metabolism
High	A6TCV7	Uncharacterized protein OS=Klebsiella pneumoniae subsp. pneumoniae (strain ATCC 700721 / MGH 78578) GN=KPN_03022 PE=4 SV=1	20.272	47	4	8	4	1	104	11.2	9.6	21.55				Pf04972		KPN_03022	KPN_03022
High	A6TEP1	Uncharacterized protein OS=Klebsiella pneumoniae subsp. pneumoniae (strain ATCC 700721 / MGH 78578) GN=yhcB PE=4 SV=1	20.257	47	4	9	4	1	134	15.3	5.55	30.36		membrane		Pf06295		KPN_03632	yhcB
High	A6T6G7	Peptidoglycan-associated lipoprotein OS=Klebsiella pneumoniae subsp. pneumoniae (strain ATCC 700721 / MGH 78578) GN=pal PE=3 SV=1	20.174	42	5	10	5	1	174	18.9	6.8	20.72		membrane		Pf00691		KPN_00745	pal
High	A6TDW6	Uncharacterized protein OS=Klebsiella pneumoniae subsp. pneumoniae (strain ATCC 700721 / MGH 78578) GN=yggN PE=4 SV=1	20.131	15	2	13	2	1	239	26	8.38	56.5				Pf11101		KPN_03390	yggN
High	A6T766	Ribosomal RNA large subunit methyltransferase I OS=Klebsiella pneumoniae subsp. pneumoniae (strain ATCC 700721 / MGH 78578) GN=rlmI PE=3 SV=2	20.119	16	4	7	4	1	400	44.6	7.99	21.24	metabolic process	cytoplasm	catalytic activity;RNA binding	Pf01472, Pf01564, Pf03602, Pf05175, Pf08241, Pf08242, Pf09445, Pf10672, Pf12847, Pf13649, Pf13659, Pf13847
High	A6TER1	Suppresses inhibitory activity of CsrA OS=Klebsiella pneumoniae subsp. pneumoniae (strain ATCC 700721 / MGH 78578) GN=tldD PE=4 SV=1	20.069	15	4	10	4	1	481	51.2	5.19	26.83	metabolic process		catalytic activity	Pf01523		KPN_03653	tldD
High	A6TDW4	Non-canonical purine NTP pyrophosphatase OS=Klebsiella pneumoniae subsp. pneumoniae (strain ATCC 700721 / MGH 78578) GN=yggV PE=3 SV=1	20.036	21	3	7	3	1	197	20.9	5.14	19.6	metabolic process		catalytic activity;metal ion binding;nucleotide binding	Pf01725		KPN_03388	yggV	Purine metabolism
High	A6TFA0	UDP-4-amino-4-deoxy-L-arabinose--oxoglutarate aminotransferase OS=Klebsiella pneumoniae subsp. pneumoniae (strain ATCC 700721 / MGH 78578) GN=arnB PE=3 SV=2	19.962	16	4	7	4	1	379	41.3	6.62	16.81	metabolic process;response to stimulus		catalytic activity	Pf00155, Pf00266, Pf01041, Pf01053, Pf01212				Amino sugar and nucleotide sugar metabolism; Two-component system; Cationic antimicrobial peptide (CAMP) resistance
High	A6TG35	ATP synthase epsilon chain OS=Klebsiella pneumoniae subsp. pneumoniae (strain ATCC 700721 / MGH 78578) GN=atpC PE=3 SV=1	19.936	33	2	8	2	1	139	15.1	6.28	32.52	metabolic process;transport	membrane	catalytic activity;transporter activity	Pf00401, Pf02823		KPN_04136	atpC	Metabolic pathways; Oxidative phosphorylation
High	A6TBN8	GTP cyclohydrolase 1 OS=Klebsiella pneumoniae subsp. pneumoniae (strain ATCC 700721 / MGH 78578) GN=folE PE=3 SV=1	19.821	19	4	7	4	1	222	24.9	7.62	21.54	metabolic process	cytoplasm	catalytic activity;metal ion binding;nucleotide binding	Pf01227		KPN_02591	folE	Metabolic pathways; Folate biosynthesis
High	A6TBX3	NADH-quinone oxidoreductase subunit B OS=Klebsiella pneumoniae subsp. pneumoniae (strain ATCC 700721 / MGH 78578) GN=nuoB PE=3 SV=1	19.798	16	3	8	3	1	224	25.5	5.99	17.4	metabolic process;transport	membrane	catalytic activity;metal ion binding	Pf01058	29377396	KPN_02677	nuoB; AB185_RS15755	Metabolic pathways; Oxidative phosphorylation
High	A6TCV3	S-ribosylhomocysteine lyase OS=Klebsiella pneumoniae subsp. pneumoniae (strain ATCC 700721 / MGH 78578) GN=ygaG PE=3 SV=1	19.784	47	5	8	5	1	158	17.9	5.36	17.56			catalytic activity;metal ion binding	Pf02664		KPN_03018	ygaG	Quorum sensing; Metabolic pathways; Biosynthesis of amino acids; Cysteine and methionine metabolism
High	A6TEU4	Large-conductance mechanosensitive channel OS=Klebsiella pneumoniae subsp. pneumoniae (strain ATCC 700721 / MGH 78578) GN=mscL PE=3 SV=1	19.749	42	4	8	4	1	137	15.1	7.25	16.61	transport	membrane	transporter activity	Pf01741		KPN_03691	mscL
High	A6TGU7	Periplasmic protein of mal regulon OS=Klebsiella pneumoniae subsp. pneumoniae (strain ATCC 700721 / MGH 78578) GN=malM PE=4 SV=1	19.702	25	4	9	4	1	292	30.4	8.51	24	transport			Pf07148		KPN_04426	malM
High	A6T6T6	D-alanyl-D-alanine carboxypeptidase penicillin-binding protein 6 OS=Klebsiella pneumoniae subsp. pneumoniae (strain ATCC 700721 / MGH 78578) GN=dacC PE=3 SV=1	19.578	16	5	9	4	1	400	43.5	8.43	19.57	metabolic process		catalytic activity	Pf00768, Pf07943, Pf13354		KPN_00871	dacC	Metabolic pathways; Peptidoglycan biosynthesis
High	A6TDW8	tRNA (guanine-N(7)-)-methyltransferase OS=Klebsiella pneumoniae subsp. pneumoniae (strain ATCC 700721 / MGH 78578) GN=trmB PE=3 SV=1	19.528	38	4	13	4	1	239	27	7.68	46.52	metabolic process		catalytic activity	Pf02390, Pf12847, Pf13659		KPN_03392	trmB
High	A6TGF3	Putative transcriptional regulator with pssR OS=Klebsiella pneumoniae subsp. pneumoniae (strain ATCC 700721 / MGH 78578) GN=yifE PE=4 SV=1	19.464	25	3	10	3	1	112	13.1	6.33	33.46				Pf04219		KPN_04265	yifE
High	A6TGF0	Vitamin B12 transporter BtuB OS=Klebsiella pneumoniae subsp. pneumoniae (strain ATCC 700721 / MGH 78578) GN=btuB PE=3 SV=1	19.413	10	4	6	4	1	618	68.6	5.45	16.48	transport	membrane	metal ion binding;receptor activity;transporter activity	Pf00593, Pf07715		KPN_04255	btuB
High	A6TF99	Undecaprenyl-phosphate 4-deoxy-4-formamido-L-arabinose transferase OS=Klebsiella pneumoniae subsp. pneumoniae (strain ATCC 700721 / MGH 78578) GN=arnC PE=3 SV=1	19.377	16	3	7	3	1	327	36.7	7.46	13.6	metabolic process;response to stimulus	membrane	catalytic activity	Pf00535		KPN_03846	yfbF	Amino sugar and nucleotide sugar metabolism; Cationic antimicrobial peptide (CAMP) resistance
High	A6TCA6	Arsenate reductase OS=Klebsiella pneumoniae subsp. pneumoniae (strain ATCC 700721 / MGH 78578) GN=yfgD PE=3 SV=1	19.33	45	4	9	4	1	119	13.3	7.2	23.45	metabolic process		catalytic activity	Pf03960		KPN_02817	yfgD
High	A6TGM1	3-octaprenyl-4-hydroxybenzoate carboxy-lyase OS=Klebsiella pneumoniae subsp. pneumoniae (strain ATCC 700721 / MGH 78578) GN=ubiD PE=3 SV=1	19.314	20	5	10	5	1	491	55.1	5.81	30.12	metabolic process	membrane	catalytic activity;metal ion binding	Pf01977		KPN_04337	ubiD	Metabolic pathways; Ubiquinone and other terpenoid-quinone biosynthesis; Biosynthesis of secondary metabolites
High	A6TH96	23S rRNA (guanosine-2'-O-)-methyltransferase RlmB OS=Klebsiella pneumoniae subsp. pneumoniae (strain ATCC 700721 / MGH 78578) GN=yjfH PE=3 SV=1	19.28	30	3	9	3	1	243	26.5	6.43	27.4	metabolic process	cytoplasm	catalytic activity;RNA binding	Pf00588, Pf08032		KPN_04579	yjfH
High	A6TFM8	50S ribosomal protein L28 OS=Klebsiella pneumoniae subsp. pneumoniae (strain ATCC 700721 / MGH 78578) GN=rpmB PE=3 SV=1	19.195	24	4	11	4	1	78	9	11.41	27.5	metabolic process	ribosome	structural molecule activity	Pf00830		KPN_03977	rpmB	Ribosome
High	A6T4S9	Pantothenate synthetase OS=Klebsiella pneumoniae subsp. pneumoniae (strain ATCC 700721 / MGH 78578) GN=panC PE=3 SV=1	19.142	19	4	7	4	1	284	31.5	5.94	20.38	metabolic process	cytoplasm	catalytic activity;nucleotide binding	Pf02569		KPN_00140	panC	Metabolic pathways; beta-Alanine metabolism; Pantothenate and CoA biosynthesis; Biosynthesis of secondary metabolites
High	A6T7K3	tRNA-specific 2-thiouridylase MnmA OS=Klebsiella pneumoniae subsp. pneumoniae (strain ATCC 700721 / MGH 78578) GN=mnmA PE=3 SV=2	19.058	29	5	7	5	1	368	41	5.06	16.81	metabolic process	cytoplasm	catalytic activity;nucleotide binding;RNA binding	Pf03054				Sulfur relay system
High	A6TCB6	Exopolyphosphatase OS=Klebsiella pneumoniae subsp. pneumoniae (strain ATCC 700721 / MGH 78578) GN=ppx PE=3 SV=1	19.038	11	4	9	4	1	510	57.7	6.81	28.25	metabolic process		catalytic activity	Pf02541		KPN_02827	ppx	Purine metabolism
High	A6TC39	Nucleoside permease OS=Klebsiella pneumoniae subsp. pneumoniae (strain ATCC 700721 / MGH 78578) GN=nupC PE=3 SV=1	19.007	9	2	5	2	1	400	43.5	8.5	19.19	transport	membrane	transporter activity	Pf01773, Pf07662, Pf07670		KPN_02744	nupC
High	A6TGF7	Branched-chain amino acid aminotransferase OS=Klebsiella pneumoniae subsp. pneumoniae (strain ATCC 700721 / MGH 78578) GN=ilvE PE=3 SV=1	18.956	15	3	5	3	1	309	33.9	6	16.38	metabolic process		catalytic activity	Pf01063		KPN_04269	ilvE	Metabolic pathways; 2-Oxocarboxylic acid metabolism; Valine, leucine and isoleucine biosynthesis; Biosynthesis of antibiotics; Biosynthesis of amino acids; Pantothenate and CoA biosynthesis; Cysteine and methionine metabolism; Biosynthesis of secondary metabolites; Valine, leucine and isoleucine degradation
High	A6TAZ8	Putative transcriptional repressor (IclR family) OS=Klebsiella pneumoniae subsp. pneumoniae (strain ATCC 700721 / MGH 78578) GN=kdgR PE=4 SV=1	18.948	19	5	9	5	1	263	30	5.34	21.11	metabolic process;regulation of biological process		DNA binding	Pf01614, Pf09339, Pf12840, Pf13412		KPN_02343	kdgR
High	A6TAE1	Murein lipoprotein OS=Klebsiella pneumoniae subsp. pneumoniae (strain ATCC 700721 / MGH 78578) GN=lpp PE=4 SV=1	18.889	33	2	10	2	1	78	8.4	8.87	36.88		membrane		Pf04728	29489900	KPN_02134	lpp; LG71_RS15115
High	A6TD43	Sulfate adenylyltransferase subunit 1 OS=Klebsiella pneumoniae subsp. pneumoniae (strain ATCC 700721 / MGH 78578) GN=cysN PE=3 SV=1	18.844	13	4	9	4	1	475	52.5	5.26	23.09	metabolic process		catalytic activity;nucleotide binding	Pf00009, Pf01926, Pf02421, Pf03144		KPN_03113	cysN	Metabolic pathways; Microbial metabolism in diverse environments; Sulfur metabolism; Purine metabolism; Biosynthesis of antibiotics; Monobactam biosynthesis; Selenocompound metabolism
High	A6TD69	Probable serine transporter OS=Klebsiella pneumoniae subsp. pneumoniae (strain ATCC 700721 / MGH 78578) GN=sdaC PE=4 SV=1	18.766	6	2	5	2	1	429	46.8	9.28	18.35	transport	membrane	transporter activity	Pf03222		KPN_03139	sdaC
High	A6TCM4	Outer membrane protein assembly factor BamE OS=Klebsiella pneumoniae subsp. pneumoniae (strain ATCC 700721 / MGH 78578) GN=smpA PE=3 SV=1	18.761	42	2	6	2	1	113	12.4	8.94	20.97	cell organization and biogenesis	membrane		Pf04355		KPN_02939	smpA
High	A6T5R3	Uncharacterized protein OS=Klebsiella pneumoniae subsp. pneumoniae (strain ATCC 700721 / MGH 78578) GN=ybcJ PE=4 SV=1	18.737	46	3	6	3	1	70	7.4	7.28	19.07			RNA binding	Pf13275		KPN_00483	ybcJ
High	A6T9S8	Dipeptide transport protein OS=Klebsiella pneumoniae subsp. pneumoniae (strain ATCC 700721 / MGH 78578) GN=KPN_01918 PE=4 SV=1	18.736	11	4	6	4	1	532	59.1	6.64	19.2	transport			Pf00496		KPN_01918	KPN_01918
High	A6TEI9	Ribosome maturation factor RimP OS=Klebsiella pneumoniae subsp. pneumoniae (strain ATCC 700721 / MGH 78578) GN=rimP PE=3 SV=2	18.68	35	4	12	4	1	150	16.7	4.7	31.75		cytoplasm		Pf02576			yhbC
High	A6TBC3	Histidinol dehydrogenase OS=Klebsiella pneumoniae subsp. pneumoniae (strain ATCC 700721 / MGH 78578) GN=hisD PE=3 SV=1	18.631	16	3	6	3	1	434	45.6	5.02	20.56	metabolic process		catalytic activity;metal ion binding;nucleotide binding	Pf00815		KPN_02476	hisD	Metabolic pathways; Histidine metabolism; Biosynthesis of amino acids; Biosynthesis of secondary metabolites
High	A6TC01	Bifunctional protein FolC OS=Klebsiella pneumoniae subsp. pneumoniae (strain ATCC 700721 / MGH 78578) GN=folC PE=3 SV=1	18.567	23	5	8	5	1	422	45.1	5.58	15.48	metabolic process		catalytic activity;nucleotide binding	Pf02875, Pf08245		KPN_02705	folC	Metabolic pathways; Folate biosynthesis
High	A6TA01	Ribonuclease T OS=Klebsiella pneumoniae subsp. pneumoniae (strain ATCC 700721 / MGH 78578) GN=rnt PE=3 SV=1	18.56	26	3	6	3	1	215	23.6	5.71	19.88	metabolic process		catalytic activity;metal ion binding	Pf00929		KPN_01991	rnt
High	A6T5I3	DNA-binding protein HU-beta, NS1 (HU-1) OS=Klebsiella pneumoniae subsp. pneumoniae (strain ATCC 700721 / MGH 78578) GN=hupB PE=3 SV=1	18.537	43	2	21	2	1	90	9.1	9.77	83.08	cell organization and biogenesis;metabolic process		DNA binding	Pf00216	31868989	KPN_00402	hupB; APT61_RS17305; GLAD_RS06285
High	A6T709	UPF0434 protein KPN78578_09190 OS=Klebsiella pneumoniae subsp. pneumoniae (strain ATCC 700721 / MGH 78578) GN=KPN78578_09190 PE=3 SV=1	18.523	50	3	9	3	1	60	6.8	5	30.19				Pf03966, Pf10080		KPN_00944	ycaR
High	A6TG56	Ribokinase OS=Klebsiella pneumoniae subsp. pneumoniae (strain ATCC 700721 / MGH 78578) GN=rbsK PE=3 SV=1	18.521	25	3	7	3	1	310	32.3	5.49	24.01	metabolic process	cytoplasm	catalytic activity;metal ion binding;nucleotide binding	Pf00294, Pf08543		KPN_04157	rbsK	Pentose phosphate pathway
High	A6T4Y2	3-hydroxyacyl-[acyl-carrier-protein] dehydratase FabZ OS=Klebsiella pneumoniae subsp. pneumoniae (strain ATCC 700721 / MGH 78578) GN=fabZ PE=3 SV=1	18.465	28	4	10	4	1	151	17	6.93	25.94	metabolic process	cytoplasm	catalytic activity	Pf07977	32370735	KPN_00193	fabZ; AB182_RS20850	Metabolic pathways; Fatty acid biosynthesis; Fatty acid metabolism; Biotin metabolism
High	A6TG03	DNA polymerase III subunit beta OS=Klebsiella pneumoniae subsp. pneumoniae (strain ATCC 700721 / MGH 78578) GN=dnaN PE=4 SV=1	18.441	13	3	6	3	1	366	40.5	5.39	15.83	metabolic process	cytoplasm	catalytic activity;DNA binding	Pf00712, Pf02767, Pf02768		KPN_04104	dnaN	Metabolic pathways; Purine metabolism; Homologous recombination; Mismatch repair; DNA replication; Pyrimidine metabolism
High	A6T4M5	Ribosomal RNA small subunit methyltransferase H OS=Klebsiella pneumoniae subsp. pneumoniae (strain ATCC 700721 / MGH 78578) GN=rsmH PE=3 SV=1	18.437	17	3	6	3	1	313	34.8	7.17	22.68	metabolic process	cytoplasm	catalytic activity	Pf01795		KPN_00086	mraW
High	A6TEG9	Putative periplasmic protein OS=Klebsiella pneumoniae subsp. pneumoniae (strain ATCC 700721 / MGH 78578) GN=yraP PE=4 SV=1	18.404	25	3	6	3	1	191	20	9.31	23.14				Pf04972		KPN_03558	yraP
High	A6THD2	Peptide methionine sulfoxide reductase MsrA OS=Klebsiella pneumoniae subsp. pneumoniae (strain ATCC 700721 / MGH 78578) GN=msrA PE=3 SV=1	18.395	35	4	7	4	1	232	25.7	6.02	21.61	metabolic process		catalytic activity	Pf01625		KPN_04615	msrA
High	A6TGP4	Putative phosphotransferase system, lactose/cellobiose-specific IIB subunit OS=Klebsiella pneumoniae subsp. pneumoniae (strain ATCC 700721 / MGH 78578) GN=KPN_04369 PE=4 SV=1	18.394	27	2	7	2	1	90	9.8	6.73	22.69	transport		catalytic activity;transporter activity	Pf02302		KPN_04369	KPN_04369	Starch and sucrose metabolism; Phosphotransferase system (PTS)
High	A6TDX0	Probable Fe(2+)-trafficking protein OS=Klebsiella pneumoniae subsp. pneumoniae (strain ATCC 700721 / MGH 78578) GN=KPN78578_33300 PE=3 SV=1	18.393	57	4	8	4	1	91	10.9	6.29	23.71			metal ion binding	Pf04362		KPN_03394	yggX
High	A6TCK2	Pseudouridine synthase OS=Klebsiella pneumoniae subsp. pneumoniae (strain ATCC 700721 / MGH 78578) GN=rluD PE=3 SV=1	18.282	24	4	7	4	1	326	37.1	6.81	20.97	metabolic process		catalytic activity;RNA binding	Pf00849, Pf01479		KPN_02917	rluD
High	A6TH52	10 kDa chaperonin OS=Klebsiella pneumoniae subsp. pneumoniae (strain ATCC 700721 / MGH 78578) GN=groS PE=3 SV=1	18.278	42	3	23	3	1	97	10.4	5.5	75.32	metabolic process	cytoplasm	nucleotide binding	Pf00166		KPN_04532	groES
High	A6TD63	Flavodoxin OS=Klebsiella pneumoniae subsp. pneumoniae (strain ATCC 700721 / MGH 78578) GN=yqcA PE=4 SV=1	18.232	26	2	5	2	1	147	16	4.34	25.03	metabolic process		nucleotide binding	Pf00258		KPN_03133	yqcA
High	A6T521	Na(+)-translocating NADH-quinone reductase subunit A OS=Klebsiella pneumoniae subsp. pneumoniae (strain ATCC 700721 / MGH 78578) GN=nqrA PE=3 SV=1	18.227	19	5	6	5	1	447	48.4	7.31	13.32	metabolic process;transport		catalytic activity	Pf00364, Pf02749, Pf05896, Pf11973, Pf12700, Pf13375		KPN_00239	KPN_00239
High	A6TBQ0	Elongation factor P-like protein OS=Klebsiella pneumoniae subsp. pneumoniae (strain ATCC 700721 / MGH 78578) GN=KPN78578_25600 PE=3 SV=1	18.136	27	3	7	3	1	190	21.5	5.01	19.28	metabolic process	cytoplasm	RNA binding	Pf01132, Pf08207, Pf09285		KPN_02603	yeiP
High	A6TDU9	Agmatinase OS=Klebsiella pneumoniae subsp. pneumoniae (strain ATCC 700721 / MGH 78578) GN=speB PE=3 SV=1	18.126	15	3	6	3	1	306	33.5	5.29	16.16	metabolic process		catalytic activity;metal ion binding	Pf00491		KPN_03373	speB	Metabolic pathways; Arginine and proline metabolism
High	A6TA06	HTH-type transcriptional repressor PurR OS=Klebsiella pneumoniae subsp. pneumoniae (strain ATCC 700721 / MGH 78578) GN=purR PE=3 SV=1	18.053	13	3	4	3	1	341	38	6.62	13.41	metabolic process;regulation of biological process		DNA binding	Pf00356, Pf00532, Pf13377, Pf13407		KPN_01996	purR
High	A6TG00	Conserved protein, phophatase-like domain OS=Klebsiella pneumoniae subsp. pneumoniae (strain ATCC 700721 / MGH 78578) GN=yidA PE=4 SV=1	17.99	19	3	4	3	1	270	29.5	5.03	13.31			catalytic activity	Pf00702, Pf05116, Pf08282		KPN_04101	yidA
High	A6TGD6	Glycerol dehydrogenase OS=Klebsiella pneumoniae subsp. pneumoniae (strain ATCC 700721 / MGH 78578) GN=gldA PE=4 SV=1	17.881	19	3	6	3	1	367	38.7	5.03	21.49	metabolic process		catalytic activity;metal ion binding	Pf00465, Pf01761, Pf13685		KPN_04241	gldA	Metabolic pathways; Glycerolipid metabolism; Propanoate metabolism
High	A6T9U9	Uncharacterized protein OS=Klebsiella pneumoniae subsp. pneumoniae (strain ATCC 700721 / MGH 78578) GN=ydcL PE=4 SV=1	17.867	23	3	8	3	1	222	24.3	8.47	22.42				Pf11769		KPN_01939	ydcL
High	A6TCE0	Sulfurtransferase OS=Klebsiella pneumoniae subsp. pneumoniae (strain ATCC 700721 / MGH 78578) GN=sseA PE=4 SV=1	17.863	18	4	9	4	1	285	31.2	4.75	23.47			catalytic activity	Pf00581		KPN_02851	sseA	Metabolic pathways; Microbial metabolism in diverse environments; Sulfur metabolism; Cysteine and methionine metabolism; Sulfur relay system
High	A6TEY0	30S ribosomal protein S12 OS=Klebsiella pneumoniae subsp. pneumoniae (strain ATCC 700721 / MGH 78578) GN=rpsL PE=3 SV=1	17.84	41	4	25	4	1	124	13.7	10.87	74.4	metabolic process	ribosome	RNA binding;structural molecule activity	Pf00164	29380903	KPN_03727	rpsL; AB185_RS09360	Ribosome
High	A6TB33	Probable transcriptional regulatory protein KPN78578_23430 OS=Klebsiella pneumoniae subsp. pneumoniae (strain ATCC 700721 / MGH 78578) GN=KPN78578_23430 PE=3 SV=1	17.84	16	3	8	3	1	246	26.3	4.86	22.24	metabolic process;regulation of biological process	cytoplasm	DNA binding	Pf01709		KPN_02378	yebC
High	A6TB03	Uncharacterized protein OS=Klebsiella pneumoniae subsp. pneumoniae (strain ATCC 700721 / MGH 78578) GN=yebR PE=4 SV=1	17.726	38	4	5	4	1	165	18	4.91	14.41			protein binding	Pf01590, Pf13185, Pf13492		KPN_02348	yebR
High	A6TBH9	Putative protease OS=Klebsiella pneumoniae subsp. pneumoniae (strain ATCC 700721 / MGH 78578) GN=yegQ PE=4 SV=1	17.673	10	2	4	2	1	453	51.1	6.29	16.66	metabolic process		catalytic activity	Pf01136		KPN_02532	yegQ
High	A6T8F7	Pyruvate-flavodoxin oxidoreductase OS=Klebsiella pneumoniae subsp. pneumoniae (strain ATCC 700721 / MGH 78578) GN=ydbK PE=3 SV=1	17.67	6	3	7	3	1	1175	128.2	5.85	25.76	metabolic process;transport		catalytic activity;metal ion binding	Pf00037, Pf01558, Pf01855, Pf02775, Pf10371, Pf12837, Pf12838, Pf13183, Pf13187, Pf13237, Pf13484, Pf13534, Pf13746, Pf14697		KPN_01446	ydbK	Citrate cycle (TCA cycle); Metabolic pathways; Microbial metabolism in diverse environments; Biosynthesis of antibiotics; Butanoate metabolism; Carbon metabolism; Pyruvate metabolism; Glycolysis / Gluconeogenesis
High	A6T6W3	Putative lipoprotein OS=Klebsiella pneumoniae subsp. pneumoniae (strain ATCC 700721 / MGH 78578) GN=ybjP PE=4 SV=1	17.66	27	3	4	3	1	171	18.6	7.06	15.95				Pf12642		KPN_00898	ybjP
High	A6TEX0	50S ribosomal protein L23 OS=Klebsiella pneumoniae subsp. pneumoniae (strain ATCC 700721 / MGH 78578) GN=rplW PE=3 SV=1	17.601	27	2	59	2	1	100	11.2	9.94	223.79	metabolic process	ribosome	RNA binding;structural molecule activity	Pf00276	29379856; 31656001; 32365847	KPN_03717	rplW; AB185_RS09415; AL524_RS00880; AB182_RS27745	Ribosome
High	A6TBG8	Putative heat shock protein OS=Klebsiella pneumoniae subsp. pneumoniae (strain ATCC 700721 / MGH 78578) GN=yegD PE=4 SV=1	17.589	23	5	8	5	1	456	49.6	5.15	20.83	cell organization and biogenesis			Pf00012, Pf06406, Pf06723		KPN_02521	yegD
High	A6TAI4	50S ribosomal protein L20 OS=Klebsiella pneumoniae subsp. pneumoniae (strain ATCC 700721 / MGH 78578) GN=rplT PE=3 SV=1	17.547	35	6	24	6	1	118	13.5	11.47	44.86	metabolic process	ribosome	RNA binding;structural molecule activity	Pf00453	31659084	KPN_02177	rplT; AL524_RS16400	Ribosome
High	A6T4F8	30S ribosomal protein S20 OS=Klebsiella pneumoniae subsp. pneumoniae (strain ATCC 700721 / MGH 78578) GN=rpsT PE=4 SV=1	17.497	49	3	25	3	1	61	6.7	10.36	59.96	metabolic process	ribosome	RNA binding;structural molecule activity	Pf01649		KPN_00018	rpsT	Ribosome
High	A6T706	Lipid A export ATP-binding/permease protein MsbA OS=Klebsiella pneumoniae subsp. pneumoniae (strain ATCC 700721 / MGH 78578) GN=msbA PE=3 SV=1	17.491	12	5	5	5	1	582	64.5	7.97	7.95	transport	membrane	catalytic activity;nucleotide binding;transporter activity	Pf00005, Pf00664		KPN_00941	msbA	ABC transporters
High	A6T4G3	4-hydroxy-3-methylbut-2-enyl diphosphate reductase OS=Klebsiella pneumoniae subsp. pneumoniae (strain ATCC 700721 / MGH 78578) GN=ispH PE=3 SV=1	17.486	11	2	5	2	1	316	34.4	5.2	17.33	metabolic process		catalytic activity;metal ion binding	Pf02401		KPN_00024	ispH	Metabolic pathways; Terpenoid backbone biosynthesis; Biosynthesis of antibiotics; Biosynthesis of secondary metabolites
High	A6TGC9	Bifunctional aspartate kinase II/homoserine dehydrogenase II OS=Klebsiella pneumoniae subsp. pneumoniae (strain ATCC 700721 / MGH 78578) GN=metL PE=4 SV=1	17.469	11	5	8	5	1	810	88.7	5.94	17.83	metabolic process		catalytic activity;nucleotide binding	Pf00696, Pf00742, Pf03447		KPN_04234	metL	Metabolic pathways; Microbial metabolism in diverse environments; Biosynthesis of antibiotics; Monobactam biosynthesis; Biosynthesis of amino acids; Cysteine and methionine metabolism; Biosynthesis of secondary metabolites; Lysine biosynthesis; Glycine, serine and threonine metabolism
High	A6TC59	Sulfate/thiosulfate import ATP-binding protein CysA OS=Klebsiella pneumoniae subsp. pneumoniae (strain ATCC 700721 / MGH 78578) GN=cysA PE=3 SV=1	17.467	18	3	8	3	1	364	40.8	8.4	21.66	transport	membrane	catalytic activity;nucleotide binding;transporter activity	Pf00005, Pf02463, Pf03193, Pf05783, Pf12857, Pf13304, Pf13558		KPN_02770	cysA	Sulfur metabolism; ABC transporters
High	A6TEU3	Potassium transporter peripheral membrane component OS=Klebsiella pneumoniae subsp. pneumoniae (strain ATCC 700721 / MGH 78578) GN=trkA PE=4 SV=1	17.447	9	2	6	2	1	458	50.2	6.11	25.11	metabolic process;transport	membrane	catalytic activity;transporter activity	Pf02080, Pf02254, Pf05045, Pf13241		KPN_03690	trkA
High	A6T7X1	Uncharacterized protein OS=Klebsiella pneumoniae subsp. pneumoniae (strain ATCC 700721 / MGH 78578) GN=yciO PE=4 SV=1	17.405	38	5	11	5	1	206	23.1	5.97	26.55			RNA binding	Pf01300		KPN_01259	yciO
High	A6TAX5	Cell division topological specificity factor OS=Klebsiella pneumoniae subsp. pneumoniae (strain ATCC 700721 / MGH 78578) GN=minE PE=3 SV=1	17.31	51	4	8	4	1	89	10.3	5.24	19.79	cell division;regulation of biological process			Pf03776	29381598	KPN_02320	minE; AB185_RS18325
High	A6TFJ3	PTS family enzyme IICB/enzyme IIA OS=Klebsiella pneumoniae subsp. pneumoniae (strain ATCC 700721 / MGH 78578) GN=mtlA PE=4 SV=1	17.207	17	4	5	4	1	635	67.7	6.43	13.9	metabolic process;transport	membrane	catalytic activity;transporter activity	Pf00359, Pf02378		KPN_03942	mtlA	Fructose and mannose metabolism; Phosphotransferase system (PTS)
High	A6T4T2	Poly(A) polymerase I OS=Klebsiella pneumoniae subsp. pneumoniae (strain ATCC 700721 / MGH 78578) GN=pcnB PE=3 SV=1	17.207	13	5	10	5	1	453	52.4	9.61	22.63	metabolic process		catalytic activity;nucleotide binding;RNA binding	Pf01743, Pf12626, Pf12627		KPN_00143	pcnB	RNA degradation
High	A6TCT6	Uncharacterized protein OS=Klebsiella pneumoniae subsp. pneumoniae (strain ATCC 700721 / MGH 78578) GN=ygaM PE=4 SV=1	17.199	36	2	5	2	1	115	12.6	6.52	23.83	response to stimulus	membrane		Pf05957		KPN_03001	ygaM
High	A6T742	Ribosomal RNA large subunit methyltransferase K/L OS=Klebsiella pneumoniae subsp. pneumoniae (strain ATCC 700721 / MGH 78578) GN=rlmL PE=3 SV=1	17.103	7	3	8	3	1	701	78.9	8.63	23.86	metabolic process	cytoplasm	catalytic activity;RNA binding	Pf01170, Pf02926, Pf03602, Pf10672, Pf13659		KPN_00977	rlmL
High	A6TG04	Chromosomal replication initiator protein DnaA OS=Klebsiella pneumoniae subsp. pneumoniae (strain ATCC 700721 / MGH 78578) GN=dnaA PE=3 SV=1	17.088	18	5	5	5	1	444	49.7	9.04	10.12	metabolic process;regulation of biological process	cytoplasm	DNA binding;nucleotide binding	Pf00308, Pf08299, Pf11638		KPN_04105	dnaA	Two-component system
High	A6TDH0	Putative reductase, NAD(P)-linked OS=Klebsiella pneumoniae subsp. pneumoniae (strain ATCC 700721 / MGH 78578) GN=tas PE=4 SV=1	17.061	11	2	8	2	1	346	38.5	7.06	30.37	metabolic process		catalytic activity;DNA binding	Pf00248, Pf01527		KPN_03243	tas
High	A6TH77	Phosphatidylserine decarboxylase proenzyme OS=Klebsiella pneumoniae subsp. pneumoniae (strain ATCC 700721 / MGH 78578) GN=psd PE=3 SV=1	17.02	23	5	8	5	1	320	35.5	6.43	14.28	metabolic process	membrane	catalytic activity	Pf02666		KPN_04557	psd	Metabolic pathways; Glycerophospholipid metabolism; Biosynthesis of secondary metabolites
High	A6TGF8	Dihydroxy-acid dehydratase OS=Klebsiella pneumoniae subsp. pneumoniae (strain ATCC 700721 / MGH 78578) GN=ilvD PE=3 SV=1	17.002	11	4	5	4	1	616	65.7	5.81	13.92	metabolic process		catalytic activity;metal ion binding	Pf00920		KPN_04270	ilvD	Metabolic pathways; 2-Oxocarboxylic acid metabolism; Valine, leucine and isoleucine biosynthesis; Biosynthesis of antibiotics; Biosynthesis of amino acids; Pantothenate and CoA biosynthesis; Biosynthesis of secondary metabolites
High	A6TDF2	N-acetylmuramoyl-L-alanine amidase OS=Klebsiella pneumoniae subsp. pneumoniae (strain ATCC 700721 / MGH 78578) GN=amiC PE=4 SV=1	16.986	10	3	4	3	1	417	45.4	9.69	14.6	metabolic process		catalytic activity	Pf01520, Pf11741		KPN_03225	amiC	Cationic antimicrobial peptide (CAMP) resistance
High	A6TAY1	Uncharacterized protein OS=Klebsiella pneumoniae subsp. pneumoniae (strain ATCC 700721 / MGH 78578) GN=yoaB PE=4 SV=1	16.963	22	2	6	2	1	114	12.5	5	18.36				Pf01042		KPN_02326	yoaB
High	A6TBS0	Nucleoid-associated protein KPN78578_25800 OS=Klebsiella pneumoniae subsp. pneumoniae (strain ATCC 700721 / MGH 78578) GN=KPN78578_25800 PE=3 SV=1	16.901	15	4	8	4	1	335	37.9	4.86	22.57		cytoplasm		Pf04245		KPN_02623	yejK
High	A6TEL6	Arabinose 5-phosphate isomerase OS=Klebsiella pneumoniae subsp. pneumoniae (strain ATCC 700721 / MGH 78578) GN=yrbH PE=1 SV=1	16.836	22	3	11	3	1	334	35.8	5.87	39.44	metabolic process		catalytic activity;metal ion binding	Pf00571, Pf01380		KPN_03607	yrbH	Metabolic pathways; Lipopolysaccharide biosynthesis
High	A6TCE7	Chaperone protein HscA OS=Klebsiella pneumoniae subsp. pneumoniae (strain ATCC 700721 / MGH 78578) GN=hscA PE=3 SV=1	16.791	8	3	6	3	1	616	65.4	5.1	11.94	cell organization and biogenesis;metabolic process		catalytic activity;nucleotide binding;protein binding	Pf00012, Pf06723		KPN_02858	hscA
High	A6TFB8	Ribosomal RNA large subunit methyltransferase J OS=Klebsiella pneumoniae subsp. pneumoniae (strain ATCC 700721 / MGH 78578) GN=yhiR PE=3 SV=1	16.593	19	3	5	3	1	280	32	8.28	18.95	metabolic process		catalytic activity;RNA binding	Pf04378		KPN_03865	yhiR
High	A6TBZ8	Amidophosphoribosyltransferase OS=Klebsiella pneumoniae subsp. pneumoniae (strain ATCC 700721 / MGH 78578) GN=purF PE=3 SV=1	16.512	6	2	11	2	1	505	56.5	5.59	39.91	metabolic process		catalytic activity;metal ion binding	Pf00156, Pf00310, Pf13522, Pf13537		KPN_02702	purF	Metabolic pathways; Purine metabolism; Biosynthesis of antibiotics; Biosynthesis of secondary metabolites; Alanine, aspartate and glutamate metabolism
High	A6T682	Regulator of nucleoside diphosphate kinase OS=Klebsiella pneumoniae subsp. pneumoniae (strain ATCC 700721 / MGH 78578) GN=rnk PE=3 SV=1	16.497	36	2	7	2	1	140	15.4	4.79	30.84	metabolic process;regulation of biological process		catalytic activity;DNA binding;protein binding	Pf01272, Pf14760		KPN_00653	rnk
High	A6T504	2,5-diketo-D-gluconate reductase B OS=Klebsiella pneumoniae subsp. pneumoniae (strain ATCC 700721 / MGH 78578) GN=dkgB PE=4 SV=1	16.492	24	2	4	2	1	267	29.3	5.08	16.38	metabolic process		catalytic activity	Pf00248		KPN_00221	dkgB
High	A6T8P0	Transcriptional regulation of aerobic, anaerobic respiration, osmotic balance OS=Klebsiella pneumoniae subsp. pneumoniae (strain ATCC 700721 / MGH 78578) GN=fnr PE=4 SV=1	16.483	18	2	4	2	1	152	16.9	9.14	14.87	metabolic process;regulation of biological process		DNA binding	Pf00325, Pf13545		KPN_01530	fnr
High	A6TC86	Phosphate acetyltransferase OS=Klebsiella pneumoniae subsp. pneumoniae (strain ATCC 700721 / MGH 78578) GN=maeB PE=4 SV=1	16.459	8	3	4	3	1	759	82.3	5.54	12.71	metabolic process		catalytic activity;metal ion binding;nucleotide binding	Pf00208, Pf00390, Pf01515, Pf03949		KPN_02797	maeB	Metabolic pathways; Microbial metabolism in diverse environments; Carbon metabolism; Pyruvate metabolism
High	A6THT8	Carbon starvation protein OS=Klebsiella pneumoniae subsp. pneumoniae (strain ATCC 700721 / MGH 78578) GN=yjiY PE=4 SV=1	16.409	8	5	8	5	1	716	77.1	8.91	19.64	cell communication;response to stimulus	membrane		Pf02554, Pf13722		KPN_04776	yjiY
High	A6T8T0	Putative Zn-dependent carboxypeptidase OS=Klebsiella pneumoniae subsp. pneumoniae (strain ATCC 700721 / MGH 78578) GN=KPN_01570 PE=4 SV=1	16.402	13	4	5	4	1	495	56.4	5.41	11.61	metabolic process		catalytic activity;metal ion binding	Pf02074		KPN_01570	KPN_01570
High	A6T9Z1	Transcriptional regulator SlyA OS=Klebsiella pneumoniae subsp. pneumoniae (strain ATCC 700721 / MGH 78578) GN=slyA PE=3 SV=1	16.356	33	4	6	4	1	146	16.8	7.56	13.86	metabolic process;regulation of biological process		DNA binding	Pf01047, Pf12802, Pf13463		KPN_01981	slyA
High	A6TEH5	Uncharacterized protein OS=Klebsiella pneumoniae subsp. pneumoniae (strain ATCC 700721 / MGH 78578) GN=yhbS PE=4 SV=1	16.323	34	4	5	4	1	167	18.5	4.64	12.99			catalytic activity	Pf00583, Pf13508, Pf13527		KPN_03564	yhbS
High	A6TEP0	Cell division protein ZapE OS=Klebsiella pneumoniae subsp. pneumoniae (strain ATCC 700721 / MGH 78578) GN=yhcM PE=3 SV=1	16.308	11	3	4	3	1	375	42.5	6.8	12.78	cell division	cytoplasm	catalytic activity;nucleotide binding	Pf03969		KPN_03631	yhcM
High	A6TBR3	Pseudouridine synthase OS=Klebsiella pneumoniae subsp. pneumoniae (strain ATCC 700721 / MGH 78578) GN=rsuA PE=3 SV=1	16.248	22	2	5	2	1	239	26.6	6.32	16.84	metabolic process		catalytic activity;RNA binding	Pf00849, Pf01479		KPN_02616	rsuA
High	A6T7E8	Uncharacterized protein OS=Klebsiella pneumoniae subsp. pneumoniae (strain ATCC 700721 / MGH 78578) GN=yceD PE=4 SV=1	16.143	17	3	5	3	1	173	19.3	4.68	16.19				Pf02620		KPN_01086	yceD
High	A6T7Y5	GTP cyclohydrolase-2 OS=Klebsiella pneumoniae subsp. pneumoniae (strain ATCC 700721 / MGH 78578) GN=ribA PE=3 SV=1	16.112	43	4	8	4	1	200	22.2	6.2	17.63	metabolic process		catalytic activity;metal ion binding;nucleotide binding	Pf00925		KPN_01273	ribA	Quorum sensing; Metabolic pathways; Riboflavin metabolism; Biosynthesis of secondary metabolites
High	A6TH72	Succinate dehydrogenase iron-sulfur subunit OS=Klebsiella pneumoniae subsp. pneumoniae (strain ATCC 700721 / MGH 78578) GN=frdB PE=3 SV=1	16.088	19	3	5	3	1	244	27.2	7.3	15.61	metabolic process		catalytic activity;metal ion binding	Pf13085, Pf13183, Pf13237, Pf13484, Pf13534		KPN_04552	frdB	Citrate cycle (TCA cycle); Metabolic pathways; Microbial metabolism in diverse environments; Biosynthesis of antibiotics; Butanoate metabolism; Oxidative phosphorylation; Two-component system; Carbon metabolism; Pyruvate metabolism; Biosynthesis of secondary metabolites
High	A6TBX6	Aspartate aminotransferase OS=Klebsiella pneumoniae subsp. pneumoniae (strain ATCC 700721 / MGH 78578) GN=yfbQ PE=4 SV=1	16.069	8	2	5	2	1	405	45.5	6.25	19.96	metabolic process		catalytic activity	Pf00155, Pf00266, Pf01041, Pf01053, Pf01212		KPN_02680	yfbQ	Metabolic pathways; 2-Oxocarboxylic acid metabolism; Valine, leucine and isoleucine biosynthesis; Biosynthesis of antibiotics; Biosynthesis of amino acids; Arginine biosynthesis; Biosynthesis of secondary metabolites; Alanine, aspartate and glutamate metabolism
High	A6T9H9	Catalase-peroxidase OS=Klebsiella pneumoniae subsp. pneumoniae (strain ATCC 700721 / MGH 78578) GN=katG PE=3 SV=1	15.988	6	2	5	2	1	725	78.9	5.47	16.11	metabolic process;response to stimulus		antioxidant activity;catalytic activity;metal ion binding	Pf00141		KPN_01819	KPN_01819	Metabolic pathways; Phenylalanine metabolism; Tryptophan metabolism; Biosynthesis of secondary metabolites
High	A6TBP5	PTS family enzyme IIB'BC, fructose-specific OS=Klebsiella pneumoniae subsp. pneumoniae (strain ATCC 700721 / MGH 78578) GN=fruA PE=4 SV=1	15.949	13	3	7	3	1	564	57.5	8.85	25.86	transport	membrane	catalytic activity;transporter activity	Pf02302, Pf02378		KPN_02598	fruA	Metabolic pathways; Microbial metabolism in diverse environments; Fructose and mannose metabolism; Phosphotransferase system (PTS)
High	A6TFK5	Glutaredoxin 3 OS=Klebsiella pneumoniae subsp. pneumoniae (strain ATCC 700721 / MGH 78578) GN=grxC PE=4 SV=1	15.867	49	3	9	3	1	83	9.1	6.52	20.98	cellular homeostasis;metabolic process;regulation of biological process;transport	cytoplasm	catalytic activity;protein binding	Pf00462, Pf05768, Pf13409, Pf13417		KPN_03954	grxC
High	A6TFP1	Putative alpha helix protein OS=Klebsiella pneumoniae subsp. pneumoniae (strain ATCC 700721 / MGH 78578) GN=yicC PE=4 SV=1	15.837	16	3	7	3	1	287	33	5.12	17.02				Pf03755, Pf08340		KPN_03990	yicC
High	A6T5N8	Inosine-guanosine kinase OS=Klebsiella pneumoniae subsp. pneumoniae (strain ATCC 700721 / MGH 78578) GN=gsk PE=4 SV=1	15.81	14	3	7	3	1	434	48.1	6.1	12.37	metabolic process		catalytic activity	Pf00294		KPN_00458	gsk	Purine metabolism
High	A6T791	Glucose-1-phosphatase OS=Klebsiella pneumoniae subsp. pneumoniae (strain ATCC 700721 / MGH 78578) GN=agp PE=4 SV=1	15.774	12	2	4	2	1	421	46.2	6.79	19.3			catalytic activity	Pf00328		KPN_01027	agp	Microbial metabolism in diverse environments; Glycolysis / Gluconeogenesis
High	A6T533	UPF0255 protein KPN78578_02430 OS=Klebsiella pneumoniae subsp. pneumoniae (strain ATCC 700721 / MGH 78578) GN=KPN78578_02430 PE=3 SV=1	15.634	15	5	5	5	1	414	46.9	6.96	8.42				Pf06500, Pf12697		KPN_00251	frsA
High	A6TAW4	D-amino acid dehydrogenase OS=Klebsiella pneumoniae subsp. pneumoniae (strain ATCC 700721 / MGH 78578) GN=dadA PE=3 SV=1	15.622	11	3	5	3	1	432	47.2	7.55	15.95	metabolic process		catalytic activity;nucleotide binding	Pf00070, Pf01262, Pf01266, Pf02558, Pf03486, Pf03721, Pf07992, Pf13450		KPN_02309	dadA	Phenylalanine metabolism
High	A6TFZ0	Small heat shock protein IbpA OS=Klebsiella pneumoniae subsp. pneumoniae (strain ATCC 700721 / MGH 78578) GN=ibpA PE=3 SV=1	15.621	23	3	6	3	1	152	17.4	5.17	11.47	regulation of biological process	cytoplasm		Pf00011		KPN_04091	ibpA
High	A6TEQ4	Arginine repressor OS=Klebsiella pneumoniae subsp. pneumoniae (strain ATCC 700721 / MGH 78578) GN=argR PE=3 SV=1	15.536	28	2	4	2	1	156	17	5.35	12.68	cell organization and biogenesis;metabolic process;regulation of biological process	cytoplasm	DNA binding	Pf01316, Pf02863		KPN_03645	argR
High	A6TEV4	50S ribosomal protein L30 OS=Klebsiella pneumoniae subsp. pneumoniae (strain ATCC 700721 / MGH 78578) GN=rpmD PE=3 SV=1	15.534	59	4	17	4	1	59	6.5	10.96	32.9	metabolic process	ribosome	structural molecule activity	Pf00327	29456661; 31660795; 32366106	KPN_03701	rpmD; CSK29544_RS06505; AL524_RS25275; AB182_RS27825	Ribosome
High	A6TBS1	UPF0352 protein KPN78578_25810 OS=Klebsiella pneumoniae subsp. pneumoniae (strain ATCC 700721 / MGH 78578) GN=KPN78578_25810 PE=3 SV=1	15.523	49	2	6	2	1	75	8.2	5.15	15.81				Pf07208		KPN_02624	yejL
High	A6T4P6	GMP reductase OS=Klebsiella pneumoniae subsp. pneumoniae (strain ATCC 700721 / MGH 78578) GN=guaC PE=3 SV=1	15.492	17	3	8	3	1	347	37.3	6.73	18.15	metabolic process		catalytic activity;metal ion binding	Pf00478		KPN_00107	guaC	Purine metabolism
High	A6T5V4	Putative aldo/keto reductase OS=Klebsiella pneumoniae subsp. pneumoniae (strain ATCC 700721 / MGH 78578) GN=KPN_00525 PE=4 SV=1	15.446	15	2	6	2	1	317	34.1	6.15	20.61				Pf00248		KPN_00525	KPN_00525
High	A6TA37	Uncharacterized protein OS=Klebsiella pneumoniae subsp. pneumoniae (strain ATCC 700721 / MGH 78578) GN=KPN_02030 PE=4 SV=1	15.414	44	3	6	3	1	108	12.1	4.84	21.29	metabolic process		catalytic activity	Pf04828		KPN_02030	KPN_02030
High	A6T7R5	Cytoplasmic asparaginase I OS=Klebsiella pneumoniae subsp. pneumoniae (strain ATCC 700721 / MGH 78578) GN=ansA PE=3 SV=1	15.387	19	2	6	2	1	339	37	5.87	26.36	metabolic process		catalytic activity	Pf00710		KPN_01203	ansA	Metabolic pathways; Cyanoamino acid metabolism; Biosynthesis of secondary metabolites; Alanine, aspartate and glutamate metabolism
High	A6T4Z2	UPF0253 protein yaeP OS=Klebsiella pneumoniae subsp. pneumoniae (strain ATCC 700721 / MGH 78578) GN=yaeP PE=3 SV=1	15.376	52	2	4	2	1	71	7.7	4.7	16.08				Pf06786		KPN_00203	yaeP
High	A6T7Z3	UPF0509 protein KPN78578_12530 OS=Klebsiella pneumoniae subsp. pneumoniae (strain ATCC 700721 / MGH 78578) GN=KPN78578_12530 PE=3 SV=1	15.364	71	2	3	2	1	59	6.5	4.59	11.81						KPN_01281	KPN_01281
High	A6TAI1	Integration host factor subunit alpha OS=Klebsiella pneumoniae subsp. pneumoniae (strain ATCC 700721 / MGH 78578) GN=ihfA PE=3 SV=1	15.292	32	3	9	3	1	99	11.3	9.7	17.04	metabolic process;regulation of biological process		DNA binding	Pf00216		KPN_02174	ihfA
High	A6T8K4	Acetylornithine/succinyldiaminopimelate aminotransferase OS=Klebsiella pneumoniae subsp. pneumoniae (strain ATCC 700721 / MGH 78578) GN=argD PE=3 SV=1	15.289	13	3	5	3	1	401	42.4	6.76	15.8	metabolic process	cytoplasm	catalytic activity	Pf00155, Pf00202		KPN_01493	KPN_01493	Metabolic pathways; Arginine and proline metabolism
High	A6T8L9	Uncharacterized protein OS=Klebsiella pneumoniae subsp. pneumoniae (strain ATCC 700721 / MGH 78578) GN=KPN_01509 PE=4 SV=1	15.28	31	2	6	2	1	67	7.3	7.9	14.07				Pf14001		KPN_01509	KPN_01509
High	A6TFQ9	Periplasmic sulfate-binding protein OS=Klebsiella pneumoniae subsp. pneumoniae (strain ATCC 700721 / MGH 78578) GN=sbp PE=4 SV=1	15.278	15	3	7	3	1	329	36.6	8.15	18.97	transport		catalytic activity;transporter activity	Pf01547, Pf12727, Pf13343, Pf13416, Pf13531		KPN_04008	sbp	Sulfur metabolism; ABC transporters
High	A6T7J5	Peptidase T OS=Klebsiella pneumoniae subsp. pneumoniae (strain ATCC 700721 / MGH 78578) GN=pepT PE=3 SV=1	15.268	15	3	4	3	1	422	46.2	5.66	13.89	metabolic process	cytoplasm	catalytic activity;metal ion binding	Pf01546, Pf05343, Pf07687		KPN_01133	pepT
High	A6T7F9	DNA polymerase III subunit delta OS=Klebsiella pneumoniae subsp. pneumoniae (strain ATCC 700721 / MGH 78578) GN=holB PE=4 SV=1	15.258	20	3	4	3	1	334	37.1	6.9	12.71	metabolic process		catalytic activity;DNA binding	Pf09115, Pf13177		KPN_01097	holB	Metabolic pathways; Purine metabolism; Homologous recombination; Mismatch repair; DNA replication; Pyrimidine metabolism
High	A6T6Q6	DNA protection during starvation protein OS=Klebsiella pneumoniae subsp. pneumoniae (strain ATCC 700721 / MGH 78578) GN=dps PE=3 SV=1	15.117	24	3	4	3	1	167	18.7	6.04	12.32	cell organization and biogenesis;cellular homeostasis;metabolic process;response to stimulus	cytoplasm	catalytic activity;DNA binding;metal ion binding	Pf00210		KPN_00841	dps
High	A6T6S5	Molybdopterin biosynthesis protein OS=Klebsiella pneumoniae subsp. pneumoniae (strain ATCC 700721 / MGH 78578) GN=moeA PE=4 SV=1	15.023	23	4	7	4	1	411	44	5.47	20.13	metabolic process			Pf00994, Pf03453, Pf03454		KPN_00860	moeA	Metabolic pathways; Folate biosynthesis
High	A6TEB0	Putative enzyme, ferredoxin reductase-like, FAD-linked, NADP-linked OS=Klebsiella pneumoniae subsp. pneumoniae (strain ATCC 700721 / MGH 78578) GN=yqjH PE=4 SV=1	14.997	31	4	7	4	1	258	29.1	5.54	15.51	metabolic process		catalytic activity	Pf04954, Pf08021		KPN_03499	yqjH
High	A6TEY6	Protein SlyX OS=Klebsiella pneumoniae subsp. pneumoniae (strain ATCC 700721 / MGH 78578) GN=slyX PE=3 SV=1	14.881	44	2	3	2	1	72	8.4	5.68	10.56				Pf04102		KPN_03733	slyX
High	A6TB60	Uncharacterized protein OS=Klebsiella pneumoniae subsp. pneumoniae (strain ATCC 700721 / MGH 78578) GN=yecA PE=3 SV=1	14.854	18	2	5	2	1	222	24.7	4.36	14.83				Pf02810, Pf03695		KPN_02405	yecA
High	A6TGJ3	Uncharacterized protein OS=Klebsiella pneumoniae subsp. pneumoniae (strain ATCC 700721 / MGH 78578) GN=yigA PE=4 SV=1	14.755	18	2	4	2	1	235	26.5	7.08	6.19				Pf04340		KPN_04309	yigA
High	A6T5F5	Exodeoxyribonuclease 7 small subunit OS=Klebsiella pneumoniae subsp. pneumoniae (strain ATCC 700721 / MGH 78578) GN=xseB PE=3 SV=1	14.725	48	2	6	2	1	80	8.8	4.31	21.34	metabolic process	cytoplasm	catalytic activity	Pf02609, Pf06738		KPN_00374	xseB	Mismatch repair
High	A6TD94	Membrane-bound lytic murein transglycosylase A OS=Klebsiella pneumoniae subsp. pneumoniae (strain ATCC 700721 / MGH 78578) GN=mltA PE=4 SV=1	14.658	19	3	6	3	1	365	40.3	9.01	14.75	cell organization and biogenesis;metabolic process	membrane	catalytic activity	Pf03562, Pf06725		KPN_03164	mltA
High	A6TBG5	Deoxycytidine triphosphate deaminase OS=Klebsiella pneumoniae subsp. pneumoniae (strain ATCC 700721 / MGH 78578) GN=dcd PE=3 SV=1	14.587	20	3	9	3	1	193	21.2	6.21	17.24	metabolic process		catalytic activity	Pf00692, Pf06559		KPN_02518	dcd	Metabolic pathways; Pyrimidine metabolism
High	A6T8J5	Helicase, ATP-dependent OS=Klebsiella pneumoniae subsp. pneumoniae (strain ATCC 700721 / MGH 78578) GN=hrpA PE=4 SV=1	14.577	3	2	6	2	1	1300	148.7	7.65	18.61			catalytic activity;nucleotide binding	Pf00270, Pf00271, Pf04408, Pf07717, Pf11898		KPN_01484	hrpA
High	A6T6B8	N-acetylglucosamine metabolism OS=Klebsiella pneumoniae subsp. pneumoniae (strain ATCC 700721 / MGH 78578) GN=nagD PE=4 SV=1	14.562	20	3	6	3	1	250	27.3	5.6	11.42				Pf00702, Pf13242, Pf13344, Pf13419		KPN_00696	nagD
High	A6TGU3	Maltose transport protein (ABC superfamily, membrane) OS=Klebsiella pneumoniae subsp. pneumoniae (strain ATCC 700721 / MGH 78578) GN=malF PE=3 SV=1	14.542	12	3	5	3	1	514	57.1	8.06	13.05	transport	membrane		Pf00528, Pf14785		KPN_04422	malF	ABC transporters
High	A6T6L3	Conserved protein, phosphatidylethanolamine-binding domain OS=Klebsiella pneumoniae subsp. pneumoniae (strain ATCC 700721 / MGH 78578) GN=ybhB PE=4 SV=1	14.438	32	2	4	2	1	158	16.9	5.43	9.57				Pf01161		KPN_00798	ybhB
High	A6TA14	Cytokinin riboside 5'-monophosphate phosphoribohydrolase OS=Klebsiella pneumoniae subsp. pneumoniae (strain ATCC 700721 / MGH 78578) GN=KPN_02004 PE=3 SV=1	14.42	23	2	6	2	1	192	20.8	6.02	16.11	metabolic process		catalytic activity	Pf03641		KPN_02004	KPN_02004
High	A6TFM3	Kdo transferase OS=Klebsiella pneumoniae subsp. pneumoniae (strain ATCC 700721 / MGH 78578) GN=waaA PE=4 SV=1	14.403	14	3	6	3	1	424	47.7	9.58	14.5			catalytic activity	Pf00534, Pf04413		KPN_03972	waaA	Metabolic pathways; Lipopolysaccharide biosynthesis
High	A6TBC7	1-(5-phosphoribosyl)-5-[(5-phosphoribosylamino)methylideneamino] imidazole-4-carboxamide isomerase OS=Klebsiella pneumoniae subsp. pneumoniae (strain ATCC 700721 / MGH 78578) GN=hisA PE=3 SV=1	14.377	22	2	3	2	1	245	26	5.48	16.45	metabolic process	cytoplasm	catalytic activity	Pf00977		KPN_02480	hisA	Metabolic pathways; Histidine metabolism; Biosynthesis of amino acids; Biosynthesis of secondary metabolites
High	A6TC94	Succinyl-diaminopimelate desuccinylase OS=Klebsiella pneumoniae subsp. pneumoniae (strain ATCC 700721 / MGH 78578) GN=dapE PE=3 SV=1	14.339	12	3	7	3	1	375	41.4	5.97	21.37	metabolic process		catalytic activity;metal ion binding	Pf01546, Pf07687		KPN_02805	dapE	Metabolic pathways; Microbial metabolism in diverse environments; Biosynthesis of amino acids; Lysine biosynthesis
High	A6TGG2	Peptidylprolyl isomerase OS=Klebsiella pneumoniae subsp. pneumoniae (strain ATCC 700721 / MGH 78578) GN=ppiC PE=4 SV=1	14.314	47	3	7	3	1	93	10.3	9.1	12.96	metabolic process		catalytic activity	Pf00639, Pf13145, Pf13616		KPN_04274	ppiC
High	A6TCL6	Ribosome maturation factor RimM OS=Klebsiella pneumoniae subsp. pneumoniae (strain ATCC 700721 / MGH 78578) GN=rimM PE=3 SV=1	14.306	26	3	7	3	1	182	20.6	4.82	17.18	metabolic process	cytoplasm;ribosome		Pf01782, Pf05239		KPN_02931	rimM
High	A6T9B8	Putative cell envelope integrity inner membrane protein TolA OS=Klebsiella pneumoniae subsp. pneumoniae (strain ATCC 700721 / MGH 78578) GN=KPN_01758 PE=4 SV=1	14.265	14	2	6	2	1	162	17.2	5.81	24.3						KPN_01758	KPN_01758
High	A6TFN5	Ribonuclease PH OS=Klebsiella pneumoniae subsp. pneumoniae (strain ATCC 700721 / MGH 78578) GN=rph PE=3 SV=1	14.166	21	3	7	3	1	238	25.3	5.71	23.61	metabolic process		catalytic activity;RNA binding	Pf01138, Pf03725		KPN_03984	rph
High	A6T5E1	Protein-export membrane protein SecF OS=Klebsiella pneumoniae subsp. pneumoniae (strain ATCC 700721 / MGH 78578) GN=secF PE=3 SV=1	14.121	10	2	4	2	1	323	35.5	6.07	15.54	transport	membrane	transporter activity	Pf02355, Pf07549		KPN_00360	secF	Protein export; Bacterial secretion system
High	A6TEN6	Stringent starvation protein B OS=Klebsiella pneumoniae subsp. pneumoniae (strain ATCC 700721 / MGH 78578) GN=sspB PE=4 SV=1	14.097	42	4	7	4	1	164	18	4.5	14.42				Pf04386		KPN_03627	sspB
High	A6T6G5	Cell envelope integrity inner membrane protein TolA OS=Klebsiella pneumoniae subsp. pneumoniae (strain ATCC 700721 / MGH 78578) GN=tolA PE=4 SV=1	13.989	10	2	2	2	1	437	44.3	9.19	7.51	transport	membrane	transporter activity	Pf06519		KPN_00743	tolA
High	A6T7B9	Probable phosphatase KPN78578_10290 OS=Klebsiella pneumoniae subsp. pneumoniae (strain ATCC 700721 / MGH 78578) GN=KPN78578_10290 PE=3 SV=1	13.925	13	3	7	3	1	245	27	5.97	18.83			catalytic activity;metal ion binding;receptor activity;signal transducer activity	Pf02811		KPN_01057	ycdX
High	A6T7S5	Sulfurtransferase OS=Klebsiella pneumoniae subsp. pneumoniae (strain ATCC 700721 / MGH 78578) GN=ynjE PE=4 SV=1	13.912	20	4	6	4	1	435	47.8	6.7	20.36			catalytic activity	Pf00581		KPN_01213	ynjE	Metabolic pathways; Microbial metabolism in diverse environments; Sulfur metabolism; Cysteine and methionine metabolism; Sulfur relay system
High	A6TCW6	Membrane-bound lytic murein transglycosylase B OS=Klebsiella pneumoniae subsp. pneumoniae (strain ATCC 700721 / MGH 78578) GN=mltB PE=4 SV=1	13.862	26	4	6	4	1	329	36.4	7.21	11.76				Pf13406		KPN_03036	mltB
High	A6TBK4	Uncharacterized protein OS=Klebsiella pneumoniae subsp. pneumoniae (strain ATCC 700721 / MGH 78578) GN=yohN PE=1 SV=1	13.827	62	3	8	3	1	105	11.9	6.79	14.07				Pf11776		KPN_02557	yohN
High	A6TFM2	Putative glycosyltransferase OS=Klebsiella pneumoniae subsp. pneumoniae (strain ATCC 700721 / MGH 78578) GN=KPN_03971 PE=4 SV=1	13.787	10	2	3	2	1	329	38.8	7.68	8.97			catalytic activity	Pf00535, Pf10111, Pf13641, Pf13704		KPN_03971	KPN_03971
High	A6TES8	DNA-binding protein Fis OS=Klebsiella pneumoniae subsp. pneumoniae (strain ATCC 700721 / MGH 78578) GN=fis PE=3 SV=1	13.779	59	2	5	2	1	98	11.2	9.35	13.19	metabolic process;regulation of biological process		DNA binding	Pf02954, Pf06322	8911232	KPN_03670	fis
High	A6TH79	Oligoribonuclease OS=Klebsiella pneumoniae subsp. pneumoniae (strain ATCC 700721 / MGH 78578) GN=orn PE=3 SV=1	13.731	25	4	5	4	1	181	20.7	5.41	10.38	metabolic process	cytoplasm	catalytic activity	Pf00929		KPN_04559	orn
High	A6TFB3	Universal stress protein OS=Klebsiella pneumoniae subsp. pneumoniae (strain ATCC 700721 / MGH 78578) GN=uspA PE=3 SV=1	13.722	39	2	7	2	1	145	16.2	5.16	33.77	response to stimulus	cytoplasm		Pf00582		KPN_03860	uspA
High	A6T5Q8	N5-carboxyaminoimidazole ribonucleotide mutase OS=Klebsiella pneumoniae subsp. pneumoniae (strain ATCC 700721 / MGH 78578) GN=purE PE=3 SV=1	13.721	40	3	10	3	1	169	17.6	6.52	27.24	metabolic process		catalytic activity	Pf00731, Pf06877		KPN_00478	purE	Metabolic pathways; Purine metabolism; Biosynthesis of antibiotics; Biosynthesis of secondary metabolites
High	A6TEL1	Putative transport protein (ABC superfamily, atp_bind and membrane) OS=Klebsiella pneumoniae subsp. pneumoniae (strain ATCC 700721 / MGH 78578) GN=yrbC PE=4 SV=1	13.7	18	4	5	4	1	211	23.9	9.45	11.44				Pf05494		KPN_03602	yrbC	ABC transporters
High	A6THE4	UDP-N-acetylmuramate--L-alanyl-gamma-D-glutamyl-meso-2,6-diaminoheptandioate ligase OS=Klebsiella pneumoniae subsp. pneumoniae (strain ATCC 700721 / MGH 78578) GN=mpl PE=3 SV=1	13.601	9	2	4	2	1	445	48.5	5.9	9.31	cell division;cell organization and biogenesis;metabolic process;regulation of biological process		catalytic activity;nucleotide binding	Pf01225, Pf02875, Pf08245		KPN_04627	mpl
High	A6T5E9	N utilization substance protein B homolog OS=Klebsiella pneumoniae subsp. pneumoniae (strain ATCC 700721 / MGH 78578) GN=nusB PE=3 SV=1	13.538	37	3	7	3	1	139	15.8	6.8	20.78	metabolic process;regulation of biological process		RNA binding	Pf01029		KPN_00368	nusB
High	A6T5D7	S-adenosylmethionine:tRNA ribosyltransferase-isomerase OS=Klebsiella pneumoniae subsp. pneumoniae (strain ATCC 700721 / MGH 78578) GN=queA PE=3 SV=1	13.507	17	3	4	3	1	354	39.1	5.55	5.52	metabolic process	cytoplasm	catalytic activity	Pf02547		KPN_00356	queA
High	A6TCE8	Co-chaperone protein HscB OS=Klebsiella pneumoniae subsp. pneumoniae (strain ATCC 700721 / MGH 78578) GN=hscB PE=3 SV=1	13.479	27	2	4	2	1	171	19.8	5.16	11.58	cell organization and biogenesis;metabolic process;regulation of biological process		enzyme regulator activity;protein binding	Pf00226, Pf07743		KPN_02859	hscB
High	A6TGB4	Two-component sensor protein OS=Klebsiella pneumoniae subsp. pneumoniae (strain ATCC 700721 / MGH 78578) GN=cpxA PE=4 SV=1	13.469	11	3	5	3	1	457	51.7	5.96	16.43	metabolic process;regulation of biological process;response to stimulus	membrane	catalytic activity;nucleotide binding;receptor activity;signal transducer activity	Pf00512, Pf00672, Pf02518, Pf13581, Pf13589		KPN_04219	cpxA	Two-component system; Cationic antimicrobial peptide (CAMP) resistance
High	A6T4Y3	Acyl-[acyl-carrier-protein]--UDP-N-acetylglucosamine O-acyltransferase OS=Klebsiella pneumoniae subsp. pneumoniae (strain ATCC 700721 / MGH 78578) GN=lpxA PE=3 SV=1	13.464	18	2	5	2	1	262	28.1	6.95	20.17	metabolic process	cytoplasm	catalytic activity	Pf00132, Pf13720		KPN_00194	lpxA	Metabolic pathways; Lipopolysaccharide biosynthesis; Cationic antimicrobial peptide (CAMP) resistance
High	A6TEE8	2-hydroxy-3-oxopropionate reductase OS=Klebsiella pneumoniae subsp. pneumoniae (strain ATCC 700721 / MGH 78578) GN=garR PE=3 SV=1	13.453	25	3	4	3	1	296	30.7	5.9	12.26	metabolic process		catalytic activity;nucleotide binding	Pf03446, Pf03807, Pf05222, Pf14833		KPN_03537	garR	Metabolic pathways; Glyoxylate and dicarboxylate metabolism
High	A6TEV9	30S ribosomal protein S14 OS=Klebsiella pneumoniae subsp. pneumoniae (strain ATCC 700721 / MGH 78578) GN=rpsN PE=3 SV=1	13.438	20	2	20	2	1	96	11	11.33	37.95	metabolic process	ribosome	RNA binding;structural molecule activity	Pf00253		KPN_03706	rpsN	Ribosome
High	A6TD38	2-C-methyl-D-erythritol 2,4-cyclodiphosphate synthase OS=Klebsiella pneumoniae subsp. pneumoniae (strain ATCC 700721 / MGH 78578) GN=ispF PE=3 SV=1	13.416	22	2	3	2	1	159	16.9	6.52	11.41	metabolic process		catalytic activity;metal ion binding	Pf02542		KPN_03108	ispF	Metabolic pathways; Terpenoid backbone biosynthesis; Biosynthesis of antibiotics; Biosynthesis of secondary metabolites
High	A6THZ0	Peptide chain release factor 3 OS=Klebsiella pneumoniae subsp. pneumoniae (strain ATCC 700721 / MGH 78578) GN=prfC PE=3 SV=1	13.38	13	4	7	4	1	529	59.6	5.9	14.71	cell organization and biogenesis;metabolic process	cytoplasm	catalytic activity;nucleotide binding	Pf00009, Pf03144		KPN_04831	prfC
High	A6T8W7	Beta-lactamase OS=Klebsiella pneumoniae subsp. pneumoniae (strain ATCC 700721 / MGH 78578) GN=KPN_01607 PE=3 SV=1	13.296	14	3	6	3	1	286	31.2	7.91	16.54	metabolic process;response to stimulus		catalytic activity	Pf00144, Pf00768, Pf13354		KPN_01607	KPN_01607	beta-Lactam resistance
High	A6T9Y4	Pyridoxal kinase PdxY OS=Klebsiella pneumoniae subsp. pneumoniae (strain ATCC 700721 / MGH 78578) GN=pdxY PE=3 SV=1	13.29	30	4	8	4	1	286	30.8	6.25	19.69	metabolic process		catalytic activity;metal ion binding;nucleotide binding	Pf00294, Pf08543		KPN_01974	pdxY	Metabolic pathways; Vitamin B6 metabolism
High	A6TBT7	Ubiquinone biosynthesis O-methyltransferase OS=Klebsiella pneumoniae subsp. pneumoniae (strain ATCC 700721 / MGH 78578) GN=ubiG PE=3 SV=1	13.273	17	3	4	3	1	242	26.6	6.6	10.12	metabolic process		catalytic activity	Pf01209, Pf02353, Pf05175, Pf05401, Pf06325, Pf08241, Pf08242, Pf12847, Pf13489, Pf13649, Pf13659, Pf13847		KPN_02641	ubiG	Metabolic pathways; Ubiquinone and other terpenoid-quinone biosynthesis; Biosynthesis of secondary metabolites
High	A6TFP7	Guanylate kinase OS=Klebsiella pneumoniae subsp. pneumoniae (strain ATCC 700721 / MGH 78578) GN=gmk PE=3 SV=1	13.272	12	2	6	2	1	207	23.3	6.9	12.39	metabolic process	cytoplasm	catalytic activity;nucleotide binding	Pf00625, Pf03193, Pf13671		KPN_03996	gmk	Metabolic pathways; Purine metabolism
High	A6T4V3	Penicillin-binding protein 1B OS=Klebsiella pneumoniae subsp. pneumoniae (strain ATCC 700721 / MGH 78578) GN=mrcB PE=3 SV=1	13.202	7	3	9	3	1	854	95.6	9.2	17.95	cell organization and biogenesis;metabolic process;regulation of biological process;response to stimulus	membrane	catalytic activity	Pf00905, Pf00912, Pf14812, Pf14814		KPN_00164	mrcB	Peptidoglycan biosynthesis
High	A6TED7	Uncharacterized protein OS=Klebsiella pneumoniae subsp. pneumoniae (strain ATCC 700721 / MGH 78578) GN=yqjD PE=4 SV=1	13.166	26	2	3	2	1	101	11	5.63	10.52	response to stimulus	membrane		Pf05957		KPN_03526	yqjD
High	A6T4W7	UPF0325 protein KPN78578_01770 OS=Klebsiella pneumoniae subsp. pneumoniae (strain ATCC 700721 / MGH 78578) GN=KPN78578_01770 PE=3 SV=1	13.047	38	4	9	4	1	128	15.1	7.18	17.2				Pf11944		KPN_00178	yaeH
High	A6TA00	Lactoylglutathione lyase OS=Klebsiella pneumoniae subsp. pneumoniae (strain ATCC 700721 / MGH 78578) GN=gloA PE=3 SV=1	12.943	29	3	8	3	1	135	14.8	4.81	25.23			catalytic activity;metal ion binding	Pf00903, Pf12681, Pf13669, Pf14506		KPN_01990	gloA	Pyruvate metabolism
High	A6TD39	2-C-methyl-D-erythritol 4-phosphate cytidylyltransferase OS=Klebsiella pneumoniae subsp. pneumoniae (strain ATCC 700721 / MGH 78578) GN=ispD PE=3 SV=1	12.941	19	2	3	2	1	236	25.6	6.93	6.94	metabolic process		catalytic activity	Pf01128, Pf12804		KPN_03109	ispD	Metabolic pathways; Terpenoid backbone biosynthesis; Biosynthesis of antibiotics; Biosynthesis of secondary metabolites
High	A6TAN9	Peptide chain release factor 1 OS=Klebsiella pneumoniae subsp. pneumoniae (strain ATCC 700721 / MGH 78578) GN=prfA PE=3 SV=1	12.786	11	3	5	3	1	360	40.3	5.21	14.21	cell organization and biogenesis;metabolic process	cytoplasm	RNA binding	Pf00472, Pf03462		KPN_02234	prfA
High	A6T561	Gamma-glutamyl phosphate reductase OS=Klebsiella pneumoniae subsp. pneumoniae (strain ATCC 700721 / MGH 78578) GN=proA PE=3 SV=1	12.714	8	2	5	2	1	417	44.8	5.74	18.97	metabolic process	cytoplasm	catalytic activity;nucleotide binding	Pf00171		KPN_00280	proA	Metabolic pathways; Arginine and proline metabolism; Biosynthesis of antibiotics; Carbapenem biosynthesis; Biosynthesis of amino acids; Biosynthesis of secondary metabolites
High	A6TFG7	Glyoxylate/hydroxypyruvate reductase B OS=Klebsiella pneumoniae subsp. pneumoniae (strain ATCC 700721 / MGH 78578) GN=ghrB PE=3 SV=1	12.682	24	3	8	3	1	323	35.4	6.23	22.65	metabolic process	cytoplasm	catalytic activity;nucleotide binding	Pf00389, Pf02826		KPN_03915	tkrA	Metabolic pathways; Pentose phosphate pathway; Microbial metabolism in diverse environments
High	A6TGV2	LexA repressor OS=Klebsiella pneumoniae subsp. pneumoniae (strain ATCC 700721 / MGH 78578) GN=lexA PE=3 SV=1	12.607	14	2	3	2	1	202	22.3	6.4	9.58	cell communication;metabolic process;regulation of biological process;response to stimulus		catalytic activity;DNA binding	Pf00717, Pf01067, Pf01726		KPN_04431	lexA
High	A6TGQ7	DNA-binding protein HU-alpha (HU-2) OS=Klebsiella pneumoniae subsp. pneumoniae (strain ATCC 700721 / MGH 78578) GN=hupA PE=3 SV=1	12.583	43	3	4	3	1	90	9.5	9.58	11.14	cell organization and biogenesis;metabolic process		DNA binding	Pf00216, Pf14908	29458138	KPN_04382	hupA; CSK29544_RS03125
High	A6T6L0	Urocanate hydratase OS=Klebsiella pneumoniae subsp. pneumoniae (strain ATCC 700721 / MGH 78578) GN=hutU PE=3 SV=1	12.537	8	3	4	3	1	562	61.5	6.4	9.76	metabolic process	cytoplasm	catalytic activity	Pf01175, Pf01973		KPN_00795	KPN_00795	Metabolic pathways; Histidine metabolism
High	A6T6B3	Endoribonuclease YbeY OS=Klebsiella pneumoniae subsp. pneumoniae (strain ATCC 700721 / MGH 78578) GN=ybeY PE=3 SV=1	12.504	30	2	6	2	1	157	17.7	4.26	21.43	metabolic process	cytoplasm	catalytic activity;metal ion binding	Pf02130		KPN_00684	ybeY
High	A6THT6	Putative synthesis protein OS=Klebsiella pneumoniae subsp. pneumoniae (strain ATCC 700721 / MGH 78578) GN=yjiA PE=4 SV=1	12.393	7	2	4	2	1	322	36.2	4.81	10.9				Pf02492, Pf07683, Pf13401		KPN_04774	yjiA
High	A6T4Q6	Transcriptional regulator of pyruvate dehydrogenase complex OS=Klebsiella pneumoniae subsp. pneumoniae (strain ATCC 700721 / MGH 78578) GN=pdhR PE=4 SV=1	12.357	19	2	5	2	1	259	29.9	6.55	8.44	metabolic process;regulation of biological process		DNA binding	Pf00392, Pf01978, Pf07729, Pf08220, Pf12802, Pf14502		KPN_00117	pdhR
High	A6TAG9	Phospho-2-dehydro-3-deoxyheptonate aldolase OS=Klebsiella pneumoniae subsp. pneumoniae (strain ATCC 700721 / MGH 78578) GN=aroH PE=3 SV=1	12.342	14	3	3	3	1	348	38.5	6.86	5.62	metabolic process		catalytic activity	Pf00793		KPN_02162	aroH	Quorum sensing; Metabolic pathways; Phenylalanine, tyrosine and tryptophan biosynthesis; Biosynthesis of antibiotics; Biosynthesis of amino acids; Biosynthesis of secondary metabolites
High	A6T817	Transcriptional regulation of aroF, aroG, tyrA and aromatic amino acid transport OS=Klebsiella pneumoniae subsp. pneumoniae (strain ATCC 700721 / MGH 78578) GN=tyrR PE=4 SV=1	12.317	8	2	6	2	1	513	57.4	6.43	22.41	metabolic process;regulation of biological process		catalytic activity;DNA binding;nucleotide binding;protein binding	Pf00004, Pf00158, Pf00989, Pf07728, Pf08448, Pf13188, Pf13426, Pf14532		KPN_01305	tyrR
High	A6TC23	Lipoprotein OS=Klebsiella pneumoniae subsp. pneumoniae (strain ATCC 700721 / MGH 78578) GN=vacJ PE=4 SV=1	12.296	24	3	7	3	1	253	28.1	5.25	21.1		membrane		Pf04333		KPN_02727	vacJ
High	A6T7F8	Thymidylate kinase OS=Klebsiella pneumoniae subsp. pneumoniae (strain ATCC 700721 / MGH 78578) GN=tmk PE=3 SV=1	12.271	23	3	5	3	1	213	23.5	5.49	11.37	metabolic process		catalytic activity;nucleotide binding	Pf02223		KPN_01096	tmk	Metabolic pathways; Pyrimidine metabolism
High	A6TDR9	2-octaprenyl-6-methoxyphenyl hydroxylase OS=Klebsiella pneumoniae subsp. pneumoniae (strain ATCC 700721 / MGH 78578) GN=ubiH PE=4 SV=1	12.252	19	3	5	3	1	392	42.1	8.43	11.03	metabolic process		catalytic activity;nucleotide binding	Pf01494		KPN_03343	ubiH	Metabolic pathways; Ubiquinone and other terpenoid-quinone biosynthesis; Biosynthesis of secondary metabolites
High	A6TFN2	Nucleoid occlusion factor SlmA OS=Klebsiella pneumoniae subsp. pneumoniae (strain ATCC 700721 / MGH 78578) GN=slmA PE=3 SV=1	12.234	12	2	6	2	1	198	22.8	8.69	23.02	cell division;regulation of biological process	cytoplasm	DNA binding	Pf00440		KPN_03981	slmA
High	A6THE7	UPF0307 protein KPN78578_45570 OS=Klebsiella pneumoniae subsp. pneumoniae (strain ATCC 700721 / MGH 78578) GN=KPN78578_45570 PE=3 SV=1	12.21	21	3	7	3	1	183	21.3	5.35	16.35				Pf04751		KPN_04630	yjgA
High	A6TAL3	Formyltetrahydrofolate deformylase OS=Klebsiella pneumoniae subsp. pneumoniae (strain ATCC 700721 / MGH 78578) GN=purU PE=3 SV=1	12.196	22	3	6	3	1	280	31.8	6.89	11.48	metabolic process		catalytic activity	Pf00551, Pf01842		KPN_02206	purU	One carbon pool by folate; Glyoxylate and dicarboxylate metabolism
High	A6T4I4	Dihydrofolate reductase OS=Klebsiella pneumoniae subsp. pneumoniae (strain ATCC 700721 / MGH 78578) GN=folA PE=3 SV=1	12.187	21	3	5	3	1	159	18	4.83	11.76	metabolic process		catalytic activity;nucleotide binding	Pf00186		KPN_00045	folA	Metabolic pathways; Folate biosynthesis; One carbon pool by folate
High	A6TDZ0	Putative aminotransferase OS=Klebsiella pneumoniae subsp. pneumoniae (strain ATCC 700721 / MGH 78578) GN=KPN_03415 PE=4 SV=1	12.143	11	2	4	2	1	393	43.8	5.77	9.46	metabolic process		catalytic activity	Pf00155, Pf01053, Pf01212, Pf12897		KPN_03415	KPN_03415
High	A6TC62	Thiosulfate binding protein OS=Klebsiella pneumoniae subsp. pneumoniae (strain ATCC 700721 / MGH 78578) GN=cysP PE=4 SV=1	12.131	14	3	5	3	1	338	37.6	8.91	15.74	transport		catalytic activity;transporter activity	Pf01547, Pf12727, Pf13343, Pf13416, Pf13531		KPN_02773	cysP	Sulfur metabolism; ABC transporters
High	A6TA10	Riboflavin synthase subunit alpha OS=Klebsiella pneumoniae subsp. pneumoniae (strain ATCC 700721 / MGH 78578) GN=ribC PE=4 SV=1	12.076	14	2	5	2	1	211	23	5.6	12.28	metabolic process		catalytic activity	Pf00677		KPN_02000	ribC	Metabolic pathways; Riboflavin metabolism; Biosynthesis of secondary metabolites
High	A6T4H8	4-hydroxy-tetrahydrodipicolinate reductase OS=Klebsiella pneumoniae subsp. pneumoniae (strain ATCC 700721 / MGH 78578) GN=dapB PE=3 SV=1	12.067	11	2	4	2	1	273	28.6	6.18	11.47	metabolic process	cytoplasm	catalytic activity	Pf01113, Pf05173		KPN_00039	dapB	Metabolic pathways; Microbial metabolism in diverse environments; Biosynthesis of antibiotics; Monobactam biosynthesis; Biosynthesis of amino acids; Biosynthesis of secondary metabolites; Lysine biosynthesis
High	A6TCB3	Phosphoribosylformylglycinamidine cyclo-ligase OS=Klebsiella pneumoniae subsp. pneumoniae (strain ATCC 700721 / MGH 78578) GN=purM PE=3 SV=1	12.065	13	2	6	2	1	345	36.7	5	17.77	metabolic process	cytoplasm	catalytic activity;nucleotide binding	Pf00586, Pf02769		KPN_02824	purM	Metabolic pathways; Purine metabolism; Biosynthesis of antibiotics; Biosynthesis of secondary metabolites
High	A6T5J7	Glycoprotein/polysaccharide metabolism OS=Klebsiella pneumoniae subsp. pneumoniae (strain ATCC 700721 / MGH 78578) GN=ybaY PE=4 SV=1	12.053	27	2	5	2	1	163	17	7.44	15.77				Pf09619		KPN_00416	ybaY
High	A6TEG5	Ribosomal RNA small subunit methyltransferase I OS=Klebsiella pneumoniae subsp. pneumoniae (strain ATCC 700721 / MGH 78578) GN=yraL PE=3 SV=1	12.014	15	2	2	2	1	287	31.5	6.13	6.26	metabolic process	cytoplasm	catalytic activity	Pf00590		KPN_03554	yraL
High	A6T4S4	Putative ATP-binding component of a transport system OS=Klebsiella pneumoniae subsp. pneumoniae (strain ATCC 700721 / MGH 78578) GN=yadG PE=4 SV=1	12.01	19	3	6	3	1	308	34.6	8.05	15.57			catalytic activity;nucleotide binding	Pf00005, Pf13304, Pf13558		KPN_00135	yadG
High	A6T6B0	Glutamate/aspartate periplasmic binding protein OS=Klebsiella pneumoniae subsp. pneumoniae (strain ATCC 700721 / MGH 78578) GN=gltI PE=4 SV=1	11.858	11	2	3	2	1	318	35	7.9	10.84		membrane	receptor activity;signal transducer activity;transporter activity	Pf00060, Pf00497		KPN_00681	gltI	Two-component system; ABC transporters
High	A6T8U4	UPF0482 protein KPN78578_15540 OS=Klebsiella pneumoniae subsp. pneumoniae (strain ATCC 700721 / MGH 78578) GN=KPN78578_15540 PE=3 SV=1	11.833	22	2	3	2	1	113	12.9	8.65	11.79				Pf06932		KPN_01584	ynfB
High	A6TFG8	Uncharacterized protein OS=Klebsiella pneumoniae subsp. pneumoniae (strain ATCC 700721 / MGH 78578) GN=yiaF PE=4 SV=1	11.8	20	3	5	3	1	223	24.1	6.55	14.25				Pf11254		KPN_03916	yiaF
High	A6T745	Paraquat-inducible protein B OS=Klebsiella pneumoniae subsp. pneumoniae (strain ATCC 700721 / MGH 78578) GN=pqiB PE=4 SV=1	11.714	6	3	5	3	1	545	60.1	8.47	8.11		membrane		Pf02470, Pf10046		KPN_00980	pqiB
High	A6TBP6	Phosphofructokinase OS=Klebsiella pneumoniae subsp. pneumoniae (strain ATCC 700721 / MGH 78578) GN=fruK PE=3 SV=1	11.701	13	2	5	2	1	312	33.8	5.41	15.32	metabolic process		catalytic activity;nucleotide binding	Pf00294, Pf08543		KPN_02599	fruK	Fructose and mannose metabolism
High	A6TC30	Uncharacterized protein OS=Klebsiella pneumoniae subsp. pneumoniae (strain ATCC 700721 / MGH 78578) GN=yfdZ PE=4 SV=1	11.624	8	2	3	2	1	404	45.1	7.52	9.66	metabolic process		catalytic activity	Pf00155, Pf01053, Pf01212		KPN_02735	yfdZ
High	A6T597	Delta-aminolevulinic acid dehydratase OS=Klebsiella pneumoniae subsp. pneumoniae (strain ATCC 700721 / MGH 78578) GN=hemB PE=3 SV=1	11.621	23	4	7	4	1	324	35.4	5.38	18.11	metabolic process		catalytic activity;metal ion binding	Pf00490		KPN_00316	hemB	Metabolic pathways; Porphyrin and chlorophyll metabolism; Biosynthesis of secondary metabolites
High	A6TE34	Uncharacterized protein OS=Klebsiella pneumoniae subsp. pneumoniae (strain ATCC 700721 / MGH 78578) GN=ygiM PE=4 SV=1	11.612	19	3	4	3	1	206	23.1	9.42	9.85		membrane		Pf08239		KPN_03459	ygiM
High	A6TCJ4	Putative thioredoxin-like protein OS=Klebsiella pneumoniae subsp. pneumoniae (strain ATCC 700721 / MGH 78578) GN=trxC PE=4 SV=1	11.588	33	3	5	3	1	141	15.6	5.17	13.33	cellular homeostasis;metabolic process;regulation of biological process		catalytic activity	Pf00085, Pf13098, Pf13905, Pf14595		KPN_02905	trxC
High	A6TGW7	Single-stranded DNA-binding protein OS=Klebsiella pneumoniae subsp. pneumoniae (strain ATCC 700721 / MGH 78578) GN=ssb PE=3 SV=1	11.577	14	2	5	2	1	174	18.7	5.58	15.65	metabolic process;response to stimulus		DNA binding	Pf00436		KPN_04446	ssb	Homologous recombination; Mismatch repair; DNA replication
High	A6T5Y2	Dihydropteridine reductase/oxygen-insensitive NAD(P)H nitroreductase OS=Klebsiella pneumoniae subsp. pneumoniae (strain ATCC 700721 / MGH 78578) GN=nfnB PE=4 SV=1	11.5	23	3	7	3	1	217	23.9	5.83	20.54	metabolic process		catalytic activity	Pf00881		KPN_00553	nfnB	Microbial metabolism in diverse environments; Nitrotoluene degradation
High	A6T6P5	ATP-dependent RNA helicase RhlE OS=Klebsiella pneumoniae subsp. pneumoniae (strain ATCC 700721 / MGH 78578) GN=rhlE PE=3 SV=1	11.465	13	4	6	4	1	451	49.7	10.01	10.73	cell organization and biogenesis	cytoplasm	catalytic activity;DNA binding;nucleotide binding	Pf00270, Pf00271, Pf04851		KPN_00830	rhlE	RNA degradation
High	A6T5D9	Preprotein translocase subunit YajC OS=Klebsiella pneumoniae subsp. pneumoniae (strain ATCC 700721 / MGH 78578) GN=yajC PE=4 SV=1	11.465	21	3	7	3	1	110	11.9	9.63	18.32		membrane		Pf02699		KPN_00358	yajC	Quorum sensing; Protein export; Bacterial secretion system
High	A6T5Y4	Putative regulatory protein OS=Klebsiella pneumoniae subsp. pneumoniae (strain ATCC 700721 / MGH 78578) GN=KPN_00555 PE=4 SV=1	11.39	25	2	9	2	1	193	21.8	6.23	21.64	metabolic process;regulation of biological process		DNA binding	Pf00440		KPN_00555	KPN_00555
High	A6TEL4	Putative ATP-binding component of a transport system OS=Klebsiella pneumoniae subsp. pneumoniae (strain ATCC 700721 / MGH 78578) GN=yrbF PE=4 SV=1	11.388	9	2	3	2	1	290	31.8	7.2	9.22			catalytic activity;nucleotide binding	Pf00005, Pf03193, Pf13304, Pf13481		KPN_03605	yrbF	ABC transporters
High	A6TBC5	Histidine biosynthesis bifunctional protein HisB OS=Klebsiella pneumoniae subsp. pneumoniae (strain ATCC 700721 / MGH 78578) GN=hisB PE=3 SV=1	11.376	8	2	4	2	1	355	40.1	5.67	10.99	metabolic process	cytoplasm	catalytic activity;metal ion binding	Pf00475, Pf08645, Pf13242, Pf13419		KPN_02478	hisB	Metabolic pathways; Histidine metabolism; Biosynthesis of amino acids; Biosynthesis of secondary metabolites
High	A6TDS0	Proline aminopeptidase P II OS=Klebsiella pneumoniae subsp. pneumoniae (strain ATCC 700721 / MGH 78578) GN=pepP PE=4 SV=1	11.356	9	3	5	3	1	438	49.3	5.15	14.03	metabolic process		catalytic activity;metal ion binding	Pf00557, Pf05195		KPN_03344	pepP
High	A6T7G6	Beta-hexosaminidase OS=Klebsiella pneumoniae subsp. pneumoniae (strain ATCC 700721 / MGH 78578) GN=nagZ PE=3 SV=1	11.338	12	3	4	3	1	336	36.9	6.2	10.01	cell division;cell organization and biogenesis;metabolic process;regulation of biological process	cytoplasm	catalytic activity	Pf00933		KPN_01104	nagZ	Metabolic pathways; Amino sugar and nucleotide sugar metabolism; beta-Lactam resistance
High	A6TGI1	TDP-N-acetylfucosamine:lipid II N-acetylfucosaminyltransferase OS=Klebsiella pneumoniae subsp. pneumoniae (strain ATCC 700721 / MGH 78578) GN=wecF PE=3 SV=1	11.294	8	3	5	3	1	358	40.1	7.91	11.72	metabolic process	membrane	catalytic activity	Pf07429		KPN_04293	wecF
High	A6TGV7	tRNA-dihydrouridine(20/20a) synthase OS=Klebsiella pneumoniae subsp. pneumoniae (strain ATCC 700721 / MGH 78578) GN=yjbN PE=3 SV=1	11.284	17	2	4	2	1	313	34.9	6.46	16.48	metabolic process		catalytic activity;nucleotide binding;RNA binding	Pf01207		KPN_04436	yjbN
High	A6TB27	High-affinity zinc uptake system periplasmic protein OS=Klebsiella pneumoniae subsp. pneumoniae (strain ATCC 700721 / MGH 78578) GN=znuA PE=4 SV=1	11.263	19	3	4	3	1	298	32.4	6.06	8.25	transport		metal ion binding	Pf01297		KPN_02372	znuA	ABC transporters
High	A6THH4	Aspartate carbamoyltransferase OS=Klebsiella pneumoniae subsp. pneumoniae (strain ATCC 700721 / MGH 78578) GN=pyrB PE=3 SV=1	11.25	25	3	3	3	1	311	34.2	6.13	6.18	metabolic process		catalytic activity	Pf00185, Pf02729		KPN_04657	pyrB	Metabolic pathways; Alanine, aspartate and glutamate metabolism; Pyrimidine metabolism
High	A6TBL5	Beta-D-glucoside glucohydrolase, periplasmic OS=Klebsiella pneumoniae subsp. pneumoniae (strain ATCC 700721 / MGH 78578) GN=bglX PE=3 SV=1	11.239	6	2	3	2	1	765	83.4	6.16	4.78	metabolic process		catalytic activity	Pf00933, Pf01915, Pf14310		KPN_02568	bglX	Metabolic pathways; Starch and sucrose metabolism; Cyanoamino acid metabolism; Biosynthesis of secondary metabolites
High	A6TEJ9	Uncharacterized protein OS=Klebsiella pneumoniae subsp. pneumoniae (strain ATCC 700721 / MGH 78578) GN=yhbY PE=4 SV=1	11.218	33	3	12	3	1	97	10.7	9.44	20.58			RNA binding	Pf01985		KPN_03590	yhbY
High	A6TDS2	Cell division protein ZapA OS=Klebsiella pneumoniae subsp. pneumoniae (strain ATCC 700721 / MGH 78578) GN=zapA PE=3 SV=1	11.181	26	2	6	2	1	109	12.6	5.58	13.21	cell division;cell organization and biogenesis	cytoplasm		Pf05164		KPN_03346	ygfE
High	A6TGG4	ATP-dependent DNA helicase Rep OS=Klebsiella pneumoniae subsp. pneumoniae (strain ATCC 700721 / MGH 78578) GN=rep PE=3 SV=1	11.091	7	2	5	2	1	673	76.8	7.01	14.74	metabolic process		catalytic activity;DNA binding;nucleotide binding	Pf00580, Pf01443, Pf13086, Pf13245, Pf13361, Pf13538, Pf13604		KPN_04276	rep
High	A6T4I7	Ribosomal RNA small subunit methyltransferase A OS=Klebsiella pneumoniae subsp. pneumoniae (strain ATCC 700721 / MGH 78578) GN=rsmA PE=3 SV=1	11.071	14	2	2	2	1	273	30.6	8.02	5.16	metabolic process	cytoplasm	catalytic activity;RNA binding	Pf00398		KPN_00048	ksgA
High	A6T713	S-adenosylmethionine-dependent methyltransferase OS=Klebsiella pneumoniae subsp. pneumoniae (strain ATCC 700721 / MGH 78578) GN=smtA PE=4 SV=1	11.035	13	2	3	2	1	270	30.6	7.62	9.39	metabolic process		catalytic activity	Pf08241, Pf08242, Pf12847, Pf13489, Pf13649, Pf13659, Pf13679, Pf13847		KPN_00948	smtA
High	A6T7U6	Phospho-beta-glucosidase, NAD(P)-binding (Cellobiose-6-phosphate hydrolase) OS=Klebsiella pneumoniae subsp. pneumoniae (strain ATCC 700721 / MGH 78578) GN=celF PE=3 SV=1	10.965	7	2	4	2	1	448	50.2	6.3	12.66	metabolic process		catalytic activity	Pf02056, Pf11975		KPN_01234	celF	Starch and sucrose metabolism; Glycolysis / Gluconeogenesis
High	A6T4L2	3-dehydroquinate dehydratase OS=Klebsiella pneumoniae subsp. pneumoniae (strain ATCC 700721 / MGH 78578) GN=aroD PE=3 SV=2	10.957	16	2	5	2	1	251	27.2	5.67	11.91	metabolic process		catalytic activity	Pf01487, Pf03537				Metabolic pathways; Phenylalanine, tyrosine and tryptophan biosynthesis; Biosynthesis of antibiotics; Biosynthesis of amino acids; Biosynthesis of secondary metabolites
High	A6T6E4	Putative carboxylase OS=Klebsiella pneumoniae subsp. pneumoniae (strain ATCC 700721 / MGH 78578) GN=ybgJ PE=4 SV=1	10.943	24	2	5	2	1	218	24.4	5.1	14.32				Pf02682		KPN_00722	ybgJ
High	A6TH23	Putative alkylphosphonate uptake protein in phosphonate metabolism OS=Klebsiella pneumoniae subsp. pneumoniae (strain ATCC 700721 / MGH 78578) GN=phnA PE=4 SV=1	10.938	30	2	3	2	1	92	10.1	5.92	5.21				Pf03831, Pf08274		KPN_04502	phnA	Microbial metabolism in diverse environments
High	A6TE30	Uncharacterized protein OS=Klebsiella pneumoniae subsp. pneumoniae (strain ATCC 700721 / MGH 78578) GN=yqiC PE=4 SV=1	10.921	48	3	7	3	1	90	10.4	5.57	12.5				Pf04380		KPN_03455	yqiC
High	A6T6B9	Transcriptional repressor of genes for catabolic enzyme (NagC/XylR (ROK) family) OS=Klebsiella pneumoniae subsp. pneumoniae (strain ATCC 700721 / MGH 78578) GN=nagC PE=4 SV=1	10.761	13	3	3	3	1	406	44.3	7.68	7.83	metabolic process;regulation of biological process		DNA binding	Pf00480, Pf01047, Pf01325, Pf13412		KPN_00697	nagC
High	A6T6A2	LPS-assembly lipoprotein LptE OS=Klebsiella pneumoniae subsp. pneumoniae (strain ATCC 700721 / MGH 78578) GN=rlpB PE=3 SV=1	10.699	14	2	4	2	1	190	20.6	6.8	12.09	cell organization and biogenesis	membrane		Pf04390		KPN_00673	rlpB
High	A6T5P2	Cys-tRNA(Pro)/Cys-tRNA(Cys) deacylase OS=Klebsiella pneumoniae subsp. pneumoniae (strain ATCC 700721 / MGH 78578) GN=ybaK PE=3 SV=1	10.688	23	2	4	2	1	159	17.1	8.81	8.92	metabolic process;regulation of biological process		catalytic activity	Pf04073		KPN_00462	ybaK
High	A6TEU2	Ribosomal RNA small subunit methyltransferase B OS=Klebsiella pneumoniae subsp. pneumoniae (strain ATCC 700721 / MGH 78578) GN=rsmB PE=3 SV=1	10.683	6	2	5	2	1	431	48.5	7.81	14.38	metabolic process;regulation of biological process	cytoplasm	catalytic activity;RNA binding	Pf01029, Pf01189, Pf01728, Pf03602, Pf05175, Pf09445, Pf12847, Pf13659, Pf13847		KPN_03689	rrmB
High	A6TAM2	Pleiotrophic regulation of anaerobic respiration OS=Klebsiella pneumoniae subsp. pneumoniae (strain ATCC 700721 / MGH 78578) GN=narL PE=4 SV=1	10.683	16	2	4	2	1	216	23.9	6.42	8.63	metabolic process;regulation of biological process;response to stimulus		DNA binding	Pf00072, Pf00196, Pf08281, Pf13384, Pf13936		KPN_02217	narL	Two-component system
High	A6T9R9	Probable tonB-dependent receptor OS=Klebsiella pneumoniae subsp. pneumoniae (strain ATCC 700721 / MGH 78578) GN=yncD PE=3 SV=1	10.651	5	2	2	2	1	701	77	5.99	6.7	transport	membrane	receptor activity	Pf00593, Pf07715, Pf14905		KPN_01909	yncD
High	A6TFD0	Putative peptidase OS=Klebsiella pneumoniae subsp. pneumoniae (strain ATCC 700721 / MGH 78578) GN=yhjJ PE=3 SV=1	10.61	7	2	5	2	1	500	55.7	6.07	18.49			catalytic activity;metal ion binding	Pf05193		KPN_03877	yhjJ
High	A6TDS9	Component of the MscS mechanosensitive channel OS=Klebsiella pneumoniae subsp. pneumoniae (strain ATCC 700721 / MGH 78578) GN=yggB PE=4 SV=1	10.599	8	2	3	2	1	285	30.9	7.42	8.08	transport	membrane		Pf00924		KPN_03353	yggB
High	A6TGS0	B12-dependent methionine synthase OS=Klebsiella pneumoniae subsp. pneumoniae (strain ATCC 700721 / MGH 78578) GN=metH PE=4 SV=1	10.566	7	4	6	4	1	1227	135.7	5.01	10.37	metabolic process		catalytic activity;metal ion binding	Pf00809, Pf02310, Pf02574, Pf02607, Pf02965		KPN_04399	metH	Metabolic pathways; Selenocompound metabolism; One carbon pool by folate; Biosynthesis of amino acids; Cysteine and methionine metabolism; Biosynthesis of secondary metabolites
High	A6THH1	Mg2+ transport ATPase, P-type 1 OS=Klebsiella pneumoniae subsp. pneumoniae (strain ATCC 700721 / MGH 78578) GN=mgtA PE=3 SV=1	10.544	3	2	4	2	1	902	99.9	6.43	10.28	transport	membrane	catalytic activity;metal ion binding;nucleotide binding;transporter activity	Pf00122, Pf00689, Pf00690, Pf00702, Pf08282, Pf12710, Pf13246		KPN_04654	mgtA
High	A6TBB6	Exodeoxyribonuclease I OS=Klebsiella pneumoniae subsp. pneumoniae (strain ATCC 700721 / MGH 78578) GN=sbcB PE=4 SV=1	10.532	8	3	3	3	1	474	54.1	5.4	7.87	metabolic process;response to stimulus		catalytic activity;metal ion binding	Pf00929, Pf08411		KPN_02469	sbcB	Mismatch repair
High	A6TI06	Lytic murein transglycosylase, soluble OS=Klebsiella pneumoniae subsp. pneumoniae (strain ATCC 700721 / MGH 78578) GN=slt PE=4 SV=1	10.513	5	2	3	2	1	653	74.1	7.5	8.35	metabolic process	membrane	catalytic activity	Pf01464, Pf14718		KPN_04847	slt
High	A6TET6	Threonylcarbamoyl-AMP synthase OS=Klebsiella pneumoniae subsp. pneumoniae (strain ATCC 700721 / MGH 78578) GN=tsaC PE=3 SV=1	10.482	25	3	4	3	1	190	20.7	5.36	6.11	metabolic process	cytoplasm	catalytic activity;nucleotide binding;RNA binding	Pf01300		KPN_03683	yrdC
High	A6THX4	Primosomal protein 1 OS=Klebsiella pneumoniae subsp. pneumoniae (strain ATCC 700721 / MGH 78578) GN=dnaT PE=3 SV=1	10.438	21	2	3	2	1	179	19.5	6.68	11.22	metabolic process					KPN_04812	dnaT	Homologous recombination
High	A6TES2	Acetyl-CoA carboxylase OS=Klebsiella pneumoniae subsp. pneumoniae (strain ATCC 700721 / MGH 78578) GN=accB PE=4 SV=1	10.435	25	3	4	3	1	155	16.4	4.74	10.64	metabolic process		catalytic activity	Pf00364		KPN_03664	accB	Metabolic pathways; Microbial metabolism in diverse environments; Propanoate metabolism; Biosynthesis of antibiotics; Carbon metabolism; Pyruvate metabolism; Fatty acid biosynthesis; Fatty acid metabolism; Biosynthesis of secondary metabolites
High	A6TEJ8	Ribosomal RNA large subunit methyltransferase E OS=Klebsiella pneumoniae subsp. pneumoniae (strain ATCC 700721 / MGH 78578) GN=rlmE PE=3 SV=1	10.389	29	2	2	2	1	209	23.3	9.29	7.15	metabolic process	cytoplasm	catalytic activity	Pf01728, Pf13659		KPN_03589	rrmJ
High	A6TE25	UPF0441 protein KPN78578_33850 OS=Klebsiella pneumoniae subsp. pneumoniae (strain ATCC 700721 / MGH 78578) GN=KPN78578_33850 PE=3 SV=1	10.348	13	2	4	2	1	223	23.4	9.09	13.23				Pf06693		KPN_03450	ygiB
High	A6TGI5	Uncharacterized protein OS=Klebsiella pneumoniae subsp. pneumoniae (strain ATCC 700721 / MGH 78578) GN=hemY PE=4 SV=1	10.343	8	2	3	2	1	398	45	8.32	10.68	metabolic process	membrane	protein binding	Pf07219, Pf07719, Pf13414		KPN_04301	hemY
High	A6TBJ3	Putative ribitol dehydrogenase OS=Klebsiella pneumoniae subsp. pneumoniae (strain ATCC 700721 / MGH 78578) GN=KPN_02546 PE=4 SV=1	10.336	15	2	3	2	1	242	25.7	5.87	9.32	metabolic process		catalytic activity	Pf00106, Pf08659, Pf13460, Pf13561		KPN_02546	KPN_02546	Metabolic pathways; Pentose and glucuronate interconversions
High	A6TAT4	Cold shock protein E OS=Klebsiella pneumoniae subsp. pneumoniae (strain ATCC 700721 / MGH 78578) GN=KPN_02279 PE=4 SV=1	10.218	17	2	5	2	1	160	17.9	8.72	12.41	regulation of biological process		DNA binding	Pf00313		KPN_02279	KPN_02279
High	A6THD4	Uncharacterized protein OS=Klebsiella pneumoniae subsp. pneumoniae (strain ATCC 700721 / MGH 78578) GN=ytfN PE=4 SV=1	10.21	5	3	5	3	1	1258	135.6	5.82	14.46				Pf04357, Pf13502		KPN_04617	ytfN
High	A6TF39	4-alpha-glucanotransferase OS=Klebsiella pneumoniae subsp. pneumoniae (strain ATCC 700721 / MGH 78578) GN=malQ PE=3 SV=1	10.21	10	3	3	3	1	697	78.5	6.8	8.65	metabolic process		catalytic activity	Pf02446		KPN_03786	malQ	Metabolic pathways; Starch and sucrose metabolism
High	A6TB65	Uncharacterized protein OS=Klebsiella pneumoniae subsp. pneumoniae (strain ATCC 700721 / MGH 78578) GN=yecF PE=4 SV=1	10.197	41	2	5	2	1	74	8.2	5.31	16.84				Pf10769		KPN_02413	yecF
High	A6TGB9	Regulator of ribonuclease activity A OS=Klebsiella pneumoniae subsp. pneumoniae (strain ATCC 700721 / MGH 78578) GN=rraA PE=3 SV=1	10.19	33	3	7	3	1	161	17.4	4.2	11.03	regulation of biological process	cytoplasm	enzyme regulator activity	Pf03737		KPN_04224	menG
High	A6TEA7	Putative dihydroxyacetone kinase, C-terminal domain OS=Klebsiella pneumoniae subsp. pneumoniae (strain ATCC 700721 / MGH 78578) GN=dhaL PE=4 SV=1	10.18	17	2	5	2	1	210	22.7	6.05	7.05	metabolic process		catalytic activity	Pf02734		KPN_03496	dhaL	Metabolic pathways; Glycerolipid metabolism
High	A6TE17	Modulator of drug activity B OS=Klebsiella pneumoniae subsp. pneumoniae (strain ATCC 700721 / MGH 78578) GN=mdaB PE=4 SV=1	10.175	21	2	4	2	1	193	21.8	6.04	11.38				Pf02525		KPN_03442	mdaB
High	A6TI57	ATPase with chaperone activity, ATP-binding subunit OS=Klebsiella pneumoniae subsp. pneumoniae (strain ATCC 700721 / MGH 78578) GN=KPN_pKPN3p05899 PE=4 SV=1	10.038	4	4	8	1	1	931	102.4	5.86	10.96	metabolic process		catalytic activity;nucleotide binding	Pf00004, Pf02861, Pf07724, Pf07728, Pf10431, Pf13191, Pf13401		KPN_pKPN3p05899	KPN_pKPN3p05899
High	A6T640	Isochorismate synthase OS=Klebsiella pneumoniae subsp. pneumoniae (strain ATCC 700721 / MGH 78578) GN=entC PE=4 SV=1	9.98	8	2	2	2	1	391	42.8	6.07	6.01	metabolic process		catalytic activity	Pf00425		KPN_00611	entC	Metabolic pathways; Biosynthesis of antibiotics; Biosynthesis of siderophore group nonribosomal peptides; Ubiquinone and other terpenoid-quinone biosynthesis; Biosynthesis of secondary metabolites
High	A6TC58	Cysteine synthase OS=Klebsiella pneumoniae subsp. pneumoniae (strain ATCC 700721 / MGH 78578) GN=cysM PE=3 SV=1	9.925	16	2	2	2	1	303	32.6	5.54	7.22	metabolic process		catalytic activity	Pf00291		KPN_02769	cysM	Metabolic pathways; Microbial metabolism in diverse environments; Sulfur metabolism; Biosynthesis of antibiotics; Carbon metabolism; Biosynthesis of amino acids; Cysteine and methionine metabolism; Biosynthesis of secondary metabolites
High	A6TAH4	Glutathione peroxidase OS=Klebsiella pneumoniae subsp. pneumoniae (strain ATCC 700721 / MGH 78578) GN=btuE PE=3 SV=1	9.919	14	2	4	2	1	183	20.1	5.05	9.67	metabolic process;response to stimulus		antioxidant activity;catalytic activity	Pf00255, Pf00578, Pf08534		KPN_02167	btuE	Arachidonic acid metabolism; Glutathione metabolism
High	A6T6R0	Conserved protein, Winged helix domain OS=Klebsiella pneumoniae subsp. pneumoniae (strain ATCC 700721 / MGH 78578) GN=mntR PE=4 SV=1	9.895	23	2	6	2	1	145	16.4	5.1	23.83	metabolic process;regulation of biological process		DNA binding;metal ion binding;protein binding	Pf00126, Pf00392, Pf01047, Pf01325, Pf01978, Pf02742, Pf12802, Pf13412		KPN_00845	mntR
High	A6TEM7	Sigma cross-reacting protein 27A (SCRP-27A) OS=Klebsiella pneumoniae subsp. pneumoniae (strain ATCC 700721 / MGH 78578) GN=yhbL PE=4 SV=1	9.878	18	2	3	2	1	217	22.8	4.82	7.07			catalytic activity	Pf01965		KPN_03618	yhbL
High	A6TE29	3,4-dihydroxy-2-butanone 4-phosphate synthase OS=Klebsiella pneumoniae subsp. pneumoniae (strain ATCC 700721 / MGH 78578) GN=ribB PE=3 SV=1	9.859	16	2	4	2	1	217	23.4	5.11	8.95	metabolic process		catalytic activity;metal ion binding	Pf00926		KPN_03454	ribB	Metabolic pathways; Riboflavin metabolism; Biosynthesis of secondary metabolites
High	A6TAX1	Putative isomerase OS=Klebsiella pneumoniae subsp. pneumoniae (strain ATCC 700721 / MGH 78578) GN=ycgM PE=4 SV=1	9.79	29	2	5	2	1	219	23.7	6.43	15.76	metabolic process		catalytic activity	Pf01557		KPN_02316	ycgM
High	A6TE35	Multifunctional CCA protein OS=Klebsiella pneumoniae subsp. pneumoniae (strain ATCC 700721 / MGH 78578) GN=cca PE=3 SV=1	9.769	7	2	3	2	1	413	45.9	7.59	8.95	metabolic process		catalytic activity;metal ion binding;nucleotide binding;receptor activity;RNA binding;signal transducer activity	Pf01743, Pf01966, Pf12627		KPN_03460	cca
High	A6TE37	7,8-dihydroneopterin aldolase OS=Klebsiella pneumoniae subsp. pneumoniae (strain ATCC 700721 / MGH 78578) GN=ygiG PE=3 SV=1	9.757	23	2	3	2	1	127	14.1	4.77	9.48	metabolic process		catalytic activity	Pf02152		KPN_03462	folB	Metabolic pathways; Folate biosynthesis
High	A6T9S1	Uncharacterized protein OS=Klebsiella pneumoniae subsp. pneumoniae (strain ATCC 700721 / MGH 78578) GN=KPN_01911 PE=4 SV=1	9.696	31	2	2	2	1	99	10.6	4.68	4.77				Pf04175		KPN_01911	KPN_01911
High	A6TG82	Protein FdhE homolog OS=Klebsiella pneumoniae subsp. pneumoniae (strain ATCC 700721 / MGH 78578) GN=fdhE PE=3 SV=1	9.581	9	2	2	2	1	309	34.6	5.67	7.57		cytoplasm		Pf04216		KPN_04187	fdhE
High	A6TG24	Putative enzyme with a phophatase-like domain OS=Klebsiella pneumoniae subsp. pneumoniae (strain ATCC 700721 / MGH 78578) GN=yieH PE=4 SV=1	9.49	12	2	3	2	1	221	24.6	5	8.64	metabolic process		catalytic activity	Pf00702, Pf13419		KPN_04125	yieH
High	A6TAT2	Putative nucleoprotein/polynucleotide-associated enzyme OS=Klebsiella pneumoniae subsp. pneumoniae (strain ATCC 700721 / MGH 78578) GN=KPN_02277 PE=4 SV=1	9.457	17	2	4	2	1	210	23.5	8.22	12.52				Pf09831		KPN_02277	KPN_02277
High	A6T5P8	Putative ATP-binding component of a transport system OS=Klebsiella pneumoniae subsp. pneumoniae (strain ATCC 700721 / MGH 78578) GN=ybbL PE=4 SV=1	9.444	25	3	4	3	1	225	25.2	5.31	10.62	metabolic process;transport		catalytic activity;nucleotide binding;RNA binding	Pf00005, Pf00437, Pf00910, Pf02456, Pf02463, Pf03215, Pf05729, Pf13173, Pf13191, Pf13207, Pf13238, Pf13304, Pf13555		KPN_00468	ybbL
High	A6TD67	NADPH-dependent 7-cyano-7-deazaguanine reductase OS=Klebsiella pneumoniae subsp. pneumoniae (strain ATCC 700721 / MGH 78578) GN=queF PE=3 SV=1	9.392	12	2	2	2	1	281	31.9	6.23	5.01	metabolic process	cytoplasm	catalytic activity	Pf14489, Pf14819		KPN_03137	queF	Metabolic pathways; Folate biosynthesis
High	A6TCI0	GTPase Era OS=Klebsiella pneumoniae subsp. pneumoniae (strain ATCC 700721 / MGH 78578) GN=era PE=3 SV=1	9.366	18	2	4	2	1	301	33.9	6.98	14.5	regulation of biological process;response to stimulus	cytoplasm;membrane	catalytic activity;nucleotide binding;RNA binding	Pf00009, Pf01926, Pf02421, Pf03193, Pf04548, Pf07650, Pf08477		KPN_02891	era
High	A6TG68	Probable GTP-binding protein EngB OS=Klebsiella pneumoniae subsp. pneumoniae (strain ATCC 700721 / MGH 78578) GN=engB PE=3 SV=1	9.332	7	2	2	2	1	210	23.5	7.43	3.09	cell division;cell organization and biogenesis		catalytic activity;metal ion binding;nucleotide binding	Pf01926, Pf02421, Pf03193		KPN_04173	engB
High	A6TD92	Uncharacterized protein OS=Klebsiella pneumoniae subsp. pneumoniae (strain ATCC 700721 / MGH 78578) GN=ygdK PE=4 SV=1	9.306	24	2	4	2	1	143	15.7	6.33	14.98				Pf02657		KPN_03162	ygdK
High	A6TDW9	Adenine DNA glycosylase OS=Klebsiella pneumoniae subsp. pneumoniae (strain ATCC 700721 / MGH 78578) GN=mutY PE=4 SV=1	9.249	11	2	6	2	1	352	39.5	7.74	24.11	metabolic process;response to stimulus		catalytic activity;DNA binding	Pf00633, Pf00730, Pf10576, Pf14815		KPN_03393	mutY	Base excision repair
High	A6TDW2	Uncharacterized protein OS=Klebsiella pneumoniae subsp. pneumoniae (strain ATCC 700721 / MGH 78578) GN=yggT PE=4 SV=1	9.22	15	2	5	2	1	188	21.1	9.29	11.52		membrane		Pf02325		KPN_03386	yggT
High	A6TB94	AMP nucleosidase OS=Klebsiella pneumoniae subsp. pneumoniae (strain ATCC 700721 / MGH 78578) GN=amn PE=3 SV=1	9.185	12	3	4	3	1	484	54.2	6.21	4.78	metabolic process		catalytic activity	Pf01048, Pf10423		KPN_02445	amn	Purine metabolism
High	A6TDQ2	tRNA-modifying protein YgfZ OS=Klebsiella pneumoniae subsp. pneumoniae (strain ATCC 700721 / MGH 78578) GN=ygfZ PE=3 SV=1	9.161	21	3	10	3	1	329	35.8	5.43	17.84	metabolic process	cytoplasm		Pf01571, Pf08669		KPN_03326	ygfZ
High	A6TEM1	RNA polymerase sigma-54 factor OS=Klebsiella pneumoniae subsp. pneumoniae (strain ATCC 700721 / MGH 78578) GN=rpoN PE=3 SV=1	9.139	10	2	2	2	1	463	52.3	4.68	6.89	metabolic process;regulation of biological process		catalytic activity;DNA binding	Pf04552, Pf04963		KPN_03612	rpoN	Two-component system
High	A6THI5	Putative enzyme contains P-loop containing nucleotide triphosphate hydrolase domain OS=Klebsiella pneumoniae subsp. pneumoniae (strain ATCC 700721 / MGH 78578) GN=yjgR PE=4 SV=1	9.114	5	2	3	2	1	505	54.7	5.69	7.88			catalytic activity	Pf05872, Pf10412, Pf12846, Pf13207, Pf13401		KPN_04668	yjgR
High	A6TBG0	Uncharacterized protein OS=Klebsiella pneumoniae subsp. pneumoniae (strain ATCC 700721 / MGH 78578) GN=wzi PE=4 SV=1	9.033	7	3	4	3	1	477	52.8	5.68	7.15				Pf14052		KPN_02513	wzi
High	A6T4Z1	Modulator of Rho-dependent transcription termination OS=Klebsiella pneumoniae subsp. pneumoniae (strain ATCC 700721 / MGH 78578) GN=rof PE=4 SV=1	9.007	37	2	4	2	1	84	9.4	4.81	11.62				Pf07073		KPN_00202	rof
High	A6TFP9	(P)ppGpp synthetase II OS=Klebsiella pneumoniae subsp. pneumoniae (strain ATCC 700721 / MGH 78578) GN=spoT PE=3 SV=1	8.989	7	2	5	2	1	706	79.4	8.73	17.49	metabolic process			Pf01966, Pf02824, Pf04607, Pf13291, Pf13328		KPN_03998	spoT	Purine metabolism
High	A6TDM7	Uncharacterized protein OS=Klebsiella pneumoniae subsp. pneumoniae (strain ATCC 700721 / MGH 78578) GN=KPN_03300 PE=4 SV=1	8.921	27	2	5	2	1	99	10.8	5.17	13.17				Pf08986		KPN_03300	KPN_03300
High	A6T6I7	Galactose-1-phosphate uridylyltransferase OS=Klebsiella pneumoniae subsp. pneumoniae (strain ATCC 700721 / MGH 78578) GN=galT PE=3 SV=1	8.84	12	2	6	2	1	348	39.5	6.16	14.29	metabolic process		catalytic activity;metal ion binding	Pf01087, Pf01230, Pf02744		KPN_00772	galT	Metabolic pathways; Amino sugar and nucleotide sugar metabolism; Galactose metabolism
High	A6TH95	Ribonuclease R OS=Klebsiella pneumoniae subsp. pneumoniae (strain ATCC 700721 / MGH 78578) GN=rnr PE=3 SV=1	8.816	7	4	5	4	1	810	91.8	8.46	2.01	metabolic process	cytoplasm	catalytic activity;RNA binding	Pf00575, Pf00773, Pf08206, Pf08461		KPN_04578	rnr	RNA degradation
High	A6T694	A minor lipoprotein OS=Klebsiella pneumoniae subsp. pneumoniae (strain ATCC 700721 / MGH 78578) GN=rlpA PE=3 SV=1	8.793	6	2	5	2	1	382	39.1	5.74	13.33	cell organization and biogenesis;metabolic process		catalytic activity	Pf03330, Pf05036		KPN_00665	rlpA
High	A6TDV5	Ribosomal RNA small subunit methyltransferase E OS=Klebsiella pneumoniae subsp. pneumoniae (strain ATCC 700721 / MGH 78578) GN=yggJ PE=3 SV=1	8.715	10	2	3	2	1	243	26.7	6.64	8.25	metabolic process	cytoplasm	catalytic activity	Pf04452		KPN_03379	yggJ
High	A6T6B7	Asparagine synthetase B OS=Klebsiella pneumoniae subsp. pneumoniae (strain ATCC 700721 / MGH 78578) GN=asnB PE=4 SV=1	8.628	6	2	2	2	1	554	62.4	5.87	6.59	metabolic process		catalytic activity;nucleotide binding	Pf00310, Pf00733, Pf12481, Pf13522, Pf13537		KPN_00695	asnB	Metabolic pathways; Biosynthesis of secondary metabolites; Alanine, aspartate and glutamate metabolism
High	A6T4P4	Cell division protein ZapD OS=Klebsiella pneumoniae subsp. pneumoniae (strain ATCC 700721 / MGH 78578) GN=zapD PE=3 SV=1	8.603	13	2	3	2	1	247	28.6	6.74	8.07	cell division;cell organization and biogenesis	cytoplasm		Pf07072		KPN_00105	yacF
High	A6T808	Psp operon transcriptional activator OS=Klebsiella pneumoniae subsp. pneumoniae (strain ATCC 700721 / MGH 78578) GN=pspF PE=4 SV=1	8.547	13	2	3	2	1	329	37	6.3	11.11	metabolic process;regulation of biological process		catalytic activity;DNA binding;nucleotide binding;protein binding	Pf00158, Pf02954, Pf07728, Pf14532		KPN_01296	pspF
High	A6TD66	Protein Syd OS=Klebsiella pneumoniae subsp. pneumoniae (strain ATCC 700721 / MGH 78578) GN=syd PE=3 SV=1	8.54	23	2	3	2	1	181	20.3	5.29	8.28		membrane		Pf07348		KPN_03136	syd
High	A6T7B8	Glyoxylate/hydroxypyruvate reductase A OS=Klebsiella pneumoniae subsp. pneumoniae (strain ATCC 700721 / MGH 78578) GN=ghrA PE=3 SV=1	8.49	15	2	3	2	1	312	35.2	6.44	8.04	metabolic process	cytoplasm	catalytic activity;nucleotide binding	Pf00389, Pf02826, Pf03446		KPN_01056	ycdW	Metabolic pathways; Microbial metabolism in diverse environments; Pyruvate metabolism; Glyoxylate and dicarboxylate metabolism; Biosynthesis of secondary metabolites; Glycine, serine and threonine metabolism
High	A6T6Q1	Ribosomal RNA large subunit methyltransferase F OS=Klebsiella pneumoniae subsp. pneumoniae (strain ATCC 700721 / MGH 78578) GN=rlmF PE=3 SV=1	8.471	15	2	6	2	1	304	33.9	9	21.33	metabolic process	cytoplasm	catalytic activity	Pf05175, Pf05971, Pf13659		KPN_00836	ybiN
High	A6TGQ4	Uroporphyrinogen decarboxylase OS=Klebsiella pneumoniae subsp. pneumoniae (strain ATCC 700721 / MGH 78578) GN=hemE PE=3 SV=1	8.436	9	2	5	2	1	354	39.2	6.37	17.27	metabolic process	cytoplasm	catalytic activity	Pf01208		KPN_04379	hemE	Metabolic pathways; Porphyrin and chlorophyll metabolism; Biosynthesis of secondary metabolites
High	A6T719	Putative enzyme OS=Klebsiella pneumoniae subsp. pneumoniae (strain ATCC 700721 / MGH 78578) GN=ycbL PE=4 SV=1	8.418	20	2	4	2	1	215	23.4	5.25	10.76				Pf00753, Pf12706, Pf14597		KPN_00954	ycbL
High	A6TCB5	Polyphosphate kinase OS=Klebsiella pneumoniae subsp. pneumoniae (strain ATCC 700721 / MGH 78578) GN=ppk PE=3 SV=1	8.403	4	2	2	2	1	686	80.1	8.47	1.85	metabolic process		catalytic activity;metal ion binding;nucleotide binding	Pf02503, Pf13089, Pf13090, Pf13091		KPN_02826	ppk	RNA degradation; Oxidative phosphorylation
High	A6T7W6	Tryptophan synthase beta chain OS=Klebsiella pneumoniae subsp. pneumoniae (strain ATCC 700721 / MGH 78578) GN=trpB PE=3 SV=1	8.294	13	2	4	2	1	397	42.9	6.42	13.95	metabolic process		catalytic activity	Pf00291		KPN_01254	trpB	Metabolic pathways; Phenylalanine, tyrosine and tryptophan biosynthesis; Biosynthesis of antibiotics; Biosynthesis of amino acids; Biosynthesis of secondary metabolites; Glycine, serine and threonine metabolism
High	A6TGC4	Regulator for deo operon, udp, cdd, tsx, nupC, and nupG OS=Klebsiella pneumoniae subsp. pneumoniae (strain ATCC 700721 / MGH 78578) GN=cytR PE=4 SV=1	8.288	8	2	2	2	1	336	37	6.29	5.49	metabolic process;regulation of biological process		DNA binding	Pf00356, Pf00532, Pf13377, Pf13407		KPN_04229	cytR
High	A6T792	Uncharacterized protein OS=Klebsiella pneumoniae subsp. pneumoniae (strain ATCC 700721 / MGH 78578) GN=yccJ PE=4 SV=1	8.278	52	2	3	2	1	75	8.6	4.63	7.49				Pf13993		KPN_01028	yccJ
High	A6TEJ4	Protein-export membrane protein OS=Klebsiella pneumoniae subsp. pneumoniae (strain ATCC 700721 / MGH 78578) GN=secG PE=4 SV=1	8.227	27	2	5	2	1	109	11.2	5.87	15.14	transport	membrane	transporter activity	Pf03840		KPN_03585	secG	Quorum sensing; Protein export; Bacterial secretion system
High	A6T9Y2	Dipeptide and tripeptide permease A OS=Klebsiella pneumoniae subsp. pneumoniae (strain ATCC 700721 / MGH 78578) GN=ydgR PE=3 SV=1	8.201	10	2	2	2	1	490	53	9.07	7.52	transport	membrane	transporter activity	Pf00854, Pf07690, Pf13347		KPN_01972	tppB
High	A6TI02	3-phosphoserine phosphatase OS=Klebsiella pneumoniae subsp. pneumoniae (strain ATCC 700721 / MGH 78578) GN=serB PE=4 SV=1	8.186	8	2	4	2	1	323	35.1	5.72	11.92	metabolic process		catalytic activity	Pf00702, Pf08282, Pf12710, Pf13419		KPN_04843	serB	Metabolic pathways; Microbial metabolism in diverse environments; Biosynthesis of antibiotics; Carbon metabolism; Biosynthesis of amino acids; Methane metabolism; Glycine, serine and threonine metabolism
High	A6TB21	Phosphogluconate dehydratase OS=Klebsiella pneumoniae subsp. pneumoniae (strain ATCC 700721 / MGH 78578) GN=edd PE=3 SV=1	8.116	7	2	4	2	1	599	64.1	6.68	5.96	metabolic process		catalytic activity	Pf00920		KPN_02366	edd	Metabolic pathways; Pentose phosphate pathway; Microbial metabolism in diverse environments; Carbon metabolism
High	A6T732	Nicotinate phosphoribosyltransferase OS=Klebsiella pneumoniae subsp. pneumoniae (strain ATCC 700721 / MGH 78578) GN=pncB PE=3 SV=1	8.037	7	2	6	2	1	412	47.3	6.96	10.23	metabolic process		catalytic activity	Pf04095		KPN_00967	pncB	Metabolic pathways; Nicotinate and nicotinamide metabolism
High	A6THI7	Putative aldehyde dehydrogenase OS=Klebsiella pneumoniae subsp. pneumoniae (strain ATCC 700721 / MGH 78578) GN=KPN_04670 PE=4 SV=1	7.992	8	2	3	2	1	501	53.6	5.8	3.81	metabolic process		catalytic activity	Pf00171, Pf05893		KPN_04670	KPN_04670	Metabolic pathways; Propanoate metabolism; beta-Alanine metabolism; Carbon metabolism; Inositol phosphate metabolism; Valine, leucine and isoleucine degradation
High	A6TC64	Uncharacterized protein OS=Klebsiella pneumoniae subsp. pneumoniae (strain ATCC 700721 / MGH 78578) GN=yfeY PE=4 SV=1	7.893	17	2	2	2	1	191	20.7	7.37	5.2				Pf06572		KPN_02775	yfeY
High	A6TGH3	ECA polysaccharide chain length modulation protein OS=Klebsiella pneumoniae subsp. pneumoniae (strain ATCC 700721 / MGH 78578) GN=wzz PE=3 SV=1	7.889	7	2	3	2	1	348	39.2	6.42	9.54	metabolic process	membrane		Pf02706		KPN_04285	wzz
High	A6T862	Putative bacterial regulatory protein, TetR OS=Klebsiella pneumoniae subsp. pneumoniae (strain ATCC 700721 / MGH 78578) GN=KPN_01351 PE=4 SV=1	7.876	23	2	5	2	1	197	21.4	8.47	14.08	metabolic process;regulation of biological process		DNA binding	Pf00440		KPN_01351	KPN_01351
High	A6T4K2	Transcriptional regulator for ara operon OS=Klebsiella pneumoniae subsp. pneumoniae (strain ATCC 700721 / MGH 78578) GN=araC PE=4 SV=1	7.804	12	2	2	2	1	281	32.2	6.52	6.32	metabolic process;regulation of biological process	cytoplasm	DNA binding	Pf00165, Pf02311, Pf07883, Pf12833, Pf14525		KPN_00063	araC
High	A6T6L1	Histidine ammonia-lyase OS=Klebsiella pneumoniae subsp. pneumoniae (strain ATCC 700721 / MGH 78578) GN=hutH PE=3 SV=1	7.727	7	2	5	2	1	508	53.9	6.04	17.31	metabolic process	cytoplasm	catalytic activity	Pf00221		KPN_00796	hutH	Metabolic pathways; Histidine metabolism
High	A6T4R6	Polyamine aminopropyltransferase OS=Klebsiella pneumoniae subsp. pneumoniae (strain ATCC 700721 / MGH 78578) GN=speE PE=3 SV=1	7.727	8	2	2	2	1	286	32.2	5.86	4.78	metabolic process	cytoplasm	catalytic activity	Pf01564, Pf08241, Pf08242, Pf12847, Pf13659		KPN_00127	speE	Metabolic pathways; Arginine and proline metabolism; beta-Alanine metabolism; Glutathione metabolism; Cysteine and methionine metabolism
High	A6T7D6	Dihydroorotase OS=Klebsiella pneumoniae subsp. pneumoniae (strain ATCC 700721 / MGH 78578) GN=pyrC PE=3 SV=1	7.663	8	2	4	2	1	348	38.8	6.42	7.43	metabolic process		catalytic activity;metal ion binding	Pf01979, Pf04909		KPN_01074	pyrC	Metabolic pathways; Pyrimidine metabolism
High	A6T5U9	Putative periplasmic binding protein OS=Klebsiella pneumoniae subsp. pneumoniae (strain ATCC 700721 / MGH 78578) GN=KPN_00520 PE=4 SV=1	7.579	10	2	3	2	1	372	41.3	7.99	4.24				Pf01497		KPN_00520	KPN_00520	ABC transporters
High	A6T8J4	FMN-dependent NADH-azoreductase OS=Klebsiella pneumoniae subsp. pneumoniae (strain ATCC 700721 / MGH 78578) GN=acpD PE=3 SV=1	7.578	18	2	5	2	1	201	21.5	4.98	7.44	metabolic process		catalytic activity;nucleotide binding	Pf02525, Pf03358		KPN_01483	acpD
High	A6TGZ9	Acetyl-coenzyme A synthetase OS=Klebsiella pneumoniae subsp. pneumoniae (strain ATCC 700721 / MGH 78578) GN=acs PE=3 SV=1	7.544	4	2	3	2	1	652	72	5.97	7.8	metabolic process;response to stimulus		catalytic activity;metal ion binding;nucleotide binding	Pf00501, Pf13193		KPN_04478	acs	Metabolic pathways; Microbial metabolism in diverse environments; Propanoate metabolism; Biosynthesis of antibiotics; Carbon metabolism; Pyruvate metabolism; Methane metabolism; Biosynthesis of secondary metabolites; Glycolysis / Gluconeogenesis
High	A6THI4	Putative transmembrane protein, transport OS=Klebsiella pneumoniae subsp. pneumoniae (strain ATCC 700721 / MGH 78578) GN=yjgQ PE=4 SV=1	7.38	9	2	3	2	1	360	39.6	9.48	4.72	transport	membrane		Pf03739		KPN_04667	yjgQ	ABC transporters
High	A6TBQ4	Lipid A 1-diphosphate synthase OS=Klebsiella pneumoniae subsp. pneumoniae (strain ATCC 700721 / MGH 78578) GN=yeiU PE=3 SV=1	7.36	9	2	4	2	1	237	26.3	9.77	9.93	cell organization and biogenesis;metabolic process	membrane	catalytic activity	Pf01569		KPN_02607	yeiU
High	A6T6M6	Molybdenum cofactor biosynthesis protein B OS=Klebsiella pneumoniae subsp. pneumoniae (strain ATCC 700721 / MGH 78578) GN=moaB PE=3 SV=1	7.348	14	2	2	2	1	170	18.6	5.91	4.68	metabolic process			Pf00994		KPN_00811	moaB
High	A6T9P1	Cryptic nitrate reductase 2 beta subunit OS=Klebsiella pneumoniae subsp. pneumoniae (strain ATCC 700721 / MGH 78578) GN=narY PE=4 SV=1	7.253	7	4	10	1	1	514	58.4	6.48	1.83	metabolic process		catalytic activity	Pf12837, Pf12838, Pf13237, Pf13247, Pf14711		KPN_01881	narY	Microbial metabolism in diverse environments; Nitrogen metabolism; Two-component system
High	A6TFJ0	Selenocysteinyl-tRNA-specific translation factor OS=Klebsiella pneumoniae subsp. pneumoniae (strain ATCC 700721 / MGH 78578) GN=selB PE=4 SV=1	7.204	5	2	2	2	1	613	68.6	7.34	4.94	metabolic process;regulation of biological process;response to stimulus	cytoplasm	catalytic activity;nucleotide binding;RNA binding	Pf00009, Pf01926, Pf03144, Pf08477, Pf09106, Pf09107		KPN_03938	selB
High	A6T710	3-deoxy-manno-octulosonate cytidylyltransferase OS=Klebsiella pneumoniae subsp. pneumoniae (strain ATCC 700721 / MGH 78578) GN=kdsB PE=3 SV=1	7.177	13	2	4	2	1	248	27.3	5.38	2.48	metabolic process	cytoplasm	catalytic activity	Pf02348, Pf12804		KPN_00945	kdsB	Metabolic pathways; Lipopolysaccharide biosynthesis
High	A6T7Y3	Transcriptional regulator for cysteine regulon OS=Klebsiella pneumoniae subsp. pneumoniae (strain ATCC 700721 / MGH 78578) GN=cysB PE=4 SV=1	7.064	11	2	2	2	1	324	35.9	7.37	6.16	metabolic process;regulation of biological process		DNA binding	Pf00126, Pf03466		KPN_01271	cysB
High	A6T5Q7	N5-carboxyaminoimidazole ribonucleotide synthase OS=Klebsiella pneumoniae subsp. pneumoniae (strain ATCC 700721 / MGH 78578) GN=purK PE=3 SV=1	7.045	6	2	3	2	1	355	39.4	5.81	7.61	metabolic process		catalytic activity;metal ion binding;nucleotide binding	Pf02222, Pf13535		KPN_00477	purK	Metabolic pathways; Purine metabolism; Biosynthesis of antibiotics; Biosynthesis of secondary metabolites
High	A6T7W5	Tryptophan synthase alpha chain OS=Klebsiella pneumoniae subsp. pneumoniae (strain ATCC 700721 / MGH 78578) GN=trpA PE=3 SV=1	6.932	10	2	4	2	1	269	28.5	5.19	11.14	metabolic process		catalytic activity	Pf00290		KPN_01253	trpA	Metabolic pathways; Phenylalanine, tyrosine and tryptophan biosynthesis; Biosynthesis of antibiotics; Biosynthesis of amino acids; Biosynthesis of secondary metabolites; Glycine, serine and threonine metabolism
High	A6T7U1	Activator of ntrL protein OS=Klebsiella pneumoniae subsp. pneumoniae (strain ATCC 700721 / MGH 78578) GN=osmE PE=4 SV=1	6.837	18	2	3	2	1	112	12.3	8.29	6.87		membrane		Pf04355		KPN_01229	osmE
High	A6TC11	Uncharacterized protein OS=Klebsiella pneumoniae subsp. pneumoniae (strain ATCC 700721 / MGH 78578) GN=yfcL PE=4 SV=1	6.819	54	2	3	2	1	94	10.3	4.7	2.94				Pf08891		KPN_02715	yfcL
High	A6T526	Na(+)-translocating NADH-quinone reductase subunit F OS=Klebsiella pneumoniae subsp. pneumoniae (strain ATCC 700721 / MGH 78578) GN=nqrF PE=3 SV=1	6.736	10	3	4	3	1	407	45.3	5.29	5.47	metabolic process;transport	membrane	catalytic activity;metal ion binding	Pf00175, Pf00970		KPN_00244	KPN_00244
High	A6T4J5	Phosphoribosyl-dephospho-CoA transferase OS=Klebsiella pneumoniae subsp. pneumoniae (strain ATCC 700721 / MGH 78578) GN=KPN_00056 PE=4 SV=1	6.727	26	2	4	2	1	179	20.1	7.05	5.17	metabolic process		catalytic activity	Pf03802		KPN_00056	KPN_00056	Two-component system
High	A6T793	NAD(P)H dehydrogenase (quinone) OS=Klebsiella pneumoniae subsp. pneumoniae (strain ATCC 700721 / MGH 78578) GN=wrbA PE=3 SV=1	6.706	14	2	2	2	1	200	21.1	6	5.13	metabolic process		catalytic activity;nucleotide binding	Pf00258, Pf03358		KPN_01029	wrbA	Ubiquinone and other terpenoid-quinone biosynthesis; Biosynthesis of secondary metabolites
High	A6TF57	Putative NAD(P)-binding dehydrogenase OS=Klebsiella pneumoniae subsp. pneumoniae (strain ATCC 700721 / MGH 78578) GN=yhhX PE=4 SV=1	6.616	11	3	4	3	1	357	40.1	6.2	6.85	metabolic process		catalytic activity;nucleotide binding	Pf01408, Pf02894, Pf03447		KPN_03804	yhhX
High	A6TEK9	Putative transcriptional regulator (BolA family) OS=Klebsiella pneumoniae subsp. pneumoniae (strain ATCC 700721 / MGH 78578) GN=yrbA PE=3 SV=1	6.609	30	2	3	2	1	84	9.6	6.52	9.12				Pf01722		KPN_03600	yrbA
High	A6TBY0	Uncharacterized protein OS=Klebsiella pneumoniae subsp. pneumoniae (strain ATCC 700721 / MGH 78578) GN=yfbU PE=4 SV=1	6.43	25	2	4	2	1	121	14.2	6.27	10.25				Pf03887		KPN_02684	yfbU
High	A6THX2	Putative outer membrane protein OS=Klebsiella pneumoniae subsp. pneumoniae (strain ATCC 700721 / MGH 78578) GN=yjjA PE=4 SV=1	6.376	17	2	4	2	1	163	16.7	9.26	10.74				Pf10696		KPN_04810	yjjA
High	A6TCW2	Competence damage-inducible protein A OS=Klebsiella pneumoniae subsp. pneumoniae (strain ATCC 700721 / MGH 78578) GN=ygaD PE=4 SV=1	6.324	24	2	3	2	1	165	17.4	5.6	7.48				Pf02464		KPN_03032	ygaD	Nicotinate and nicotinamide metabolism
High	A6T4N3	UDP-N-acetylglucosamine--N-acetylmuramyl-(pentapeptide) pyrophosphoryl-undecaprenol N-acetylglucosamine transferase OS=Klebsiella pneumoniae subsp. pneumoniae (strain ATCC 700721 / MGH 78578) GN=murG PE=3 SV=1	6.262	9	2	2	2	1	356	38	9.55	2.9	cell division;cell organization and biogenesis;metabolic process;regulation of biological process	membrane	catalytic activity	Pf03033, Pf04101, Pf13477, Pf13528, Pf13579		KPN_00094	murG	Metabolic pathways; Peptidoglycan biosynthesis; Vancomycin resistance
High	A6TAW3	Alanine racemase OS=Klebsiella pneumoniae subsp. pneumoniae (strain ATCC 700721 / MGH 78578) GN=alr PE=3 SV=1	6.237	13	2	4	2	1	356	38.7	7.15	5.09	metabolic process		catalytic activity	Pf00842, Pf01168		KPN_02308	alr	Metabolic pathways; D-Alanine metabolism; Vancomycin resistance
High	A6T701	3-phosphoshikimate 1-carboxyvinyltransferase OS=Klebsiella pneumoniae subsp. pneumoniae (strain ATCC 700721 / MGH 78578) GN=aroA PE=3 SV=1	6.198	5	2	3	2	1	427	46	5.62	4.07	metabolic process	cytoplasm	catalytic activity	Pf00275		KPN_00936	aroA	Metabolic pathways; Phenylalanine, tyrosine and tryptophan biosynthesis; Biosynthesis of antibiotics; Biosynthesis of amino acids; Biosynthesis of secondary metabolites
High	A6TG70	Coproporphyrinogen-III oxidase OS=Klebsiella pneumoniae subsp. pneumoniae (strain ATCC 700721 / MGH 78578) GN=hemN PE=3 SV=1	6.168	6	2	2	2	1	457	52.1	6.11	4.59	metabolic process	cytoplasm	catalytic activity;metal ion binding	Pf04055, Pf06969		KPN_04175	hemN	Metabolic pathways; Porphyrin and chlorophyll metabolism; Biosynthesis of secondary metabolites
High	A6TD44	Sulfate adenylyltransferase subunit 2 OS=Klebsiella pneumoniae subsp. pneumoniae (strain ATCC 700721 / MGH 78578) GN=cysD PE=3 SV=1	6.091	17	2	7	2	1	302	35.2	7.02	7.76	metabolic process		catalytic activity;nucleotide binding	Pf01507		KPN_03114	cysD	Metabolic pathways; Microbial metabolism in diverse environments; Sulfur metabolism; Purine metabolism; Biosynthesis of antibiotics; Monobactam biosynthesis; Selenocompound metabolism
High	A6TE11	1-acyl-sn-glycerol-3-phosphate acyltransferase OS=Klebsiella pneumoniae subsp. pneumoniae (strain ATCC 700721 / MGH 78578) GN=plsC PE=3 SV=1	6.003	16	2	2	2	1	220	24.4	9.95	4.98	metabolic process	membrane	catalytic activity	Pf01553		KPN_03436	plsC	Metabolic pathways; Glycerolipid metabolism; Glycerophospholipid metabolism; Biosynthesis of secondary metabolites
High	A6TD56	(P)ppGpp synthetase I (GTP pyrophosphokinase) OS=Klebsiella pneumoniae subsp. pneumoniae (strain ATCC 700721 / MGH 78578) GN=relA PE=3 SV=1	5.982	5	2	2	2	1	745	84.1	6.71	5.21	metabolic process		catalytic activity	Pf01842, Pf02824, Pf04607, Pf13291, Pf13328		KPN_03126	relA	Purine metabolism
High	A6TGE1	Acetylornithine deacetylase OS=Klebsiella pneumoniae subsp. pneumoniae (strain ATCC 700721 / MGH 78578) GN=argE PE=3 SV=1	5.93	12	2	7	2	1	396	43.8	5.9	4.79	metabolic process	cytoplasm	catalytic activity;metal ion binding	Pf01546, Pf07687		KPN_04246	argE	Metabolic pathways; 2-Oxocarboxylic acid metabolism; Biosynthesis of antibiotics; Biosynthesis of amino acids; Arginine biosynthesis; Biosynthesis of secondary metabolites
High	A6T6G4	Putative inner membrane protein, involved in the tonB-independent uptake of group A colicins OS=Klebsiella pneumoniae subsp. pneumoniae (strain ATCC 700721 / MGH 78578) GN=tolR PE=3 SV=1	5.914	21	2	2	2	1	142	15.3	5.58	4.64	transport	membrane	transporter activity	Pf02472		KPN_00742	tolR
High	A6TG75	Phosphatase OS=Klebsiella pneumoniae subsp. pneumoniae (strain ATCC 700721 / MGH 78578) GN=yihX PE=4 SV=1	5.914	11	2	3	2	1	199	22.7	5.26	6.87	metabolic process		catalytic activity	Pf00702, Pf12710, Pf13242, Pf13419		KPN_04180	yihX	Microbial metabolism in diverse environments; Glycolysis / Gluconeogenesis
High	A6TF81	Cell division protein FtsX OS=Klebsiella pneumoniae subsp. pneumoniae (strain ATCC 700721 / MGH 78578) GN=ftsX PE=3 SV=1	5.848	7	2	3	2	1	356	38.8	8.54	5.3	cell division	membrane		Pf02687		KPN_03828	ftsX	ABC transporters
High	A6TCG7	Nitrogen assimilation by glutamine synthetase (ATase) regulatory protein (P-II) OS=Klebsiella pneumoniae subsp. pneumoniae (strain ATCC 700721 / MGH 78578) GN=glnB PE=3 SV=1	5.832	15	2	4	2	1	112	12.4	5.34	8.56	metabolic process;regulation of biological process		enzyme regulator activity	Pf00543	29382869; 32441410	KPN_02878	glnB; AB185_RS14555; ENT638_RS15685	Two-component system
High	A6T6W8	L-allo-threonine aldolase, PLP-dependent OS=Klebsiella pneumoniae subsp. pneumoniae (strain ATCC 700721 / MGH 78578) GN=ltaE PE=4 SV=1	5.812	7	2	2	2	1	333	36.3	6.8	4.5	metabolic process		catalytic activity	Pf00155, Pf01212		KPN_00903	ltaE	Metabolic pathways; Microbial metabolism in diverse environments; Biosynthesis of antibiotics; Biosynthesis of amino acids; Biosynthesis of secondary metabolites; Glycine, serine and threonine metabolism
High	A6TFL5	Heptosyltransferase II OS=Klebsiella pneumoniae subsp. pneumoniae (strain ATCC 700721 / MGH 78578) GN=waaF PE=4 SV=1	5.774	9	2	3	2	1	352	39.2	8.02	2.62	metabolic process		catalytic activity	Pf01075		KPN_03964	waaF	Metabolic pathways; Lipopolysaccharide biosynthesis
High	A6T7D7	Uncharacterized protein OS=Klebsiella pneumoniae subsp. pneumoniae (strain ATCC 700721 / MGH 78578) GN=yceB PE=4 SV=1	5.71	15	2	3	2	1	186	20.3	8.07	8.41				Pf07273		KPN_01075	yceB
High	A6THY9	Nucleotidase OS=Klebsiella pneumoniae subsp. pneumoniae (strain ATCC 700721 / MGH 78578) GN=yjjG PE=4 SV=1	5.572	11	2	5	2	1	225	25.3	4.77	9.9	metabolic process		catalytic activity	Pf00702, Pf13242, Pf13419		KPN_04830	yjjG	Metabolic pathways; Nicotinate and nicotinamide metabolism; Purine metabolism; Biosynthesis of secondary metabolites; Pyrimidine metabolism
High	A6TAZ0	PTS enzyme IID, mannose-specific OS=Klebsiella pneumoniae subsp. pneumoniae (strain ATCC 700721 / MGH 78578) GN=manZ PE=4 SV=1	5.545	7	2	2	2	1	286	31.2	9.42	2.49	transport	membrane		Pf03613		KPN_02335	manZ	Metabolic pathways; Amino sugar and nucleotide sugar metabolism; Fructose and mannose metabolism; Phosphotransferase system (PTS)
High	A6TAH5	Lipoprotein OS=Klebsiella pneumoniae subsp. pneumoniae (strain ATCC 700721 / MGH 78578) GN=KPN_02168 PE=3 SV=1	5.53	9	2	2	2	1	266	29.1	5.4	5.72				Pf03180		KPN_02168	KPN_02168	ABC transporters
High	A6TEL0	Uncharacterized protein OS=Klebsiella pneumoniae subsp. pneumoniae (strain ATCC 700721 / MGH 78578) GN=yrbB PE=4 SV=1	5.516	38	2	3	2	1	96	10.4	5.05	6.71				Pf01740, Pf13466		KPN_03601	yrbB	ABC transporters
High	A6TBW7	NADH-quinone oxidoreductase subunit I OS=Klebsiella pneumoniae subsp. pneumoniae (strain ATCC 700721 / MGH 78578) GN=nuoI PE=3 SV=1	5.439	10	2	3	2	1	180	20.4	5.47	4.5	metabolic process	membrane	catalytic activity;metal ion binding	Pf00037, Pf12838, Pf13183, Pf13187, Pf13237, Pf13484, Pf13534, Pf13746, Pf14697		KPN_02671	nuoI	Metabolic pathways; Oxidative phosphorylation
High	A6THH0	Trehalose repressor OS=Klebsiella pneumoniae subsp. pneumoniae (strain ATCC 700721 / MGH 78578) GN=treR PE=4 SV=1	5.419	14	2	4	2	1	315	34.4	7.96	10.6	metabolic process;regulation of biological process		DNA binding	Pf00356, Pf00532, Pf13377		KPN_04653	treR
High	A6TBM4	Putative phospho-beta-glucosidase OS=Klebsiella pneumoniae subsp. pneumoniae (strain ATCC 700721 / MGH 78578) GN=KPN_02577 PE=3 SV=1	5.287	8	2	3	2	1	464	51.8	5.63	6.3	metabolic process		catalytic activity	Pf00232		KPN_02577	KPN_02577	Starch and sucrose metabolism; Glycolysis / Gluconeogenesis
High	A6T748	3-hydroxydecanoyl-[acyl-carrier-protein] dehydratase OS=Klebsiella pneumoniae subsp. pneumoniae (strain ATCC 700721 / MGH 78578) GN=fabA PE=3 SV=1	5.238	17	3	5	3	1	172	19.1	6.02	8.34	metabolic process	cytoplasm	catalytic activity	Pf07977		KPN_00983	fabA	Metabolic pathways; Fatty acid biosynthesis; Fatty acid metabolism
High	A6TF32	Ferrous iron transport protein B OS=Klebsiella pneumoniae subsp. pneumoniae (strain ATCC 700721 / MGH 78578) GN=feoB PE=3 SV=1	5.006	5	2	3	2	1	772	83.9	6.27	5.67	transport	membrane	metal ion binding;nucleotide binding;transporter activity	Pf00009, Pf01926, Pf02421, Pf07664, Pf07670, Pf09439		KPN_03779	feoB
High	A6T4W9	Bifunctional uridylyltransferase/uridylyl-removing enzyme OS=Klebsiella pneumoniae subsp. pneumoniae (strain ATCC 700721 / MGH 78578) GN=glnD PE=3 SV=1	4.975	4	2	2	2	1	887	101.9	6.7	1.74	metabolic process;regulation of biological process		catalytic activity	Pf01842, Pf01909, Pf01966, Pf08335		KPN_00180	glnD	Two-component system
High	A6TEM8	Histidine kinase OS=Klebsiella pneumoniae subsp. pneumoniae (strain ATCC 700721 / MGH 78578) GN=arcB PE=4 SV=1	4.666	5	2	4	2	1	779	87.7	5.11	9.34	metabolic process;regulation of biological process;response to stimulus	membrane	catalytic activity;nucleotide binding;receptor activity;signal transducer activity	Pf00072, Pf00512, Pf00989, Pf01627, Pf02518, Pf08448, Pf13426		KPN_03619	arcB	Two-component system
High	A6TBS5	Probable malate:quinone oxidoreductase OS=Klebsiella pneumoniae subsp. pneumoniae (strain ATCC 700721 / MGH 78578) GN=mqo PE=3 SV=1	4.396	8	2	2	2	1	544	60.1	7.97	2.51	metabolic process		catalytic activity	Pf06039		KPN_02629	mqo	Citrate cycle (TCA cycle); Metabolic pathways; Microbial metabolism in diverse environments; Biosynthesis of antibiotics; Carbon metabolism; Pyruvate metabolism; Biosynthesis of secondary metabolites
High	A6TGF1	Glutamate racemase OS=Klebsiella pneumoniae subsp. pneumoniae (strain ATCC 700721 / MGH 78578) GN=murI PE=3 SV=1	4.268	16	2	3	2	1	260	28.9	5.71	2.33	cell organization and biogenesis;metabolic process;regulation of biological process		catalytic activity	Pf01177		KPN_04256	murI	Metabolic pathways; D-Glutamine and D-glutamate metabolism
High	A6TF10	Ribulose-phosphate 3-epimerase OS=Klebsiella pneumoniae subsp. pneumoniae (strain ATCC 700721 / MGH 78578) GN=rpe PE=3 SV=1	4.109	12	2	3	2	1	225	24.4	5.58	1.69	metabolic process		catalytic activity;metal ion binding	Pf00834, Pf01729		KPN_03757	rpe	Metabolic pathways; Pentose phosphate pathway; Microbial metabolism in diverse environments; Pentose and glucuronate interconversions; Biosynthesis of antibiotics; Carbon metabolism; Biosynthesis of amino acids; Biosynthesis of secondary metabolites
High	A6TBY1	Uncharacterized protein OS=Klebsiella pneumoniae subsp. pneumoniae (strain ATCC 700721 / MGH 78578) GN=yfbU PE=4 SV=1	4.075	38	2	3	2	1	39	4.7	8.73	1.89				Pf03887		KPN_02685	yfbU
High	A6TB40	tRNA U34 carboxymethyltransferase OS=Klebsiella pneumoniae subsp. pneumoniae (strain ATCC 700721 / MGH 78578) GN=cmoB PE=3 SV=1	3.78	14	3	3	3	1	334	38.2	6.1	2.87	metabolic process		catalytic activity	Pf01135, Pf02353, Pf08003, Pf08241, Pf08242, Pf12847, Pf13489, Pf13649, Pf13659, Pf13847		KPN_02385	yecP
High	A6T5K7	ABC transporter OS=Klebsiella pneumoniae subsp. pneumoniae (strain ATCC 700721 / MGH 78578) GN=KPN_00426 PE=3 SV=1	3.562	7	2	2	1	1	371	41.7	7.09	3.77	transport		catalytic activity;nucleotide binding;transporter activity	Pf00005, Pf03193, Pf08402, Pf13304, Pf13476		KPN_00426	KPN_00426	ABC transporters
High	A6TC88	Transketolase OS=Klebsiella pneumoniae subsp. pneumoniae (strain ATCC 700721 / MGH 78578) GN=tktB PE=3 SV=1	3.561	5	2	3	1	1	664	72.1	6.09	4.25	metabolic process		catalytic activity;metal ion binding	Pf00456, Pf02779, Pf02780		KPN_02799	tktB	Metabolic pathways; Pentose phosphate pathway; Microbial metabolism in diverse environments; Biosynthesis of antibiotics; Carbon metabolism; Biosynthesis of amino acids; Biosynthesis of secondary metabolites
High	A6T5M7	Component of the MscS mechanosensitive channel OS=Klebsiella pneumoniae subsp. pneumoniae (strain ATCC 700721 / MGH 78578) GN=kefA PE=4 SV=1	3.422	2	2	2	2	1	1115	126.4	7.65	4.5	transport	membrane	transporter activity	Pf00924, Pf02417, Pf12794, Pf12795, Pf12938		KPN_00446	kefA
High	A6TGI9	Adenylate cyclase OS=Klebsiella pneumoniae subsp. pneumoniae (strain ATCC 700721 / MGH 78578) GN=cyaA PE=3 SV=1	3.326	4	2	3	2	1	850	97.5	6.25	2.31	metabolic process	cytoplasm	catalytic activity	Pf01295, Pf12633		KPN_04305	cyaA	Purine metabolism
High	A6TH76	Putative periplasmic binding protein OS=Klebsiella pneumoniae subsp. pneumoniae (strain ATCC 700721 / MGH 78578) GN=yjeP PE=4 SV=1	3.289	5	2	2	2	1	1099	122.7	6.83	4.57	transport	membrane		Pf00924, Pf09731, Pf12128, Pf12794, Pf12795		KPN_04556	yjeP
High	A6T7E0	UPF0502 protein KPN78578_10500 OS=Klebsiella pneumoniae subsp. pneumoniae (strain ATCC 700721 / MGH 78578) GN=KPN78578_10500 PE=3 SV=1	2.987	16	2	2	2	1	217	24.3	5.26	3.84				Pf04337		KPN_01078	yceH
High	A6TAK4	Oligopeptide transport protein (ABC superfamily, peri_bind) OS=Klebsiella pneumoniae subsp. pneumoniae (strain ATCC 700721 / MGH 78578) GN=oppA PE=4 SV=1	2.985	7	2	2	2	1	544	61.4	6.57	2.31	transport			Pf00496		KPN_02197	oppA	Quorum sensing; beta-Lactam resistance; ABC transporters
High	A6TG05	50S ribosomal protein L34 OS=Klebsiella pneumoniae subsp. pneumoniae (strain ATCC 700721 / MGH 78578) GN=rpmH PE=3 SV=1	2.855	20	2	3	2	1	46	5.4	13	3.55	metabolic process	ribosome	structural molecule activity	Pf00468	30422110; 31656435; 32367027; 33926963	KPN_04106	rpmH; C813_RS46735; AL524_RS03050; AB182_RS31090	Ribosome
High	A6T9Z0	Uncharacterized protein OS=Klebsiella pneumoniae subsp. pneumoniae (strain ATCC 700721 / MGH 78578) GN=KPN_01980 PE=4 SV=1	2.656	12	3	3	3	1	391	44.9	7.33	2.2		membrane		Pf00990		KPN_01980	KPN_01980
High	A6TDJ5	Acetyl-CoA acetyltransferase OS=Klebsiella pneumoniae subsp. pneumoniae (strain ATCC 700721 / MGH 78578) GN=yqeF PE=3 SV=1	2.207	5	2	2	2	1	387	40.6	6.06	1.94	metabolic process		catalytic activity	Pf00108, Pf00109, Pf02801, Pf02803		KPN_03268	yqeF	Metabolic pathways; Synthesis and degradation of ketone bodies; Lysine degradation; Tryptophan metabolism; Microbial metabolism in diverse environments; Propanoate metabolism; Terpenoid backbone biosynthesis; Benzoate degradation; Biosynthesis of antibiotics; Butanoate metabolism; Two-component system; Carbon metabolism; Pyruvate metabolism; Fatty acid degradation; Fatty acid metabolism; Glyoxyla…
High	A6TC76	Ethanolamine utilization enzyme OS=Klebsiella pneumoniae subsp. pneumoniae (strain ATCC 700721 / MGH 78578) GN=eutG PE=4 SV=1	2.182	11	2	2	2	1	395	41.4	6.62	0	metabolic process		catalytic activity;metal ion binding	Pf00465, Pf13685		KPN_02787	eutG	Metabolic pathways; Microbial metabolism in diverse environments; Biosynthesis of antibiotics; Biosynthesis of secondary metabolites; Glycolysis / Gluconeogenesis
High	A6TCI2	Signal peptidase I OS=Klebsiella pneumoniae subsp. pneumoniae (strain ATCC 700721 / MGH 78578) GN=lepB PE=3 SV=1	1.863	6	2	3	1	1	324	35.8	8.21	1.65	metabolic process	membrane	catalytic activity	Pf00717, Pf10502		KPN_02893	lepB	Quorum sensing; Protein export
High	A6THG3	Anaerobic ribonucleoside-triphosphate reductase OS=Klebsiella pneumoniae subsp. pneumoniae (strain ATCC 700721 / MGH 78578) GN=nrdD PE=4 SV=1	1.306	4	3	3	3	1	712	80	6.77	1.62	metabolic process		catalytic activity;nucleotide binding	Pf01228, Pf03477, Pf13597		KPN_04646	nrdD	Metabolic pathways; Purine metabolism; Pyrimidine metabolism
High	A6T6B2	Putative integral membrane protein OS=Klebsiella pneumoniae subsp. pneumoniae (strain ATCC 700721 / MGH 78578) GN=ybeX PE=4 SV=1	1.227	10	2	2	2	1	315	35.9	4.68	1.7	metabolic process		catalytic activity;nucleotide binding	Pf00478, Pf00571, Pf03471		KPN_00683	ybeX
High	A6TAJ3	Protein TonB OS=Klebsiella pneumoniae subsp. pneumoniae (strain ATCC 700721 / MGH 78578) GN=tonB PE=3 SV=1	1.133	13	2	2	2	1	248	27.1	9.55	3.58	transport	membrane	transporter activity	Pf03544		KPN_02186	tonB
Medium	A6TBL0	Putative 2-component sensor protein OS=Klebsiella pneumoniae subsp. pneumoniae (strain ATCC 700721 / MGH 78578) GN=yehU PE=4 SV=1	0.97	10	2	3	2	1	574	63.3	8.48	2.05	cell organization and biogenesis;metabolic process;regulation of biological process;response to stimulus	membrane	catalytic activity;protein binding;receptor activity;signal transducer activity	Pf01590, Pf02518, Pf06580, Pf07694, Pf13185, Pf13581		KPN_02563	yehU
Medium	A6T7L5	Cytochrome oxidase bd-II, subunit I OS=Klebsiella pneumoniae subsp. pneumoniae (strain ATCC 700721 / MGH 78578) GN=KPN_01153 PE=4 SV=1	0.782	15	2	2	2	1	468	52.4	8.63	0	metabolic process	membrane		Pf01654		KPN_01153	KPN_01153	Metabolic pathways; Oxidative phosphorylation; Two-component system
Medium	A6T7Q5	Uncharacterized protein OS=Klebsiella pneumoniae subsp. pneumoniae (strain ATCC 700721 / MGH 78578) GN=yeaG PE=4 SV=1	0.716	5	2	3	2	1	644	74.3	5.78	2.54	metabolic process		catalytic activity	Pf06798, Pf08298, Pf13191		KPN_01193	yeaG
Medium	A6T9P7	Putative ABC transporter substrate binding protein OS=Klebsiella pneumoniae subsp. pneumoniae (strain ATCC 700721 / MGH 78578) GN=KPN_01887 PE=4 SV=1	0.704	16	2	3	2	1	234	25.5	9.06	2.64			catalytic activity;nucleotide binding	Pf00005, Pf03193, Pf03215, Pf13173, Pf13207, Pf13304, Pf13521, Pf13558		KPN_01887	KPN_01887	ABC transporters

## Sheet: Untreated Bio2
Protein FDR Confidence: Combined	Accession	Description	Sum PEP Score	Coverage [%]	# Peptides	# PSMs	# Unique Peptides	# Protein Groups	# AAs	MW [kDa]	calc. pI	Score Sequest HT: Sequest HT	Biological Process	Cellular Component	Molecular Function	Pfam IDs	Entrez Gene ID	Ensembl Gene ID	Gene Symbol	KEGG Pathways
High	A6TGP0	DNA-directed RNA polymerase subunit beta OS=Klebsiella pneumoniae subsp. pneumoniae (strain ATCC 700721 / MGH 78578) GN=rpoB PE=3 SV=2	456.54	63	65	260	65	1	1342	150.4	5.29	867.36	metabolic process		catalytic activity;DNA binding	Pf00562, Pf04560, Pf04561, Pf04563, Pf04565, Pf10385				Metabolic pathways; Purine metabolism; RNA polymerase; Pyrimidine metabolism
High	A6TGP1	DNA-directed RNA polymerase subunit beta' OS=Klebsiella pneumoniae subsp. pneumoniae (strain ATCC 700721 / MGH 78578) GN=rpoC PE=3 SV=1	417.525	64	66	230	66	1	1407	155.2	6.87	691.24	metabolic process		catalytic activity;DNA binding	Pf00623, Pf04983, Pf04997, Pf04998, Pf05000		KPN_04366	rpoC	Metabolic pathways; Purine metabolism; RNA polymerase; Pyrimidine metabolism
High	A6T4F4	Chaperone protein DnaK OS=Klebsiella pneumoniae subsp. pneumoniae (strain ATCC 700721 / MGH 78578) GN=dnaK PE=3 SV=1	348.809	69	39	173	39	1	638	69.1	4.97	578.34	cell organization and biogenesis;metabolic process		nucleotide binding;protein binding	Pf00012, Pf06723		KPN_00014	dnaK	RNA degradation
High	A6TEX8	Elongation factor G OS=Klebsiella pneumoniae subsp. pneumoniae (strain ATCC 700721 / MGH 78578) GN=fusA PE=3 SV=1	336.712	62	31	434	31	1	704	77.5	5.3	1571.92	metabolic process	cytoplasm	catalytic activity;nucleotide binding;RNA binding	Pf00009, Pf00679, Pf03144, Pf03764, Pf14492		KPN_03725	fusA
High	A6T4Q7	Pyruvate dehydrogenase E1 component OS=Klebsiella pneumoniae subsp. pneumoniae (strain ATCC 700721 / MGH 78578) GN=aceE PE=4 SV=1	329.87	55	45	213	45	1	887	99.4	5.64	666.94	metabolic process		catalytic activity	Pf00456		KPN_00118	aceE	Citrate cycle (TCA cycle); Metabolic pathways; Microbial metabolism in diverse environments; Biosynthesis of antibiotics; Carbon metabolism; Pyruvate metabolism; Biosynthesis of secondary metabolites; Glycolysis / Gluconeogenesis
High	A6T703	30S ribosomal protein S1 OS=Klebsiella pneumoniae subsp. pneumoniae (strain ATCC 700721 / MGH 78578) GN=rpsA PE=3 SV=1	297.589	76	33	242	33	1	557	61.1	4.98	771.29	metabolic process	ribosome	RNA binding;structural molecule activity	Pf00575		KPN_00938	rpsA	Ribosome
High	A6TH53	60 kDa chaperonin OS=Klebsiella pneumoniae subsp. pneumoniae (strain ATCC 700721 / MGH 78578) GN=groL PE=3 SV=1	281.619	74	33	332	33	1	548	57.1	4.94	1049.01	metabolic process	cytoplasm	nucleotide binding	Pf00118		KPN_04533	groEL	RNA degradation
High	A6TEX7	Elongation factor Tu OS=Klebsiella pneumoniae subsp. pneumoniae (strain ATCC 700721 / MGH 78578) GN=tufA PE=3 SV=1	243.452	83	25	583	25	1	394	43.2	5.45	1512.6	metabolic process	cytoplasm	catalytic activity;nucleotide binding;RNA binding	Pf00009, Pf03143, Pf03144		KPN_03724; KPN_04357	tuf; tufB
High	A6TFH4	Glycine--tRNA ligase beta subunit OS=Klebsiella pneumoniae subsp. pneumoniae (strain ATCC 700721 / MGH 78578) GN=glyS PE=3 SV=1	221.494	68	36	94	36	1	689	76.3	5.58	289.23	metabolic process	cytoplasm	catalytic activity;nucleotide binding	Pf02092, Pf05746		KPN_03922	glyS	Aminoacyl-tRNA biosynthesis
High	A6TAK6	Aldehyde-alcohol dehydrogenase OS=Klebsiella pneumoniae subsp. pneumoniae (strain ATCC 700721 / MGH 78578) GN=adhE PE=3 SV=1	218.545	56	30	89	30	1	891	95.8	6.81	252.08	metabolic process		catalytic activity;metal ion binding	Pf00171, Pf00465, Pf13685		KPN_02199	adhE	Metabolic pathways; Tyrosine metabolism; Microbial metabolism in diverse environments; Biosynthesis of antibiotics; Butanoate metabolism; Pyruvate metabolism; Fatty acid degradation; Chloroalkane and chloroalkene degradation; Biosynthesis of secondary metabolites; Degradation of aromatic compounds; Glycolysis / Gluconeogenesis; Naphthalene degradation
High	A6TD53	Enolase OS=Klebsiella pneumoniae subsp. pneumoniae (strain ATCC 700721 / MGH 78578) GN=eno PE=3 SV=1	211.098	77	21	154	21	1	432	45.5	5.3	518.88	metabolic process	cell surface;cytoplasm;extracellular	catalytic activity;metal ion binding	Pf00113, Pf03952		KPN_03123	eno	Metabolic pathways; Microbial metabolism in diverse environments; Biosynthesis of antibiotics; RNA degradation; Carbon metabolism; Biosynthesis of amino acids; Methane metabolism; Biosynthesis of secondary metabolites; Glycolysis / Gluconeogenesis
High	A6TI05	Putative ATP-binding component of a transport system OS=Klebsiella pneumoniae subsp. pneumoniae (strain ATCC 700721 / MGH 78578) GN=yjjK PE=4 SV=1	205.947	70	30	131	30	1	548	61.4	5.74	432.69	regulation of biological process		catalytic activity;nucleotide binding	Pf00005, Pf12848, Pf13304		KPN_04846	yjjK
High	A6T5N6	Chaperone protein HtpG OS=Klebsiella pneumoniae subsp. pneumoniae (strain ATCC 700721 / MGH 78578) GN=htpG PE=3 SV=1	204.347	62	36	84	36	1	624	71.1	5.24	225.33	metabolic process;response to stimulus	cytoplasm	nucleotide binding;protein binding	Pf00183, Pf02518, Pf13589		KPN_00455	htpG
High	A6T4Q8	Acetyltransferase component of pyruvate dehydrogenase complex OS=Klebsiella pneumoniae subsp. pneumoniae (strain ATCC 700721 / MGH 78578) GN=aceF PE=3 SV=1	201.962	48	23	79	23	1	632	65.9	5.31	242.7	metabolic process		catalytic activity	Pf00198, Pf00364, Pf01597, Pf02817		KPN_00119	aceF	Citrate cycle (TCA cycle); Metabolic pathways; Microbial metabolism in diverse environments; Biosynthesis of antibiotics; Carbon metabolism; Pyruvate metabolism; Biosynthesis of secondary metabolites; Glycolysis / Gluconeogenesis
High	A6TDT1	Phosphoglycerate kinase OS=Klebsiella pneumoniae subsp. pneumoniae (strain ATCC 700721 / MGH 78578) GN=pgk PE=3 SV=1	201.196	82	23	124	23	1	382	40.5	5.16	376.56	metabolic process	cytoplasm	catalytic activity;nucleotide binding	Pf00162		KPN_03355	pgk	Metabolic pathways; Microbial metabolism in diverse environments; Biosynthesis of antibiotics; Carbon metabolism; Biosynthesis of amino acids; Biosynthesis of secondary metabolites; Glycolysis / Gluconeogenesis
High	A6TG36	ATP synthase subunit beta OS=Klebsiella pneumoniae subsp. pneumoniae (strain ATCC 700721 / MGH 78578) GN=atpD PE=3 SV=1	200.733	89	27	117	27	1	460	50.2	5	382.85	metabolic process;transport	membrane	catalytic activity;nucleotide binding;transporter activity	Pf00006, Pf00306, Pf02874		KPN_04137	atpD	Metabolic pathways; Oxidative phosphorylation
High	A6T4R3	Aconitate hydratase B OS=Klebsiella pneumoniae subsp. pneumoniae (strain ATCC 700721 / MGH 78578) GN=acnB PE=3 SV=1	198.009	54	30	125	30	1	851	91.8	5.25	391.72	metabolic process	cytosol	catalytic activity;metal ion binding	Pf00330, Pf06434, Pf11791		KPN_00124	acnB	Citrate cycle (TCA cycle); Metabolic pathways; 2-Oxocarboxylic acid metabolism; Microbial metabolism in diverse environments; Propanoate metabolism; Biosynthesis of antibiotics; Carbon metabolism; Biosynthesis of amino acids; Glyoxylate and dicarboxylate metabolism; Biosynthesis of secondary metabolites
High	A6TCV9	Alanine--tRNA ligase OS=Klebsiella pneumoniae subsp. pneumoniae (strain ATCC 700721 / MGH 78578) GN=alaS PE=3 SV=1	190.496	48	30	72	30	1	875	95.6	5.74	236.8	metabolic process	cytoplasm	catalytic activity;metal ion binding;nucleotide binding;RNA binding	Pf01411, Pf02272, Pf07973		KPN_03029	alaS	Aminoacyl-tRNA biosynthesis
High	A6TFR2	Glycerol kinase OS=Klebsiella pneumoniae subsp. pneumoniae (strain ATCC 700721 / MGH 78578) GN=glpK PE=3 SV=1	188.939	76	30	85	30	1	503	56.1	5.69	297.94	metabolic process		catalytic activity;metal ion binding;nucleotide binding	Pf00370, Pf02782		KPN_04011	glpK	Metabolic pathways; Glycerolipid metabolism
High	A6T6Z6	Formate acetyltransferase 1 OS=Klebsiella pneumoniae subsp. pneumoniae (strain ATCC 700721 / MGH 78578) GN=pflB PE=4 SV=1	186.654	55	33	104	32	1	760	85.1	5.92	272.52	metabolic process	cytoplasm	catalytic activity	Pf01228, Pf02901		KPN_00931	pflB	Metabolic pathways; Propanoate metabolism; Butanoate metabolism; Pyruvate metabolism
High	A6TG38	ATP synthase subunit alpha OS=Klebsiella pneumoniae subsp. pneumoniae (strain ATCC 700721 / MGH 78578) GN=atpA PE=3 SV=1	177.44	70	27	97	26	1	513	55.1	6	291.54	metabolic process;transport	membrane	catalytic activity;nucleotide binding;transporter activity	Pf00006, Pf00306, Pf02874		KPN_04139	atpA	Metabolic pathways; Oxidative phosphorylation
High	A6T5I2	Lon protease OS=Klebsiella pneumoniae subsp. pneumoniae (strain ATCC 700721 / MGH 78578) GN=lon PE=2 SV=1	176.781	43	27	78	27	1	784	87.4	6.3	251.09	metabolic process;response to stimulus	cytoplasm	catalytic activity;DNA binding;nucleotide binding	Pf00004, Pf02190, Pf05362, Pf07728, Pf08298, Pf13191, Pf13207, Pf13541		KPN_00401	lon
High	A6T9K7	NAD-dependent malic enzyme OS=Klebsiella pneumoniae subsp. pneumoniae (strain ATCC 700721 / MGH 78578) GN=maeA PE=3 SV=1	173.868	55	18	73	18	1	565	62.7	5.49	248.87	metabolic process		catalytic activity;metal ion binding;nucleotide binding	Pf00390, Pf03949		KPN_01847	sfcA	Two-component system; Carbon metabolism; Pyruvate metabolism
High	A6THI0	Valine--tRNA ligase OS=Klebsiella pneumoniae subsp. pneumoniae (strain ATCC 700721 / MGH 78578) GN=valS PE=3 SV=1	168.78	40	26	67	26	1	951	108.3	5.31	197.29	metabolic process;regulation of biological process	cytoplasm	catalytic activity;nucleotide binding	Pf00133, Pf01921, Pf08264, Pf09334, Pf10458, Pf13603		KPN_04663	valS	Aminoacyl-tRNA biosynthesis
High	A6TAI2	Phenylalanine--tRNA ligase beta subunit OS=Klebsiella pneumoniae subsp. pneumoniae (strain ATCC 700721 / MGH 78578) GN=pheT PE=3 SV=1	166.821	51	28	67	28	1	795	86.9	5.19	189.74	metabolic process	cytoplasm	catalytic activity;metal ion binding;nucleotide binding;RNA binding	Pf01588, Pf03147, Pf03483, Pf03484		KPN_02175	pheT	Aminoacyl-tRNA biosynthesis
High	A6TCK0	Chaperone protein ClpB OS=Klebsiella pneumoniae subsp. pneumoniae (strain ATCC 700721 / MGH 78578) GN=clpB PE=3 SV=1	164.356	43	26	61	26	1	857	95.3	5.62	191.19	metabolic process;response to stimulus	cytoplasm	catalytic activity;nucleotide binding	Pf00004, Pf02861, Pf03962, Pf07724, Pf07728, Pf10431, Pf13191, Pf13401, Pf15066		KPN_02915	clpB
High	A6T4X2	Elongation factor Ts OS=Klebsiella pneumoniae subsp. pneumoniae (strain ATCC 700721 / MGH 78578) GN=tsf PE=3 SV=1	163.661	77	22	103	22	1	283	30.4	5.21	352.68	metabolic process	cytoplasm	protein binding;RNA binding	Pf00627, Pf00889		KPN_00183	tsf
High	A6T4G0	Isoleucine--tRNA ligase OS=Klebsiella pneumoniae subsp. pneumoniae (strain ATCC 700721 / MGH 78578) GN=ileS PE=3 SV=1	161.962	44	26	66	26	1	922	102.7	5.94	202.75	metabolic process;regulation of biological process	cytoplasm	catalytic activity;metal ion binding;nucleotide binding;RNA binding	Pf00133, Pf01406, Pf06827, Pf08264, Pf09334		KPN_00021	ileS	Aminoacyl-tRNA biosynthesis
High	A6T4Q9	Dihydrolipoyl dehydrogenase OS=Klebsiella pneumoniae subsp. pneumoniae (strain ATCC 700721 / MGH 78578) GN=lpdA PE=4 SV=1	159.838	53	17	72	17	1	474	50.5	6.27	228.93	cellular homeostasis;metabolic process;regulation of biological process		catalytic activity;nucleotide binding	Pf00070, Pf00890, Pf01134, Pf01494, Pf01946, Pf02852, Pf03486, Pf07992, Pf12831, Pf13450		KPN_00120	lpdA	Citrate cycle (TCA cycle); Metabolic pathways; Microbial metabolism in diverse environments; Propanoate metabolism; Biosynthesis of antibiotics; Carbon metabolism; Pyruvate metabolism; Glyoxylate and dicarboxylate metabolism; Biosynthesis of secondary metabolites; Glycolysis / Gluconeogenesis; Glycine, serine and threonine metabolism; Valine, leucine and isoleucine degradation
High	A6T5H9	Trigger factor OS=Klebsiella pneumoniae subsp. pneumoniae (strain ATCC 700721 / MGH 78578) GN=tig PE=3 SV=1	158.118	55	23	103	23	1	432	48.1	4.89	306.45	cell division;metabolic process;transport	cytoplasm	catalytic activity	Pf00254, Pf05697, Pf05698		KPN_00398	tig
High	A6TBK7	Methionine--tRNA ligase OS=Klebsiella pneumoniae subsp. pneumoniae (strain ATCC 700721 / MGH 78578) GN=metG PE=3 SV=1	157.972	56	26	58	26	1	677	76.1	5.53	190.2	metabolic process	cytoplasm	catalytic activity;metal ion binding;nucleotide binding;RNA binding	Pf00133, Pf01406, Pf01588, Pf01921, Pf09334		KPN_02560	metG	Aminoacyl-tRNA biosynthesis; Selenocompound metabolism
High	A6TEI3	Polyribonucleotide nucleotidyltransferase OS=Klebsiella pneumoniae subsp. pneumoniae (strain ATCC 700721 / MGH 78578) GN=pnp PE=3 SV=1	157.195	41	22	68	22	1	711	76.8	5.17	202.96	metabolic process	cytoplasm	catalytic activity;metal ion binding;RNA binding	Pf00013, Pf00575, Pf01138, Pf03725, Pf03726, Pf13509		KPN_03572	pnp	Purine metabolism; RNA degradation; Pyrimidine metabolism
High	A6T4E8	Transaldolase OS=Klebsiella pneumoniae subsp. pneumoniae (strain ATCC 700721 / MGH 78578) GN=talB PE=3 SV=1	153.529	81	23	79	23	1	317	35.2	5.1	228.3	metabolic process	cytoplasm	catalytic activity	Pf00923		KPN_00008	talB	Metabolic pathways; Pentose phosphate pathway; Microbial metabolism in diverse environments; Biosynthesis of antibiotics; Carbon metabolism; Biosynthesis of amino acids; Biosynthesis of secondary metabolites
High	A6TAE0	Pyruvate kinase OS=Klebsiella pneumoniae subsp. pneumoniae (strain ATCC 700721 / MGH 78578) GN=pykF PE=3 SV=1	149.335	51	18	53	18	1	470	50.7	5.86	169.82	metabolic process		catalytic activity;metal ion binding	Pf00224, Pf02887, Pf03328		KPN_02133	pykF	Metabolic pathways; Microbial metabolism in diverse environments; Purine metabolism; Biosynthesis of antibiotics; Carbon metabolism; Pyruvate metabolism; Biosynthesis of amino acids; Biosynthesis of secondary metabolites; Glycolysis / Gluconeogenesis
High	A6TEI7	Translation initiation factor IF-2 OS=Klebsiella pneumoniae subsp. pneumoniae (strain ATCC 700721 / MGH 78578) GN=infB PE=3 SV=1	148.598	42	25	86	25	1	896	98	6.02	234.54	metabolic process	cytoplasm	catalytic activity;nucleotide binding;RNA binding	Pf00009, Pf01926, Pf03144, Pf04760, Pf08364, Pf11987		KPN_03576	infB
High	A6T4I0	Carbamoyl-phosphate synthase (glutamine-hydrolyzing) OS=Klebsiella pneumoniae subsp. pneumoniae (strain ATCC 700721 / MGH 78578) GN=carB PE=3 SV=1	148.065	37	26	73	26	1	1074	117.9	5.25	222.11	metabolic process		catalytic activity;metal ion binding;nucleotide binding	Pf00289, Pf01071, Pf02142, Pf02222, Pf02655, Pf02786, Pf02787, Pf07478, Pf13535, Pf15632		KPN_00041	carB	Metabolic pathways; Alanine, aspartate and glutamate metabolism; Pyrimidine metabolism
High	A6TBY4	Phosphate acetyltransferase OS=Klebsiella pneumoniae subsp. pneumoniae (strain ATCC 700721 / MGH 78578) GN=pta PE=3 SV=1	145.396	45	22	78	22	1	710	76.6	5.4	258.38	metabolic process	cytoplasm	catalytic activity	Pf01515, Pf07085, Pf13500		KPN_02688	pta	Metabolic pathways; Microbial metabolism in diverse environments; Propanoate metabolism; Carbon metabolism; Pyruvate metabolism; Methane metabolism; Taurine and hypotaurine metabolism
High	A6TBE6	6-phosphogluconate dehydrogenase, decarboxylating OS=Klebsiella pneumoniae subsp. pneumoniae (strain ATCC 700721 / MGH 78578) GN=gnd PE=3 SV=1	145.006	52	18	98	18	1	468	51.4	5.16	370.2	metabolic process		catalytic activity	Pf00393, Pf02558, Pf03446, Pf03807		KPN_02499	gnd	Metabolic pathways; Pentose phosphate pathway; Microbial metabolism in diverse environments; Biosynthesis of antibiotics; Carbon metabolism; Glutathione metabolism; Biosynthesis of secondary metabolites
High	A6T751	Outer membrane protein 3a (II*Gd) OS=Klebsiella pneumoniae subsp. pneumoniae (strain ATCC 700721 / MGH 78578) GN=ompA PE=3 SV=1	144.739	77	20	92	20	1	356	38	6.39	272.05		membrane	structural molecule activity	Pf00691, Pf01389, Pf13505		KPN_00986	ompA
High	A6T9Y5	Tyrosine--tRNA ligase OS=Klebsiella pneumoniae subsp. pneumoniae (strain ATCC 700721 / MGH 78578) GN=tyrS PE=3 SV=1	144.497	54	18	49	18	1	428	47.7	5.55	174.62	metabolic process	cytoplasm	catalytic activity;nucleotide binding;RNA binding	Pf00579, Pf01479		KPN_01975	tyrS	Aminoacyl-tRNA biosynthesis
High	A6TEI8	Transcription termination/antitermination protein NusA OS=Klebsiella pneumoniae subsp. pneumoniae (strain ATCC 700721 / MGH 78578) GN=nusA PE=3 SV=1	138.896	47	20	51	20	1	495	54.9	4.63	151.33	metabolic process;regulation of biological process	cytoplasm	nucleotide binding;RNA binding	Pf00575, Pf08529, Pf13184, Pf14520		KPN_03577	nusA
High	A6T4J7	RNA polymerase-associated protein RapA OS=Klebsiella pneumoniae subsp. pneumoniae (strain ATCC 700721 / MGH 78578) GN=rapA PE=3 SV=1	138.561	36	21	42	21	1	968	109.5	5.24	128.12	metabolic process;regulation of biological process		catalytic activity;DNA binding;nucleotide binding	Pf00176, Pf00270, Pf00271, Pf04851, Pf12137		KPN_00058	hepA
High	A6TEJ7	ATP-dependent zinc metalloprotease FtsH OS=Klebsiella pneumoniae subsp. pneumoniae (strain ATCC 700721 / MGH 78578) GN=hflB PE=3 SV=1	137.161	43	19	90	19	1	644	70.7	6.24	303.18	metabolic process;regulation of biological process;response to stimulus	membrane	catalytic activity;metal ion binding;nucleotide binding;protein binding	Pf00004, Pf00006, Pf00158, Pf01078, Pf01434, Pf05496, Pf06068, Pf06480, Pf07724, Pf07728, Pf08298, Pf13401		KPN_03588	hflB
High	A6TAL9	Nitrate reductase 1, alpha subunit OS=Klebsiella pneumoniae subsp. pneumoniae (strain ATCC 700721 / MGH 78578) GN=narG PE=3 SV=1	136.768	33	28	56	28	1	1247	140.4	6.79	164.54	metabolic process		catalytic activity;metal ion binding	Pf00384, Pf01568, Pf14710		KPN_02214	narG	Microbial metabolism in diverse environments; Nitrogen metabolism; Two-component system
High	A6TBT2	Outer membrane pore protein 1b (Ibc) OS=Klebsiella pneumoniae subsp. pneumoniae (strain ATCC 700721 / MGH 78578) GN=ompC PE=3 SV=1	136.658	62	14	467	14	1	367	40.1	4.86	1378.21	transport	membrane	transporter activity	Pf00267, Pf13609		KPN_02636	ompC	beta-Lactam resistance; Two-component system
High	A6TBY3	Acetate kinase OS=Klebsiella pneumoniae subsp. pneumoniae (strain ATCC 700721 / MGH 78578) GN=ackA PE=3 SV=1	136.33	71	16	66	16	1	400	43.2	6.33	222.05	metabolic process	cytoplasm	catalytic activity;metal ion binding;nucleotide binding	Pf00871		KPN_02687	ackA	Metabolic pathways; Microbial metabolism in diverse environments; Propanoate metabolism; Carbon metabolism; Pyruvate metabolism; Methane metabolism; Taurine and hypotaurine metabolism
High	A6TGH1	Transcription termination factor Rho OS=Klebsiella pneumoniae subsp. pneumoniae (strain ATCC 700721 / MGH 78578) GN=rho PE=3 SV=1	136.066	55	18	100	18	1	419	47	7.25	304.62	metabolic process;regulation of biological process		catalytic activity;nucleotide binding;RNA binding	Pf00006, Pf07497, Pf07498, Pf08206, Pf13481	29377673	KPN_04283	rho; AB185_RS06240	RNA degradation
High	A6TEU8	DNA-directed RNA polymerase subunit alpha OS=Klebsiella pneumoniae subsp. pneumoniae (strain ATCC 700721 / MGH 78578) GN=rpoA PE=3 SV=1	134.787	62	17	79	17	1	329	36.4	5.06	245.44	metabolic process		catalytic activity;DNA binding;protein binding	Pf01000, Pf01193, Pf03118	8913837	KPN_03695	rpoA; EAMY_RS32845	Metabolic pathways; Purine metabolism; RNA polymerase; Pyrimidine metabolism
High	A6T4Z7	Proline--tRNA ligase OS=Klebsiella pneumoniae subsp. pneumoniae (strain ATCC 700721 / MGH 78578) GN=proS PE=3 SV=1	132.812	45	17	45	17	1	572	63.5	5.12	139.7	metabolic process;regulation of biological process	cytoplasm	catalytic activity;nucleotide binding	Pf00587, Pf03129, Pf04073		KPN_00208	proS	Aminoacyl-tRNA biosynthesis
High	A6T7E5	Ribonuclease E OS=Klebsiella pneumoniae subsp. pneumoniae (strain ATCC 700721 / MGH 78578) GN=rne PE=3 SV=1	130.311	30	21	49	21	1	1074	118.7	5.72	129.12	metabolic process	cytoplasm;membrane	catalytic activity;metal ion binding;RNA binding	Pf00575, Pf10150, Pf12111		KPN_01083	rne	RNA degradation
High	A6T6A3	Leucine--tRNA ligase OS=Klebsiella pneumoniae subsp. pneumoniae (strain ATCC 700721 / MGH 78578) GN=leuS PE=3 SV=1	129.852	31	20	47	20	1	860	97	5.24	137.95	metabolic process;regulation of biological process	cytoplasm	catalytic activity;nucleotide binding	Pf00133, Pf08264, Pf09334, Pf13603		KPN_00674	leuS	Aminoacyl-tRNA biosynthesis
High	A6TGT4	Glucose-6-phosphate isomerase OS=Klebsiella pneumoniae subsp. pneumoniae (strain ATCC 700721 / MGH 78578) GN=pgi PE=3 SV=1	128.572	45	18	54	18	1	549	61.3	6.23	153.32	metabolic process	cytoplasm	catalytic activity	Pf00342		KPN_04413	pgi	Metabolic pathways; Pentose phosphate pathway; Microbial metabolism in diverse environments; Amino sugar and nucleotide sugar metabolism; Biosynthesis of antibiotics; Starch and sucrose metabolism; Carbon metabolism; Biosynthesis of secondary metabolites; Glycolysis / Gluconeogenesis
High	A6T7I9	Transketolase OS=Klebsiella pneumoniae subsp. pneumoniae (strain ATCC 700721 / MGH 78578) GN=tktA PE=3 SV=1	125.126	39	18	61	18	1	668	72.3	6.02	180.73	metabolic process		catalytic activity;metal ion binding	Pf00456, Pf00676, Pf02779, Pf02780		KPN_01127	tktA	Metabolic pathways; Pentose phosphate pathway; Microbial metabolism in diverse environments; Biosynthesis of antibiotics; Carbon metabolism; Biosynthesis of amino acids; Biosynthesis of secondary metabolites
High	A6TG01	DNA gyrase subunit B OS=Klebsiella pneumoniae subsp. pneumoniae (strain ATCC 700721 / MGH 78578) GN=gyrB PE=3 SV=1	124.82	39	20	46	20	1	804	90	6.07	148.8	metabolic process	chromosome;cytoplasm	catalytic activity;DNA binding;metal ion binding;nucleotide binding	Pf00204, Pf00986, Pf01751, Pf02518		KPN_04102	gyrB
High	A6TEW0	50S ribosomal protein L5 OS=Klebsiella pneumoniae subsp. pneumoniae (strain ATCC 700721 / MGH 78578) GN=rplE PE=3 SV=1	124.682	65	14	84	14	1	179	20.3	9.48	199.14	metabolic process	ribosome	RNA binding;structural molecule activity	Pf00281, Pf00673	23845560; 32369203	KPN_03707	rplE; C813_RS16705; C813_RS25010; AB182_RS27795	Ribosome
High	A6TB35	Aspartate--tRNA ligase OS=Klebsiella pneumoniae subsp. pneumoniae (strain ATCC 700721 / MGH 78578) GN=aspS PE=3 SV=1	124.621	42	19	58	19	1	595	66.4	5.55	169.75	metabolic process	cytoplasm	catalytic activity;nucleotide binding	Pf00152, Pf00587, Pf01336, Pf02938		KPN_02380	aspS	Aminoacyl-tRNA biosynthesis
High	A6TD54	CTP synthase OS=Klebsiella pneumoniae subsp. pneumoniae (strain ATCC 700721 / MGH 78578) GN=pyrG PE=3 SV=1	124.061	59	25	58	25	1	545	60.1	5.86	148.09	metabolic process		catalytic activity;metal ion binding;nucleotide binding	Pf00117, Pf06418, Pf07722		KPN_03124	pyrG	Metabolic pathways; Pyrimidine metabolism
High	A6TF45	Glycerol-3-phosphate dehydrogenase OS=Klebsiella pneumoniae subsp. pneumoniae (strain ATCC 700721 / MGH 78578) GN=glpD PE=3 SV=1	122.955	51	21	59	21	1	502	56.7	7.27	129.63	metabolic process		catalytic activity	Pf01266		KPN_03792	glpD	Glycerophospholipid metabolism; Biosynthesis of secondary metabolites
High	A6THZ8	Phosphopentomutase OS=Klebsiella pneumoniae subsp. pneumoniae (strain ATCC 700721 / MGH 78578) GN=deoB PE=3 SV=1	122.729	54	17	51	17	1	411	44.7	5.25	147.36	metabolic process	cytoplasm	catalytic activity;metal ion binding	Pf01676		KPN_04839	deoB	Pentose phosphate pathway; Purine metabolism
High	A6TGN6	50S ribosomal protein L1 OS=Klebsiella pneumoniae subsp. pneumoniae (strain ATCC 700721 / MGH 78578) GN=rplA PE=3 SV=1	122.519	56	15	100	15	1	234	24.7	9.64	327.23	metabolic process;regulation of biological process	ribosome	RNA binding;structural molecule activity	Pf00687		KPN_04361	rplA	Ribosome
High	A6T7F3	3-ketoacyl-(Acyl-carrier-protein) reductase OS=Klebsiella pneumoniae subsp. pneumoniae (strain ATCC 700721 / MGH 78578) GN=fabG PE=4 SV=1	121.373	64	11	40	11	1	244	25.5	6.6	152.67	metabolic process		catalytic activity;nucleotide binding	Pf00106, Pf01370, Pf08659, Pf13460, Pf13561		KPN_01091	fabG	Metabolic pathways; Fatty acid biosynthesis; Fatty acid metabolism; Biosynthesis of unsaturated fatty acids; Biotin metabolism
High	A6TG85	Uncharacterized protein OS=Klebsiella pneumoniae subsp. pneumoniae (strain ATCC 700721 / MGH 78578) GN=fdoG PE=3 SV=1	119.175	41	19	46	19	1	804	89.3	6.68	154.32	metabolic process		catalytic activity;metal ion binding	Pf00384, Pf01568		KPN_04190	fdoG	Metabolic pathways; Microbial metabolism in diverse environments; Carbon metabolism; Methane metabolism; Glyoxylate and dicarboxylate metabolism
High	A6TDR5	Glycine dehydrogenase (decarboxylating) OS=Klebsiella pneumoniae subsp. pneumoniae (strain ATCC 700721 / MGH 78578) GN=gcvP PE=3 SV=1	117.732	37	19	46	19	1	957	104.5	6.05	140.12	metabolic process		catalytic activity	Pf02347		KPN_03339	gcvP	Metabolic pathways; Biosynthesis of antibiotics; Carbon metabolism; Glyoxylate and dicarboxylate metabolism; Biosynthesis of secondary metabolites; Glycine, serine and threonine metabolism
High	A6T716	Chromosome partition protein MukB OS=Klebsiella pneumoniae subsp. pneumoniae (strain ATCC 700721 / MGH 78578) GN=mukB PE=3 SV=1	117.543	24	24	44	24	1	1482	169.5	5.39	123.28	cell division;cell organization and biogenesis;metabolic process	cytoplasm	DNA binding;nucleotide binding	Pf04310, Pf12128, Pf13476, Pf13555, Pf13558, Pf13654		KPN_00951	mukB
High	A6TBE0	UDP-glucose dehydrogenase OS=Klebsiella pneumoniae subsp. pneumoniae (strain ATCC 700721 / MGH 78578) GN=ugd PE=3 SV=1	116.515	61	16	53	16	1	388	43.5	5.69	175.08	metabolic process		catalytic activity;nucleotide binding	Pf00984, Pf01210, Pf03720, Pf03721		KPN_02493	ugd	Metabolic pathways; Pentose and glucuronate interconversions; Amino sugar and nucleotide sugar metabolism; Ascorbate and aldarate metabolism
High	A6TH93	Adenylosuccinate synthetase OS=Klebsiella pneumoniae subsp. pneumoniae (strain ATCC 700721 / MGH 78578) GN=purA PE=3 SV=1	115.722	55	18	53	18	1	432	47.1	5.48	156.16	metabolic process	cytoplasm	catalytic activity;metal ion binding;nucleotide binding	Pf00709		KPN_04576	purA	Metabolic pathways; Purine metabolism; Alanine, aspartate and glutamate metabolism
High	A6TFB6	Oligopeptidase A OS=Klebsiella pneumoniae subsp. pneumoniae (strain ATCC 700721 / MGH 78578) GN=prlC PE=3 SV=1	115.666	34	16	78	16	1	680	76.7	5.29	230.71	metabolic process		catalytic activity;metal ion binding	Pf01432		KPN_03863	prlC
High	A6TDT0	Fructose-bisphosphate aldolase OS=Klebsiella pneumoniae subsp. pneumoniae (strain ATCC 700721 / MGH 78578) GN=fbaA PE=3 SV=1	115.492	47	10	60	10	1	359	39.1	6.07	208.6	metabolic process		catalytic activity;metal ion binding	Pf01116		KPN_03354	fbaA	Metabolic pathways; Pentose phosphate pathway; Microbial metabolism in diverse environments; Biosynthesis of antibiotics; Carbon metabolism; Fructose and mannose metabolism; Biosynthesis of amino acids; Methane metabolism; Biosynthesis of secondary metabolites; Glycolysis / Gluconeogenesis
High	A6TEI1	ATP-dependent RNA helicase DeaD OS=Klebsiella pneumoniae subsp. pneumoniae (strain ATCC 700721 / MGH 78578) GN=deaD PE=3 SV=1	113.849	44	18	44	18	1	643	72.1	8.46	124.42	cell organization and biogenesis;metabolic process;response to stimulus	cytoplasm	catalytic activity;nucleotide binding;RNA binding	Pf00270, Pf00271, Pf03880		KPN_03570	deaD	RNA degradation
High	A6T726	Asparagine--tRNA ligase OS=Klebsiella pneumoniae subsp. pneumoniae (strain ATCC 700721 / MGH 78578) GN=asnS PE=3 SV=1	110.419	48	17	51	17	1	466	52.5	5.29	146.72	metabolic process	cytoplasm	catalytic activity;nucleotide binding	Pf00152, Pf01336		KPN_00961	asnC	Aminoacyl-tRNA biosynthesis
High	A6TCE4	Peptidase B OS=Klebsiella pneumoniae subsp. pneumoniae (strain ATCC 700721 / MGH 78578) GN=pepB PE=3 SV=1	110.153	63	18	48	18	1	428	46.2	5.86	172.24	metabolic process	cytoplasm	catalytic activity;DNA binding;metal ion binding	Pf00883, Pf12404		KPN_02855	pepB	Metabolic pathways; Glutathione metabolism
High	A6TGN9	50S ribosomal protein L7/L12 OS=Klebsiella pneumoniae subsp. pneumoniae (strain ATCC 700721 / MGH 78578) GN=rplL PE=3 SV=1	109.842	75	11	401	11	1	121	12.3	4.65	1267.22	metabolic process	ribosome	structural molecule activity	Pf00542	32368666	KPN_04364	rplL; AB182_RS23815	Ribosome
High	A6T679	Alkyl hydroperoxide reductase, C22 subunit, thioredoxin-like protein OS=Klebsiella pneumoniae subsp. pneumoniae (strain ATCC 700721 / MGH 78578) GN=ahpC PE=4 SV=1	109.56	82	14	65	14	1	187	20.8	5.17	214.52	cellular homeostasis;metabolic process;regulation of biological process;response to stimulus		antioxidant activity;catalytic activity	Pf00578, Pf08534, Pf10417	29378636; 31659753	KPN_00650	ahpC; AB185_RS28070; AL524_RS19815
High	A6T6F6	Succinyl-CoA ligase [ADP-forming] subunit beta OS=Klebsiella pneumoniae subsp. pneumoniae (strain ATCC 700721 / MGH 78578) GN=sucC PE=3 SV=1	108.903	63	17	42	17	1	388	41.5	5.52	128.96	metabolic process		catalytic activity;metal ion binding;nucleotide binding	Pf00549, Pf08442, Pf13549		KPN_00734	sucC	Citrate cycle (TCA cycle); Metabolic pathways; Microbial metabolism in diverse environments; Propanoate metabolism; C5-Branched dibasic acid metabolism; Biosynthesis of antibiotics; Carbon metabolism; Biosynthesis of secondary metabolites
High	A6TCI3	Elongation factor 4 OS=Klebsiella pneumoniae subsp. pneumoniae (strain ATCC 700721 / MGH 78578) GN=lepA PE=3 SV=1	108.847	47	19	43	19	1	599	66.4	5.59	120.9	metabolic process;regulation of biological process;response to stimulus	membrane	catalytic activity;nucleotide binding	Pf00009, Pf00071, Pf00679, Pf03144, Pf06421, Pf14492		KPN_02894	lepA
High	A6T6D3	Phosphoglucomutase OS=Klebsiella pneumoniae subsp. pneumoniae (strain ATCC 700721 / MGH 78578) GN=pgm PE=3 SV=1	108.707	50	17	45	17	1	546	58.4	5.62	140.37	metabolic process		catalytic activity;metal ion binding	Pf00408, Pf02878, Pf02879, Pf02880		KPN_00711	pgm	Metabolic pathways; Pentose phosphate pathway; Microbial metabolism in diverse environments; Amino sugar and nucleotide sugar metabolism; Purine metabolism; Biosynthesis of antibiotics; Starch and sucrose metabolism; Galactose metabolism; Biosynthesis of secondary metabolites; Glycolysis / Gluconeogenesis; Streptomycin biosynthesis
High	A6T5I1	ATP-dependent Clp protease ATP-binding subunit ClpX OS=Klebsiella pneumoniae subsp. pneumoniae (strain ATCC 700721 / MGH 78578) GN=clpX PE=3 SV=1	108.193	69	19	83	19	1	424	46.3	5.5	232.78	metabolic process;regulation of biological process;response to stimulus		catalytic activity;metal ion binding;nucleotide binding;protein binding	Pf00004, Pf01078, Pf05496, Pf06068, Pf06689, Pf07724, Pf07726, Pf07728, Pf10431, Pf13207, Pf13401, Pf14532		KPN_00400	clpX
High	A6T4X1	30S ribosomal protein S2 OS=Klebsiella pneumoniae subsp. pneumoniae (strain ATCC 700721 / MGH 78578) GN=rpsB PE=3 SV=2	106.941	77	16	77	16	1	241	26.7	7.14	180.71	metabolic process	ribosome	structural molecule activity	Pf00318			rpsB	Ribosome
High	A6T6F4	2-oxoglutarate decarboxylase OS=Klebsiella pneumoniae subsp. pneumoniae (strain ATCC 700721 / MGH 78578) GN=sucA PE=4 SV=1	106.654	35	18	40	18	1	935	105.1	6.58	131.56	metabolic process		catalytic activity	Pf00676, Pf02779		KPN_00732	sucA	Citrate cycle (TCA cycle); Metabolic pathways; Lysine degradation; Tryptophan metabolism; Microbial metabolism in diverse environments; Biosynthesis of antibiotics; Carbon metabolism; Biosynthesis of secondary metabolites
High	A6TG33	Glutamine--fructose-6-phosphate aminotransferase [isomerizing] OS=Klebsiella pneumoniae subsp. pneumoniae (strain ATCC 700721 / MGH 78578) GN=glmS PE=3 SV=1	106.548	44	16	45	16	1	609	66.8	5.82	154.7	metabolic process	cytoplasm	catalytic activity	Pf00310, Pf01380, Pf13230, Pf13522, Pf13537		KPN_04134	glmS	Metabolic pathways; Amino sugar and nucleotide sugar metabolism; Biosynthesis of antibiotics; Alanine, aspartate and glutamate metabolism
High	A6T7Q9	Glyceraldehyde-3-phosphate dehydrogenase OS=Klebsiella pneumoniae subsp. pneumoniae (strain ATCC 700721 / MGH 78578) GN=gapA PE=3 SV=1	106.489	70	17	73	17	1	331	35.4	7.11	184.74	metabolic process		catalytic activity;nucleotide binding	Pf00044, Pf01113, Pf02800		KPN_01197	gapA	Metabolic pathways; Microbial metabolism in diverse environments; Biosynthesis of antibiotics; Carbon metabolism; Biosynthesis of amino acids; Biosynthesis of secondary metabolites; Glycolysis / Gluconeogenesis
High	A6T9G2	Putative pyridoxal-dependent decarboxylase OS=Klebsiella pneumoniae subsp. pneumoniae (strain ATCC 700721 / MGH 78578) GN=KPN_01802 PE=3 SV=1	105.439	55	17	70	17	1	461	49.9	6.89	229.85	metabolic process		catalytic activity	Pf00155, Pf00202		KPN_01802	KPN_01802	Metabolic pathways; 2-Oxocarboxylic acid metabolism; Microbial metabolism in diverse environments; Biosynthesis of amino acids; Glycine, serine and threonine metabolism
High	A6TB43	Arginine--tRNA ligase OS=Klebsiella pneumoniae subsp. pneumoniae (strain ATCC 700721 / MGH 78578) GN=argS PE=1 SV=1	103.797	37	14	44	14	1	577	64.2	5.62	164.05	metabolic process	cytoplasm	catalytic activity;nucleotide binding	Pf00750, Pf03485, Pf05746		KPN_02388	argS	Aminoacyl-tRNA biosynthesis
High	A6TCC3	Inosine-5'-monophosphate dehydrogenase OS=Klebsiella pneumoniae subsp. pneumoniae (strain ATCC 700721 / MGH 78578) GN=guaB PE=3 SV=1	103.494	52	13	48	13	1	488	52	6.87	137.39	metabolic process		catalytic activity;metal ion binding;nucleotide binding	Pf00478, Pf00571		KPN_02834	guaB	Metabolic pathways; Purine metabolism; Biosynthesis of secondary metabolites
High	A6T4N8	Cell division protein FtsZ OS=Klebsiella pneumoniae subsp. pneumoniae (strain ATCC 700721 / MGH 78578) GN=ftsZ PE=3 SV=1	103.245	62	16	39	16	1	383	40.3	4.78	111.91	cell division;cell organization and biogenesis;reproduction	cytoplasm	catalytic activity;nucleotide binding	Pf00091, Pf12327		KPN_00099	ftsZ
High	A6T4W8	2,3,4,5-tetrahydropyridine-2,6-dicarboxylate N-succinyltransferase OS=Klebsiella pneumoniae subsp. pneumoniae (strain ATCC 700721 / MGH 78578) GN=dapD PE=3 SV=1	103.216	60	14	43	14	1	274	29.8	5.54	145.07	metabolic process	cytoplasm	catalytic activity	Pf00132, Pf14805		KPN_00179	dapD	Metabolic pathways; Microbial metabolism in diverse environments; Biosynthesis of amino acids; Lysine biosynthesis
High	A6TDV1	S-adenosylmethionine synthase OS=Klebsiella pneumoniae subsp. pneumoniae (strain ATCC 700721 / MGH 78578) GN=metK PE=3 SV=1	103.04	58	14	52	14	1	384	41.9	5.26	151.23	metabolic process	cytoplasm	catalytic activity;metal ion binding;nucleotide binding	Pf00438, Pf02772, Pf02773		KPN_03375	metK	Metabolic pathways; Biosynthesis of amino acids; Cysteine and methionine metabolism; Biosynthesis of secondary metabolites
High	A6TAK9	UTP--glucose-1-phosphate uridylyltransferase OS=Klebsiella pneumoniae subsp. pneumoniae (strain ATCC 700721 / MGH 78578) GN=galU PE=3 SV=1	99.854	78	14	41	14	1	300	32.6	5.24	141.94	metabolic process		catalytic activity	Pf00483, Pf12804		KPN_02202	galU	Metabolic pathways; Pentose and glucuronate interconversions; Amino sugar and nucleotide sugar metabolism; Biosynthesis of antibiotics; Starch and sucrose metabolism; Galactose metabolism
High	A6TC52	Phosphoenolpyruvate-protein phosphotransferase OS=Klebsiella pneumoniae subsp. pneumoniae (strain ATCC 700721 / MGH 78578) GN=ptsI PE=3 SV=1	99.385	41	16	50	16	1	575	63.2	4.82	165.24	metabolic process;transport	cytoplasm	catalytic activity;metal ion binding	Pf00391, Pf02896, Pf05524		KPN_02763	ptsI	Phosphotransferase system (PTS)
High	A6TBT6	DNA gyrase subunit A OS=Klebsiella pneumoniae subsp. pneumoniae (strain ATCC 700721 / MGH 78578) GN=gyrA PE=3 SV=1	98.456	30	21	44	21	1	877	97	5.1	111.2	metabolic process	chromosome;cytoplasm	catalytic activity;DNA binding;nucleotide binding	Pf00521, Pf03989		KPN_02640	gyrA
High	A6T5Q0	Putative thioredoxin protein OS=Klebsiella pneumoniae subsp. pneumoniae (strain ATCC 700721 / MGH 78578) GN=ybbN PE=4 SV=1	97.622	68	10	35	10	1	284	31.8	4.68	105.55	cellular homeostasis;metabolic process;regulation of biological process		catalytic activity;protein binding	Pf00085, Pf12895, Pf13098, Pf13728, Pf13905, Pf14559, Pf14561		KPN_00470	ybbN
High	A6TCC2	GMP synthase [glutamine-hydrolyzing] OS=Klebsiella pneumoniae subsp. pneumoniae (strain ATCC 700721 / MGH 78578) GN=guaA PE=3 SV=1	97.256	50	18	40	18	1	525	58.8	5.44	106.93	metabolic process		catalytic activity;nucleotide binding	Pf00117, Pf00733, Pf00958, Pf02540, Pf03054, Pf07722		KPN_02833	guaA	Metabolic pathways; Purine metabolism
High	A6TC43	Glutamate--tRNA ligase OS=Klebsiella pneumoniae subsp. pneumoniae (strain ATCC 700721 / MGH 78578) GN=gltX PE=3 SV=1	97.03	50	15	51	15	1	472	53.6	6.01	154.88	metabolic process	cytoplasm	catalytic activity;metal ion binding;nucleotide binding;RNA binding	Pf00749		KPN_02750	gltX	Metabolic pathways; Porphyrin and chlorophyll metabolism; Aminoacyl-tRNA biosynthesis; Biosynthesis of secondary metabolites
High	A6T6C3	Glutamine--tRNA ligase OS=Klebsiella pneumoniae subsp. pneumoniae (strain ATCC 700721 / MGH 78578) GN=glnS PE=3 SV=1	95.406	33	14	53	14	1	555	63.6	5.78	150.02	metabolic process	cytoplasm	catalytic activity;nucleotide binding	Pf00749, Pf03950		KPN_00701	glnS	Metabolic pathways; Aminoacyl-tRNA biosynthesis
High	A6TEW6	30S ribosomal protein S3 OS=Klebsiella pneumoniae subsp. pneumoniae (strain ATCC 700721 / MGH 78578) GN=rpsC PE=3 SV=1	95.01	57	11	48	11	1	232	25.8	10.3	142.11	metabolic process	ribosome	RNA binding;structural molecule activity	Pf00189, Pf07650	8913836	KPN_03713	rpsC; EAMY_RS32935	Ribosome
High	A6T7K6	Isocitrate dehydrogenase [NADP] OS=Klebsiella pneumoniae subsp. pneumoniae (strain ATCC 700721 / MGH 78578) GN=icdA PE=3 SV=1	94.664	41	13	34	13	1	416	45.7	5.39	100.08	metabolic process		catalytic activity;metal ion binding;nucleotide binding	Pf00180		KPN_01144	icdA	Citrate cycle (TCA cycle); Metabolic pathways; 2-Oxocarboxylic acid metabolism; Microbial metabolism in diverse environments; Biosynthesis of antibiotics; Carbon metabolism; Biosynthesis of amino acids; Glutathione metabolism; Biosynthesis of secondary metabolites
High	A6T6E9	Citrate synthase OS=Klebsiella pneumoniae subsp. pneumoniae (strain ATCC 700721 / MGH 78578) GN=gltA PE=3 SV=1	94.425	45	12	46	12	1	427	48	6.62	157.59	metabolic process	cytoplasm	catalytic activity	Pf00285		KPN_00727	gltA	Citrate cycle (TCA cycle); Metabolic pathways; 2-Oxocarboxylic acid metabolism; Microbial metabolism in diverse environments; Biosynthesis of antibiotics; Carbon metabolism; Biosynthesis of amino acids; Glyoxylate and dicarboxylate metabolism; Biosynthesis of secondary metabolites
High	A6T693	D-alanyl-D-alanine carboxypeptidase, fraction A penicillin-binding protein 5 OS=Klebsiella pneumoniae subsp. pneumoniae (strain ATCC 700721 / MGH 78578) GN=dacA PE=3 SV=1	93.226	54	14	36	12	1	399	43.9	8.41	108.69	metabolic process		catalytic activity	Pf00768, Pf07943, Pf13354		KPN_00664	dacA	Metabolic pathways; Peptidoglycan biosynthesis
High	A6T531	Aminoacyl-histidine dipeptidase (Peptidase D) OS=Klebsiella pneumoniae subsp. pneumoniae (strain ATCC 700721 / MGH 78578) GN=pepD PE=4 SV=1	93.191	39	13	39	13	1	449	48.3	5.52	112.95	metabolic process		catalytic activity	Pf01546, Pf07687		KPN_00249	pepD	Metabolic pathways; Glutathione metabolism
High	A6TCF1	Cysteine desulfurase IscS OS=Klebsiella pneumoniae subsp. pneumoniae (strain ATCC 700721 / MGH 78578) GN=iscS PE=3 SV=1	93.08	46	15	36	15	1	404	45	6.18	112.27	cell organization and biogenesis;metabolic process	cytoplasm	catalytic activity;metal ion binding	Pf00155, Pf00266, Pf00282, Pf01053, Pf01212		KPN_02862	iscS	Metabolic pathways; Thiamine metabolism; Sulfur relay system
High	A6TEW7	50S ribosomal protein L22 OS=Klebsiella pneumoniae subsp. pneumoniae (strain ATCC 700721 / MGH 78578) GN=rplV PE=3 SV=1	92.966	63	11	43	11	1	110	12.2	10.18	125.62	metabolic process	ribosome	RNA binding;structural molecule activity	Pf00237	31870297; 32367611	KPN_03714	rplV; APT61_RS02085; GLAD_RS12865; AB182_RS27760	Ribosome
High	A6T631	Outer membrane porin, receptor for ferric enterobactin and colicins B and D OS=Klebsiella pneumoniae subsp. pneumoniae (strain ATCC 700721 / MGH 78578) GN=fepA PE=3 SV=1	92.961	31	14	26	14	1	742	82.3	5.54	98.52	transport	membrane	metal ion binding;receptor activity	Pf00593, Pf07715, Pf14905		KPN_00602	fepA	Two-component system
High	A6T7F5	3-oxoacyl-[acyl-carrier-protein] synthase 2 OS=Klebsiella pneumoniae subsp. pneumoniae (strain ATCC 700721 / MGH 78578) GN=fabF PE=3 SV=1	92.932	53	11	38	11	1	413	42.8	5.82	111.42	metabolic process		catalytic activity	Pf00108, Pf00109, Pf02801		KPN_01093	fabF	Metabolic pathways; Fatty acid biosynthesis; Fatty acid metabolism; Biotin metabolism
High	A6TC50	Cysteine synthase OS=Klebsiella pneumoniae subsp. pneumoniae (strain ATCC 700721 / MGH 78578) GN=cysK PE=3 SV=1	92.402	62	13	34	13	1	323	34.5	6.06	118.46	metabolic process		catalytic activity	Pf00291		KPN_02761	cysK	Metabolic pathways; Microbial metabolism in diverse environments; Sulfur metabolism; Biosynthesis of antibiotics; Carbon metabolism; Biosynthesis of amino acids; Cysteine and methionine metabolism; Biosynthesis of secondary metabolites
High	A6T6F2	Succinate dehydrogenase flavoprotein subunit OS=Klebsiella pneumoniae subsp. pneumoniae (strain ATCC 700721 / MGH 78578) GN=sdhA PE=3 SV=1	91.953	39	14	36	14	1	588	64.4	6.3	107.25	metabolic process;transport	membrane	catalytic activity;nucleotide binding	Pf00890, Pf02910		KPN_00730	sdhA	Citrate cycle (TCA cycle); Metabolic pathways; Microbial metabolism in diverse environments; Biosynthesis of antibiotics; Butanoate metabolism; Oxidative phosphorylation; Carbon metabolism; Biosynthesis of secondary metabolites
High	A6TAP3	Ribose-phosphate pyrophosphokinase OS=Klebsiella pneumoniae subsp. pneumoniae (strain ATCC 700721 / MGH 78578) GN=prsA PE=3 SV=1	91.687	63	15	32	15	1	312	33.9	5.76	100.58	metabolic process	cytoplasm	catalytic activity;metal ion binding;nucleotide binding	Pf00156, Pf13793, Pf14572		KPN_02238	prsA	Metabolic pathways; Pentose phosphate pathway; Microbial metabolism in diverse environments; Purine metabolism; Biosynthesis of antibiotics; Carbon metabolism; Biosynthesis of amino acids; Biosynthesis of secondary metabolites
High	A6TC09	3-oxoacyl-(Acyl carrier protein) synthase OS=Klebsiella pneumoniae subsp. pneumoniae (strain ATCC 700721 / MGH 78578) GN=fabB PE=3 SV=1	91.297	52	14	70	14	1	406	42.4	5.53	191.37	metabolic process		catalytic activity	Pf00109, Pf02801		KPN_02713	fabB	Metabolic pathways; Fatty acid biosynthesis; Fatty acid metabolism; Biotin metabolism
High	A6T7Z6	Enoyl-[acyl-carrier-protein] reductase [NADH] OS=Klebsiella pneumoniae subsp. pneumoniae (strain ATCC 700721 / MGH 78578) GN=fabI PE=3 SV=1	89.789	45	9	41	9	1	262	27.9	5.64	134.37	metabolic process		catalytic activity	Pf00106, Pf13561		KPN_01284	fabI	Metabolic pathways; Fatty acid biosynthesis; Fatty acid metabolism; Biotin metabolism
High	A6TCG5	Serine hydroxymethyltransferase OS=Klebsiella pneumoniae subsp. pneumoniae (strain ATCC 700721 / MGH 78578) GN=glyA PE=3 SV=1	89.648	41	13	40	13	1	417	45.4	6.48	107.41	metabolic process	cytoplasm	catalytic activity	Pf00155, Pf00464, Pf01212		KPN_02876	glyA	Metabolic pathways; Microbial metabolism in diverse environments; Biosynthesis of antibiotics; Carbon metabolism; Cyanoamino acid metabolism; One carbon pool by folate; Biosynthesis of amino acids; Methane metabolism; Glyoxylate and dicarboxylate metabolism; Biosynthesis of secondary metabolites; Glycine, serine and threonine metabolism
High	A6TCD3	Histidine--tRNA ligase OS=Klebsiella pneumoniae subsp. pneumoniae (strain ATCC 700721 / MGH 78578) GN=hisS PE=3 SV=1	89.356	43	13	30	13	1	414	45.9	5.38	103.8	metabolic process	cytoplasm	catalytic activity;nucleotide binding	Pf00587, Pf03129, Pf13393		KPN_02844	hisS	Aminoacyl-tRNA biosynthesis
High	A6TE24	Outer membrane channel protein OS=Klebsiella pneumoniae subsp. pneumoniae (strain ATCC 700721 / MGH 78578) GN=tolC PE=4 SV=1	89.195	37	12	27	12	1	492	53.5	5.83	96.05	transport	membrane	transporter activity	Pf02321		KPN_03449	tolC	beta-Lactam resistance; Two-component system; Bacterial secretion system; Cationic antimicrobial peptide (CAMP) resistance
High	A6T9L3	Alcohol dehydrogenase OS=Klebsiella pneumoniae subsp. pneumoniae (strain ATCC 700721 / MGH 78578) GN=adhP PE=3 SV=1	89.132	49	11	33	11	1	336	35.3	6.18	90.56	metabolic process		catalytic activity;metal ion binding	Pf00107, Pf08240, Pf13602		KPN_01853	adhP	Metabolic pathways; Tyrosine metabolism; Microbial metabolism in diverse environments; Biosynthesis of antibiotics; Fatty acid degradation; Chloroalkane and chloroalkene degradation; Biosynthesis of secondary metabolites; Degradation of aromatic compounds; Glycolysis / Gluconeogenesis; Naphthalene degradation
High	A6THG8	Trehalase 6-P hydrolase OS=Klebsiella pneumoniae subsp. pneumoniae (strain ATCC 700721 / MGH 78578) GN=treC PE=4 SV=1	89.04	34	16	40	16	1	551	63.4	5.48	90.7	metabolic process	cytoplasm	catalytic activity	Pf00128, Pf11941		KPN_04651	treC	Starch and sucrose metabolism
High	A6THE3	Fructose-1,6-bisphosphatase class 1 OS=Klebsiella pneumoniae subsp. pneumoniae (strain ATCC 700721 / MGH 78578) GN=fbp PE=3 SV=1	88.742	55	12	30	12	1	332	36.7	5.97	83.04	metabolic process	cytoplasm	catalytic activity;metal ion binding	Pf00316		KPN_04626	fbp	Metabolic pathways; Pentose phosphate pathway; Microbial metabolism in diverse environments; Biosynthesis of antibiotics; Carbon metabolism; Fructose and mannose metabolism; Methane metabolism; Biosynthesis of secondary metabolites; Glycolysis / Gluconeogenesis
High	A6T6I3	2,3-bisphosphoglycerate-dependent phosphoglycerate mutase OS=Klebsiella pneumoniae subsp. pneumoniae (strain ATCC 700721 / MGH 78578) GN=gpmA PE=3 SV=1	88.67	68	14	87	14	1	250	28.3	5.9	217.16	metabolic process		catalytic activity	Pf00300		KPN_00768	gpmA	Metabolic pathways; Microbial metabolism in diverse environments; Biosynthesis of antibiotics; Carbon metabolism; Biosynthesis of amino acids; Methane metabolism; Biosynthesis of secondary metabolites; Glycolysis / Gluconeogenesis; Glycine, serine and threonine metabolism
High	A6THG9	PTS family enzyme IIBC, trehalose(Maltose)-specific OS=Klebsiella pneumoniae subsp. pneumoniae (strain ATCC 700721 / MGH 78578) GN=treB PE=4 SV=1	88.484	29	9	47	9	1	472	50.9	9.07	155.6	metabolic process;transport	membrane	catalytic activity;transporter activity	Pf00367, Pf02378		KPN_04652	treB	Starch and sucrose metabolism; Phosphotransferase system (PTS)
High	A6TG67	DNA polymerase I OS=Klebsiella pneumoniae subsp. pneumoniae (strain ATCC 700721 / MGH 78578) GN=polA PE=3 SV=1	87.747	32	17	38	17	1	930	103.1	5.49	101.81	metabolic process;response to stimulus		catalytic activity;DNA binding	Pf00476, Pf01367, Pf01612, Pf02739		KPN_04172	polA	Metabolic pathways; Purine metabolism; Base excision repair; Homologous recombination; DNA replication; Nucleotide excision repair; Pyrimidine metabolism
High	A6T720	Aspartate aminotransferase OS=Klebsiella pneumoniae subsp. pneumoniae (strain ATCC 700721 / MGH 78578) GN=aspC PE=3 SV=1	87.169	46	19	54	19	1	396	43.5	5.5	136.58	metabolic process		catalytic activity	Pf00155		KPN_00955	aspC	Metabolic pathways; Phenylalanine metabolism; 2-Oxocarboxylic acid metabolism; Tyrosine metabolism; Phenylalanine, tyrosine and tryptophan biosynthesis; Arginine and proline metabolism; Biosynthesis of antibiotics; Biosynthesis of amino acids; Arginine biosynthesis; Novobiocin biosynthesis; Cysteine and methionine metabolism; Biosynthesis of secondary metabolites; Alanine, aspartate and glutamate…
High	A6TDP4	Lysine--tRNA ligase OS=Klebsiella pneumoniae subsp. pneumoniae (strain ATCC 700721 / MGH 78578) GN=lysS PE=3 SV=1	86.843	40	21	46	8	1	505	57.5	5.2	111.29	metabolic process	cytoplasm	catalytic activity;metal ion binding;nucleotide binding	Pf00152, Pf01336		KPN_03318	lysS	Aminoacyl-tRNA biosynthesis
High	A6TH49	Aspartate ammonia-lyase OS=Klebsiella pneumoniae subsp. pneumoniae (strain ATCC 700721 / MGH 78578) GN=aspA PE=3 SV=1	86.654	55	15	37	15	1	478	52	5.21	106.6	metabolic process		catalytic activity	Pf00206, Pf10415		KPN_04529	aspA	Metabolic pathways; Alanine, aspartate and glutamate metabolism
High	A6TB24	Pyruvate kinase OS=Klebsiella pneumoniae subsp. pneumoniae (strain ATCC 700721 / MGH 78578) GN=pykA PE=3 SV=1	86.64	50	17	39	17	1	480	51.4	6.3	84.57	metabolic process		catalytic activity;metal ion binding	Pf00224, Pf02887		KPN_02369	pykA	Metabolic pathways; Microbial metabolism in diverse environments; Purine metabolism; Biosynthesis of antibiotics; Carbon metabolism; Pyruvate metabolism; Biosynthesis of amino acids; Biosynthesis of secondary metabolites; Glycolysis / Gluconeogenesis
High	A6T4Y7	Acetyl-coenzyme A carboxylase carboxyl transferase subunit alpha OS=Klebsiella pneumoniae subsp. pneumoniae (strain ATCC 700721 / MGH 78578) GN=accA PE=3 SV=1	85.715	54	11	38	11	1	319	35.3	5.66	103.34	metabolic process	cytoplasm	catalytic activity;nucleotide binding	Pf01039, Pf03255		KPN_00198	accA	Metabolic pathways; Microbial metabolism in diverse environments; Propanoate metabolism; Biosynthesis of antibiotics; Carbon metabolism; Pyruvate metabolism; Fatty acid biosynthesis; Fatty acid metabolism; Biosynthesis of secondary metabolites
High	A6TF30	Uncharacterized protein OS=Klebsiella pneumoniae subsp. pneumoniae (strain ATCC 700721 / MGH 78578) GN=yhgF PE=4 SV=1	85.11	35	18	37	18	1	776	85	6.35	99.4	metabolic process			Pf00575, Pf09371, Pf12836, Pf14635, Pf14639		KPN_03777	yhgF
High	A6TCH1	Phosphoribosylformylglycinamidine synthase OS=Klebsiella pneumoniae subsp. pneumoniae (strain ATCC 700721 / MGH 78578) GN=purL PE=3 SV=1	84.838	14	10	21	10	1	1295	140.8	5.39	75.91	metabolic process	cytoplasm	catalytic activity;metal ion binding;nucleotide binding	Pf00586, Pf02769, Pf13507		KPN_02882	purL	Metabolic pathways; Purine metabolism; Biosynthesis of antibiotics; Biosynthesis of secondary metabolites
High	A6TF98	Bifunctional polymyxin resistance protein ArnA OS=Klebsiella pneumoniae subsp. pneumoniae (strain ATCC 700721 / MGH 78578) GN=arnA PE=3 SV=1	83.892	27	11	49	11	1	661	74	6.33	174.75	metabolic process;response to stimulus		catalytic activity	Pf00551, Pf01370, Pf02911		KPN_03845	yfbG	Amino sugar and nucleotide sugar metabolism; Cationic antimicrobial peptide (CAMP) resistance
High	A6T8M6	Fumarase A (Fumarate hydratase class I), aerobic isozyme OS=Klebsiella pneumoniae subsp. pneumoniae (strain ATCC 700721 / MGH 78578) GN=fumA PE=4 SV=1	83.549	37	12	34	12	1	548	59.9	6.27	128.69	metabolic process		catalytic activity;metal ion binding	Pf05681, Pf05683		KPN_01516	fumA	Citrate cycle (TCA cycle); Metabolic pathways; Microbial metabolism in diverse environments; Biosynthesis of antibiotics; Carbon metabolism; Pyruvate metabolism; Biosynthesis of secondary metabolites
High	A6T6Y5	Thioredoxin reductase OS=Klebsiella pneumoniae subsp. pneumoniae (strain ATCC 700721 / MGH 78578) GN=trxB PE=3 SV=1	83.008	61	12	25	12	1	331	35.6	5.52	66.12	metabolic process;response to stimulus	cytoplasm	antioxidant activity;catalytic activity	Pf00070, Pf07992, Pf13434, Pf13738		KPN_00920	trxB	Selenocompound metabolism; Pyrimidine metabolism
High	A6TG74	GTP-binding elongation factor family protein OS=Klebsiella pneumoniae subsp. pneumoniae (strain ATCC 700721 / MGH 78578) GN=bipA PE=4 SV=1	82.321	31	14	37	14	1	607	67.2	5.33	96.11	metabolic process		catalytic activity;nucleotide binding;RNA binding	Pf00009, Pf00679, Pf03144		KPN_04179	bipA
High	A6TD68	Uncharacterized protein OS=Klebsiella pneumoniae subsp. pneumoniae (strain ATCC 700721 / MGH 78578) GN=ygdH PE=4 SV=1	82.243	50	16	33	16	1	445	49.9	6.18	87.23				Pf03641, Pf11892, Pf14793		KPN_03138	ygdH
High	A6T4X9	Outer membrane protein assembly factor BamA OS=Klebsiella pneumoniae subsp. pneumoniae (strain ATCC 700721 / MGH 78578) GN=bamA PE=3 SV=1	81.664	33	18	35	18	1	809	90	5.3	107.13	cell organization and biogenesis	membrane		Pf01103, Pf07244		KPN_00190	yaeT
High	A6TCB0	Uracil phosphoribosyltransferase OS=Klebsiella pneumoniae subsp. pneumoniae (strain ATCC 700721 / MGH 78578) GN=upp PE=3 SV=1	81.34	79	12	35	12	1	208	22.6	5.82	100.92	metabolic process		catalytic activity;nucleotide binding	Pf00156, Pf14681		KPN_02821	upp	Metabolic pathways; Pyrimidine metabolism
High	A6T7C5	Glucans biosynthesis protein G OS=Klebsiella pneumoniae subsp. pneumoniae (strain ATCC 700721 / MGH 78578) GN=mdoG PE=3 SV=1	81.279	39	13	33	13	1	517	58.5	8.66	97.1	metabolic process		catalytic activity	Pf04349		KPN_01063	mdoG
High	A6TF83	Signal recognition particle receptor FtsY OS=Klebsiella pneumoniae subsp. pneumoniae (strain ATCC 700721 / MGH 78578) GN=ftsY PE=3 SV=1	81.16	35	12	37	12	1	507	55	4.5	103.52	cell division;cell organization and biogenesis;transport	cytoplasm;membrane	catalytic activity;nucleotide binding	Pf00448, Pf01583, Pf02881		KPN_03830	ftsY	Quorum sensing; Protein export; Bacterial secretion system
High	A6T7Z4	Exoribonuclease 2 OS=Klebsiella pneumoniae subsp. pneumoniae (strain ATCC 700721 / MGH 78578) GN=rnb PE=3 SV=1	81.14	31	14	36	14	1	644	72.3	5.62	97.48	metabolic process	cytoplasm	catalytic activity;RNA binding	Pf00575, Pf00773, Pf08206		KPN_01282	rnb
High	A6TG37	ATP synthase gamma chain OS=Klebsiella pneumoniae subsp. pneumoniae (strain ATCC 700721 / MGH 78578) GN=atpG PE=3 SV=1	80.876	61	13	47	13	1	287	31.5	9.06	130.2	metabolic process;transport	membrane	catalytic activity;transporter activity	Pf00231		KPN_04138	atpG	Metabolic pathways; Oxidative phosphorylation
High	A6TEV7	50S ribosomal protein L6 OS=Klebsiella pneumoniae subsp. pneumoniae (strain ATCC 700721 / MGH 78578) GN=rplF PE=3 SV=1	80.852	76	11	53	11	1	177	18.8	9.7	173.1	metabolic process	ribosome	RNA binding;structural molecule activity	Pf00347		KPN_03704	rplF	Ribosome
High	A6T4P1	Protein translocase subunit SecA OS=Klebsiella pneumoniae subsp. pneumoniae (strain ATCC 700721 / MGH 78578) GN=secA PE=3 SV=1	80.517	24	15	50	15	1	901	101.9	5.6	118.6	transport	cytoplasm;membrane	metal ion binding;nucleotide binding	Pf01043, Pf02810, Pf07516, Pf07517		KPN_00102	secA	Quorum sensing; Protein export; Bacterial secretion system
High	A6THI2	Probable cytosol aminopeptidase OS=Klebsiella pneumoniae subsp. pneumoniae (strain ATCC 700721 / MGH 78578) GN=pepA PE=3 SV=1	80.399	46	15	36	15	1	503	54.8	7.2	85.28	metabolic process	cytoplasm	catalytic activity;metal ion binding	Pf00883, Pf02789		KPN_04665	pepA	Metabolic pathways; Glutathione metabolism
High	A6T8M5	Mannose-6-phosphate isomerase OS=Klebsiella pneumoniae subsp. pneumoniae (strain ATCC 700721 / MGH 78578) GN=manA PE=3 SV=1	79.847	44	11	33	11	1	392	42.5	5.27	98.55	metabolic process		catalytic activity;metal ion binding	Pf01238		KPN_01515	manA	Metabolic pathways; Amino sugar and nucleotide sugar metabolism; Fructose and mannose metabolism; Biosynthesis of secondary metabolites
High	A6TEX1	50S ribosomal protein L4 OS=Klebsiella pneumoniae subsp. pneumoniae (strain ATCC 700721 / MGH 78578) GN=rplD PE=3 SV=1	79.47	57	10	59	10	1	201	22.1	9.73	184.98	metabolic process	ribosome	RNA binding;structural molecule activity	Pf00573		KPN_03718	rplD	Ribosome
High	A6TEX9	30S ribosomal protein S7 OS=Klebsiella pneumoniae subsp. pneumoniae (strain ATCC 700721 / MGH 78578) GN=rpsG PE=3 SV=1	79.219	51	11	76	11	1	156	17.6	10.3	227.66	metabolic process	ribosome	RNA binding;structural molecule activity	Pf00177		KPN_03726	rpsG	Ribosome
High	A6TEV5	30S ribosomal protein S5 OS=Klebsiella pneumoniae subsp. pneumoniae (strain ATCC 700721 / MGH 78578) GN=rpsE PE=3 SV=1	79.183	59	8	40	8	1	167	17.6	10.27	124.02	metabolic process	ribosome	RNA binding;structural molecule activity	Pf00333, Pf03719		KPN_03702	rpsE	Ribosome
High	A6T5I4	Peptidylprolyl isomerase OS=Klebsiella pneumoniae subsp. pneumoniae (strain ATCC 700721 / MGH 78578) GN=ppiD PE=4 SV=1	78.722	32	15	34	15	1	624	67.8	5.19	98.67	metabolic process	membrane	catalytic activity	Pf00639, Pf09312, Pf13145, Pf13616, Pf13623, Pf13624		KPN_00403	ppiD
High	A6TB22	Glucose-6-phosphate 1-dehydrogenase OS=Klebsiella pneumoniae subsp. pneumoniae (strain ATCC 700721 / MGH 78578) GN=zwf PE=3 SV=1	78.386	38	16	32	16	1	491	55.8	5.87	85.66	metabolic process		catalytic activity;nucleotide binding	Pf00479, Pf01408, Pf02781		KPN_02367	zwf	Metabolic pathways; Pentose phosphate pathway; Microbial metabolism in diverse environments; Biosynthesis of antibiotics; Carbon metabolism; Glutathione metabolism; Biosynthesis of secondary metabolites
High	A6T6I8	UDP-galactose 4-epimerase OS=Klebsiella pneumoniae subsp. pneumoniae (strain ATCC 700721 / MGH 78578) GN=galE PE=4 SV=1	77.98	56	12	31	12	1	338	37	6.01	116.2	metabolic process		catalytic activity;nucleotide binding	Pf00106, Pf01073, Pf01370, Pf02719, Pf03721, Pf04321, Pf05368, Pf07993, Pf08659, Pf13460, Pf13950		KPN_00773	galE	Metabolic pathways; Amino sugar and nucleotide sugar metabolism; Galactose metabolism
High	A6TBW9	NADH-quinone oxidoreductase OS=Klebsiella pneumoniae subsp. pneumoniae (strain ATCC 700721 / MGH 78578) GN=nuoG PE=3 SV=1	77.114	30	16	27	16	1	908	99.5	6.54	74.47	metabolic process	membrane	catalytic activity;metal ion binding	Pf00111, Pf00205, Pf00384, Pf01568, Pf04879, Pf10588, Pf13510		KPN_02673	nuoG	Metabolic pathways; Oxidative phosphorylation
High	A6T6B5	tRNA-2-methylthio-N(6)-dimethylallyladenosine synthase OS=Klebsiella pneumoniae subsp. pneumoniae (strain ATCC 700721 / MGH 78578) GN=miaB PE=3 SV=2	76.488	36	12	27	12	1	474	53.5	5.45	79.99	metabolic process	cytoplasm	catalytic activity;metal ion binding	Pf00919, Pf01938, Pf04055
High	A6TEW9	50S ribosomal protein L2 OS=Klebsiella pneumoniae subsp. pneumoniae (strain ATCC 700721 / MGH 78578) GN=rplB PE=3 SV=1	76.162	49	13	61	13	1	273	29.8	10.93	124.72	metabolic process	ribosome	catalytic activity;RNA binding;structural molecule activity	Pf00181, Pf03947	29490460	KPN_03716	rplB; LG71_RS02615	Ribosome
High	A6TG73	Glutamine synthetase OS=Klebsiella pneumoniae subsp. pneumoniae (strain ATCC 700721 / MGH 78578) GN=glnA PE=3 SV=1	75.441	43	11	29	11	1	461	51	5.53	97.73	metabolic process	cytoplasm	catalytic activity;nucleotide binding	Pf00120, Pf03951		KPN_04178	glnA	Metabolic pathways; Microbial metabolism in diverse environments; Nitrogen metabolism; Two-component system; Biosynthesis of amino acids; Arginine biosynthesis; Glyoxylate and dicarboxylate metabolism; Alanine, aspartate and glutamate metabolism
High	A6T733	Aminopeptidase N OS=Klebsiella pneumoniae subsp. pneumoniae (strain ATCC 700721 / MGH 78578) GN=pepN PE=4 SV=1	74.831	26	13	29	13	1	871	98.7	5.25	90.5	metabolic process		catalytic activity;metal ion binding	Pf01433, Pf11940, Pf13485		KPN_00968	pepN	Metabolic pathways; Glutathione metabolism
High	A6T6Z0	Serine--tRNA ligase OS=Klebsiella pneumoniae subsp. pneumoniae (strain ATCC 700721 / MGH 78578) GN=serS PE=3 SV=1	74.733	57	16	44	16	1	430	48.6	5.77	113.68	metabolic process	cytoplasm	catalytic activity;nucleotide binding	Pf00587, Pf02403		KPN_00925	serS	Aminoacyl-tRNA biosynthesis
High	A6TER7	Regulator of ftsI, penicillin binding protein 3, septation function OS=Klebsiella pneumoniae subsp. pneumoniae (strain ATCC 700721 / MGH 78578) GN=mreB PE=4 SV=1	74.557	42	12	24	12	1	347	36.9	5.26	71.68	cell organization and biogenesis			Pf00012, Pf00022, Pf06723, Pf11104, Pf14450	29377512	KPN_03659	mreB; AB185_RS09725
High	A6TEQ3	Malate dehydrogenase OS=Klebsiella pneumoniae subsp. pneumoniae (strain ATCC 700721 / MGH 78578) GN=mdh PE=3 SV=1	74.355	66	13	23	13	1	312	32.4	5.74	74.78	metabolic process		catalytic activity	Pf00056, Pf02866		KPN_03644	mdh	Citrate cycle (TCA cycle); Metabolic pathways; Microbial metabolism in diverse environments; Biosynthesis of antibiotics; Carbon metabolism; Pyruvate metabolism; Methane metabolism; Glyoxylate and dicarboxylate metabolism; Cysteine and methionine metabolism; Biosynthesis of secondary metabolites
High	A6TEA9	Putative dihydroxyacetone kinase, N-terminal domain OS=Klebsiella pneumoniae subsp. pneumoniae (strain ATCC 700721 / MGH 78578) GN=dhaK PE=4 SV=1	73.552	36	10	26	10	1	549	57.3	5.12	94.92	metabolic process		catalytic activity;nucleotide binding	Pf02733, Pf02734		KPN_03498	dhaK	Metabolic pathways; Glycerolipid metabolism; Microbial metabolism in diverse environments; Carbon metabolism; Fructose and mannose metabolism; Methane metabolism
High	A6TCJ1	Autonomous glycyl radical cofactor OS=Klebsiella pneumoniae subsp. pneumoniae (strain ATCC 700721 / MGH 78578) GN=grcA PE=3 SV=1	72.893	81	11	36	10	1	127	14.2	5.02	97.05	metabolic process		catalytic activity	Pf01228		KPN_02902	yfiD
High	A6TEU9	30S ribosomal protein S4 OS=Klebsiella pneumoniae subsp. pneumoniae (strain ATCC 700721 / MGH 78578) GN=rpsD PE=3 SV=1	72.366	48	12	144	12	1	206	23.5	10.05	394.57	metabolic process	ribosome	RNA binding;structural molecule activity	Pf00163, Pf01479		KPN_03696	rpsD	Ribosome
High	A6TE33	Uncharacterized protein OS=Klebsiella pneumoniae subsp. pneumoniae (strain ATCC 700721 / MGH 78578) GN=ygiF PE=4 SV=1	72.069	42	10	31	10	1	432	48.2	6.19	97.54				Pf01928		KPN_03458	ygiF
High	A6T9W8	Adenosine deaminase OS=Klebsiella pneumoniae subsp. pneumoniae (strain ATCC 700721 / MGH 78578) GN=add PE=3 SV=1	71.778	58	10	30	10	1	333	36.2	5.49	89.18	metabolic process		catalytic activity;metal ion binding	Pf00962		KPN_01958	add	Metabolic pathways; Purine metabolism
High	A6TGV0	Glycerol-3-phosphate acyltransferase OS=Klebsiella pneumoniae subsp. pneumoniae (strain ATCC 700721 / MGH 78578) GN=plsB PE=3 SV=1	71.661	27	13	31	13	1	807	91.2	8.63	97.86	metabolic process	membrane	catalytic activity	Pf01553		KPN_04429	plsB	Metabolic pathways; Glycerolipid metabolism; Glycerophospholipid metabolism; Biosynthesis of secondary metabolites
High	A6TFL4	ADP-L-glycero-D-manno-heptose-6-epimerase OS=Klebsiella pneumoniae subsp. pneumoniae (strain ATCC 700721 / MGH 78578) GN=hldD PE=3 SV=1	70.631	47	14	32	14	1	310	34.9	4.93	76.72	metabolic process		catalytic activity;nucleotide binding	Pf01073, Pf01370, Pf04321, Pf07993		KPN_03963	rfaD	Metabolic pathways; Lipopolysaccharide biosynthesis
High	A6TG08	Membrane protein insertase YidC OS=Klebsiella pneumoniae subsp. pneumoniae (strain ATCC 700721 / MGH 78578) GN=yidC PE=3 SV=1	70.004	34	10	28	10	1	548	61.4	9.04	104.63	transport	membrane		Pf02096, Pf14849		KPN_04109	yidC	Quorum sensing; Protein export; Bacterial secretion system
High	A6T4V8	Glutamate-1-semialdehyde 2,1-aminomutase OS=Klebsiella pneumoniae subsp. pneumoniae (strain ATCC 700721 / MGH 78578) GN=hemL PE=3 SV=1	69.87	36	9	27	9	1	426	45.3	5.02	105.06	metabolic process	cytoplasm	catalytic activity	Pf00155, Pf00202		KPN_00169	hemL	Metabolic pathways; Porphyrin and chlorophyll metabolism; Biosynthesis of secondary metabolites
High	A6T7F2	Malonyl CoA-acyl carrier protein transacylase OS=Klebsiella pneumoniae subsp. pneumoniae (strain ATCC 700721 / MGH 78578) GN=fabD PE=3 SV=1	69.715	66	11	34	11	1	309	32.3	5.1	107.34	metabolic process		catalytic activity	Pf00698		KPN_01090	fabD	Metabolic pathways; Fatty acid biosynthesis; Fatty acid metabolism
High	A6TG55	D-ribose periplasmic binding protein OS=Klebsiella pneumoniae subsp. pneumoniae (strain ATCC 700721 / MGH 78578) GN=rbsB PE=4 SV=1	69.525	52	10	34	10	1	296	31	8.19	113.32				Pf00532, Pf13377, Pf13407, Pf13458		KPN_04156	rbsB	Bacterial chemotaxis; ABC transporters
High	A6T7H0	Putative TonB-dependent receptor OS=Klebsiella pneumoniae subsp. pneumoniae (strain ATCC 700721 / MGH 78578) GN=KPN_01108 PE=3 SV=1	69.43	35	13	27	13	1	731	80.6	5.08	94.58	transport	membrane	metal ion binding;receptor activity	Pf00593, Pf03349, Pf07715		KPN_01108	KPN_01108
High	A6TBT8	Ribonucleoside-diphosphate reductase OS=Klebsiella pneumoniae subsp. pneumoniae (strain ATCC 700721 / MGH 78578) GN=nrdA PE=3 SV=1	68.896	28	17	30	16	1	761	85.6	5.9	54.26	metabolic process		catalytic activity;nucleotide binding	Pf00317, Pf02867, Pf03477		KPN_02642	nrdA	Metabolic pathways; Purine metabolism; Pyrimidine metabolism
High	A6THE8	Maturation of antibiotic MccB17 OS=Klebsiella pneumoniae subsp. pneumoniae (strain ATCC 700721 / MGH 78578) GN=pmbA PE=4 SV=1	68.404	41	12	27	12	1	450	48.5	5.63	75.49	metabolic process		catalytic activity	Pf01523		KPN_04631	pmbA
High	A6TAX4	Site-determining protein OS=Klebsiella pneumoniae subsp. pneumoniae (strain ATCC 700721 / MGH 78578) GN=minD PE=3 SV=1	67.127	50	11	21	11	1	270	29.6	5.27	56.88	cell division		catalytic activity;nucleotide binding	Pf01656, Pf13614		KPN_02319	minD
High	A6T5N7	Adenylate kinase OS=Klebsiella pneumoniae subsp. pneumoniae (strain ATCC 700721 / MGH 78578) GN=adk PE=3 SV=1	66.951	42	11	33	11	1	214	23.5	6.04	99.23	metabolic process	cytoplasm	catalytic activity;nucleotide binding	Pf00406, Pf05191, Pf13207, Pf13671		KPN_00456	adk	Metabolic pathways; Purine metabolism; Thiamine metabolism; Biosynthesis of antibiotics; Biosynthesis of secondary metabolites
High	A6T6F7	Succinyl-CoA ligase [ADP-forming] subunit alpha OS=Klebsiella pneumoniae subsp. pneumoniae (strain ATCC 700721 / MGH 78578) GN=sucD PE=3 SV=1	66.88	58	10	30	10	1	289	29.8	6.3	78.58	metabolic process		catalytic activity;nucleotide binding	Pf00549, Pf02629, Pf13380, Pf13607		KPN_00735	sucD	Citrate cycle (TCA cycle); Metabolic pathways; Microbial metabolism in diverse environments; Propanoate metabolism; C5-Branched dibasic acid metabolism; Biosynthesis of antibiotics; Carbon metabolism; Biosynthesis of secondary metabolites
High	A6TGC1	ATP-dependent protease ATPase subunit HslU OS=Klebsiella pneumoniae subsp. pneumoniae (strain ATCC 700721 / MGH 78578) GN=hslU PE=3 SV=1	66.848	36	14	26	14	1	444	49.7	5.47	68.2	metabolic process;regulation of biological process	cytoplasm;proteasome	catalytic activity;nucleotide binding;protein binding	Pf00004, Pf00158, Pf01078, Pf07724, Pf07728, Pf13191, Pf13207		KPN_04226	hslU
High	A6TCL8	Signal recognition particle protein OS=Klebsiella pneumoniae subsp. pneumoniae (strain ATCC 700721 / MGH 78578) GN=ffh PE=3 SV=1	66.644	30	10	33	10	1	454	49.7	9.42	100.65	cell organization and biogenesis;transport	cytoplasm	catalytic activity;nucleotide binding;RNA binding	Pf00448, Pf02881, Pf02978, Pf13500		KPN_02933	ffh	Quorum sensing; Protein export; Bacterial secretion system
High	A6TG40	ATP synthase subunit b OS=Klebsiella pneumoniae subsp. pneumoniae (strain ATCC 700721 / MGH 78578) GN=atpF PE=3 SV=1	66.306	56	12	27	12	1	154	17.1	5.8	83.7	metabolic process;transport	membrane	transporter activity	Pf00430, Pf03179		KPN_04141	atpF	Metabolic pathways; Oxidative phosphorylation
High	A6T7G1	PTS family enzyme IIC/enzyme IIB OS=Klebsiella pneumoniae subsp. pneumoniae (strain ATCC 700721 / MGH 78578) GN=ptsG PE=4 SV=1	65.883	32	11	24	11	1	477	50.6	8.54	62.38	metabolic process;transport	membrane	catalytic activity;transporter activity	Pf00367, Pf02378		KPN_01099	ptsG	Amino sugar and nucleotide sugar metabolism; Phosphotransferase system (PTS); Glycolysis / Gluconeogenesis
High	A6T7J1	Putrescine-binding periplasmic protein OS=Klebsiella pneumoniae subsp. pneumoniae (strain ATCC 700721 / MGH 78578) GN=potD PE=3 SV=1	65.692	56	14	33	14	1	348	38.8	5.64	74.12	transport		transporter activity	Pf01547, Pf02030, Pf13343, Pf13416, Pf13531		KPN_01129	potD	ABC transporters
High	A6TEX2	50S ribosomal protein L3 OS=Klebsiella pneumoniae subsp. pneumoniae (strain ATCC 700721 / MGH 78578) GN=rplC PE=3 SV=1	65.578	52	10	76	10	1	209	22.2	9.91	189.93	metabolic process	ribosome	RNA binding;structural molecule activity	Pf00297		KPN_03719	rplC	Ribosome
High	A6T6Q8	Outer membrane protein X OS=Klebsiella pneumoniae subsp. pneumoniae (strain ATCC 700721 / MGH 78578) GN=ompX PE=4 SV=1	65.524	39	6	26	6	1	170	18.5	8.72	109.14		membrane		Pf06316, Pf13505		KPN_00843	ompX
High	A6TG09	tRNA modification GTPase MnmE OS=Klebsiella pneumoniae subsp. pneumoniae (strain ATCC 700721 / MGH 78578) GN=mnmE PE=3 SV=1	65.494	26	7	14	7	1	454	49.1	5.12	47.65	metabolic process;regulation of biological process;response to stimulus	cytoplasm	catalytic activity;metal ion binding;nucleotide binding	Pf00005, Pf00009, Pf00025, Pf00071, Pf01926, Pf02421, Pf03193, Pf08477, Pf10396, Pf12631, Pf13521		KPN_04110	trmE
High	A6TGH0	Thioredoxin OS=Klebsiella pneumoniae subsp. pneumoniae (strain ATCC 700721 / MGH 78578) GN=trxA PE=3 SV=1	65.41	64	5	33	5	1	109	11.8	4.88	105.07	cellular homeostasis;metabolic process;regulation of biological process		catalytic activity	Pf00085, Pf13098, Pf13728, Pf13905, Pf14595		KPN_04282	trxA
High	A6TGU4	Periplasmic maltose-binding protein OS=Klebsiella pneumoniae subsp. pneumoniae (strain ATCC 700721 / MGH 78578) GN=malE PE=4 SV=1	65.278	46	11	64	11	1	396	43.2	8.03	209.07	transport		transporter activity	Pf01547, Pf13343, Pf13416		KPN_04423	malE	Bacterial chemotaxis; ABC transporters
High	A6T5G0	UPF0234 protein KPN78578_03700 OS=Klebsiella pneumoniae subsp. pneumoniae (strain ATCC 700721 / MGH 78578) GN=KPN78578_03700 PE=3 SV=1	65.202	49	7	21	7	1	163	18.3	5.76	69.66				Pf04461		KPN_00379	yajQ
High	A6T5E8	6,7-dimethyl-8-ribityllumazine synthase OS=Klebsiella pneumoniae subsp. pneumoniae (strain ATCC 700721 / MGH 78578) GN=ribH PE=3 SV=1	65.092	54	6	35	6	1	156	16.1	5.25	120.33	metabolic process		catalytic activity	Pf00885	31659993	KPN_00367	ribH; AL524_RS21055	Metabolic pathways; Riboflavin metabolism; Biosynthesis of secondary metabolites
High	A6TFL3	2-amino-3-ketobutyrate coenzyme A ligase OS=Klebsiella pneumoniae subsp. pneumoniae (strain ATCC 700721 / MGH 78578) GN=kbl PE=3 SV=1	65.05	48	12	28	12	1	397	43.1	5.97	88.37	metabolic process		catalytic activity	Pf00155, Pf00202		KPN_03962	kbl	Glycine, serine and threonine metabolism
High	A6TAI3	Phenylalanine--tRNA ligase alpha subunit OS=Klebsiella pneumoniae subsp. pneumoniae (strain ATCC 700721 / MGH 78578) GN=pheS PE=3 SV=1	64.976	49	12	25	12	1	327	36.8	5.78	57.22	metabolic process	cytoplasm	catalytic activity;metal ion binding;nucleotide binding;RNA binding	Pf01409, Pf02912		KPN_02176	pheS	Aminoacyl-tRNA biosynthesis
High	A6T5E4	Nucleoside channel receptor of phage T6 and colicin K OS=Klebsiella pneumoniae subsp. pneumoniae (strain ATCC 700721 / MGH 78578) GN=tsx PE=4 SV=1	64.936	39	9	27	9	1	294	33.5	5.45	93.97	transport	membrane	transporter activity	Pf03502		KPN_00363	tsx
High	A6T613	Oxygen-dependent choline dehydrogenase OS=Klebsiella pneumoniae subsp. pneumoniae (strain ATCC 700721 / MGH 78578) GN=betA PE=3 SV=1	64.681	26	9	27	9	1	554	61.5	6.25	88.22	metabolic process		catalytic activity;nucleotide binding	Pf00732, Pf05199		KPN_00584	KPN_00584	Metabolic pathways; Glycine, serine and threonine metabolism
High	A6TGR3	Bifunctional purine biosynthesis protein PurH OS=Klebsiella pneumoniae subsp. pneumoniae (strain ATCC 700721 / MGH 78578) GN=purH PE=3 SV=1	64.419	25	11	21	11	1	529	57.2	6	68.23	metabolic process		catalytic activity	Pf01808, Pf02142		KPN_04388	purH	Metabolic pathways; Purine metabolism; Biosynthesis of antibiotics; One carbon pool by folate; Biosynthesis of secondary metabolites
High	A6THZ6	Deoxyribose-phosphate aldolase OS=Klebsiella pneumoniae subsp. pneumoniae (strain ATCC 700721 / MGH 78578) GN=deoC PE=3 SV=1	64.326	53	9	25	9	1	259	27.7	5.54	86.42	metabolic process	cytoplasm	catalytic activity	Pf01791		KPN_04837	deoC	Pentose phosphate pathway
High	A6TGB8	ATP-dependent 6-phosphofructokinase OS=Klebsiella pneumoniae subsp. pneumoniae (strain ATCC 700721 / MGH 78578) GN=pfkA PE=3 SV=1	64.223	33	9	25	9	1	320	35	6.02	68.77	metabolic process	cytoplasm	catalytic activity;metal ion binding;nucleotide binding	Pf00365		KPN_04223	pfkA	Metabolic pathways; Pentose phosphate pathway; Microbial metabolism in diverse environments; Biosynthesis of antibiotics; RNA degradation; Galactose metabolism; Carbon metabolism; Fructose and mannose metabolism; Biosynthesis of amino acids; Methane metabolism; Biosynthesis of secondary metabolites; Glycolysis / Gluconeogenesis
High	A6T5S9	Lysine decarboxylase 1 OS=Klebsiella pneumoniae subsp. pneumoniae (strain ATCC 700721 / MGH 78578) GN=cadA PE=4 SV=1	64.045	24	11	23	11	1	715	81.3	6.16	69.66	metabolic process	cytoplasm	catalytic activity	Pf01276, Pf03709, Pf03711		KPN_00500	cadA	Metabolic pathways; Lysine degradation; Biosynthesis of secondary metabolites
High	A6TCD4	4-hydroxy-3-methylbut-2-en-1-yl diphosphate synthase (flavodoxin) OS=Klebsiella pneumoniae subsp. pneumoniae (strain ATCC 700721 / MGH 78578) GN=ispG PE=3 SV=1	63.566	43	11	24	11	1	373	40.7	6.71	69.5	metabolic process		catalytic activity;metal ion binding	Pf04551		KPN_02845	ispG	Metabolic pathways; Terpenoid backbone biosynthesis; Biosynthesis of antibiotics; Biosynthesis of secondary metabolites
High	A6TGU6	Maltoporin 2 OS=Klebsiella pneumoniae subsp. pneumoniae (strain ATCC 700721 / MGH 78578) GN=lamB2 PE=3 SV=1	63.535	32	9	21	9	1	429	47.7	4.97	67.05	transport	membrane	transporter activity	Pf02264		KPN_04425	lamB
High	A6T5D5	Putative thiol-alkyl hydroperoxide reductase OS=Klebsiella pneumoniae subsp. pneumoniae (strain ATCC 700721 / MGH 78578) GN=KPN_00354 PE=4 SV=1	62.81	66	10	27	10	1	200	22.3	5.29	76.12	cellular homeostasis;metabolic process;regulation of biological process		antioxidant activity;catalytic activity	Pf00578, Pf08534, Pf10417, Pf13905		KPN_00354	KPN_00354
High	A6TAG7	Phosphoenolpyruvate synthase OS=Klebsiella pneumoniae subsp. pneumoniae (strain ATCC 700721 / MGH 78578) GN=ppsA PE=3 SV=1	62.806	21	12	22	12	1	792	87	5.01	62.83	metabolic process		catalytic activity;metal ion binding;nucleotide binding	Pf00391, Pf01326, Pf02896		KPN_02160	ppsA	Metabolic pathways; Microbial metabolism in diverse environments; Carbon metabolism; Pyruvate metabolism; Methane metabolism
High	A6TCA0	Outer membrane protein assembly factor BamC OS=Klebsiella pneumoniae subsp. pneumoniae (strain ATCC 700721 / MGH 78578) GN=nlpB PE=3 SV=1	62.276	41	9	23	9	1	344	37.1	7.33	68.57	cell organization and biogenesis	membrane		Pf06804		KPN_02811	nlpB
High	A6TAP8	Ribosome-binding ATPase YchF OS=Klebsiella pneumoniae subsp. pneumoniae (strain ATCC 700721 / MGH 78578) GN=ychF PE=3 SV=1	62.227	48	12	27	12	1	363	39.6	4.93	83.49			catalytic activity;nucleotide binding	Pf01926, Pf02421, Pf06071		KPN_02243	ychF
High	A6T5M4	Acridine efflux pump OS=Klebsiella pneumoniae subsp. pneumoniae (strain ATCC 700721 / MGH 78578) GN=acrB PE=3 SV=1	62.175	18	13	22	13	1	1048	113.2	5.62	69.46	transport	membrane	transporter activity	Pf00873, Pf02460, Pf03176		KPN_00443	acrB	beta-Lactam resistance; Cationic antimicrobial peptide (CAMP) resistance
High	A6TCD7	Nucleoside diphosphate kinase OS=Klebsiella pneumoniae subsp. pneumoniae (strain ATCC 700721 / MGH 78578) GN=ndk PE=3 SV=1	61.859	66	8	29	8	1	143	15.5	5.81	74.43	metabolic process	cytoplasm	catalytic activity;metal ion binding;nucleotide binding	Pf00334		KPN_02848	ndk	Metabolic pathways; Purine metabolism; Biosynthesis of antibiotics; Biosynthesis of secondary metabolites; Pyrimidine metabolism
High	A6T5N2	Adenine phosphoribosyltransferase OS=Klebsiella pneumoniae subsp. pneumoniae (strain ATCC 700721 / MGH 78578) GN=apt PE=3 SV=1	61.803	56	7	25	7	1	183	20.1	5.41	75.29	metabolic process	cytoplasm	catalytic activity	Pf00156, Pf14681		KPN_00451	apt	Metabolic pathways; Purine metabolism
High	A6TEK0	Transcription elongation factor GreA OS=Klebsiella pneumoniae subsp. pneumoniae (strain ATCC 700721 / MGH 78578) GN=greA PE=3 SV=1	61.436	76	11	29	11	1	158	17.7	4.84	82.11	metabolic process;regulation of biological process		DNA binding;protein binding;RNA binding	Pf01272, Pf03449		KPN_03591	greA
High	A6TD24	DNA mismatch repair protein MutS OS=Klebsiella pneumoniae subsp. pneumoniae (strain ATCC 700721 / MGH 78578) GN=mutS PE=3 SV=1	61.406	22	13	20	13	1	853	95	5.77	59.27	metabolic process;response to stimulus		DNA binding;nucleotide binding	Pf00488, Pf01624, Pf05188, Pf05190, Pf05192		KPN_03094	mutS	Mismatch repair
High	A6THB4	50S ribosomal protein L9 OS=Klebsiella pneumoniae subsp. pneumoniae (strain ATCC 700721 / MGH 78578) GN=rplI PE=3 SV=1	61.187	74	11	72	11	1	149	15.8	6.58	211.69	metabolic process	ribosome	RNA binding;structural molecule activity	Pf01281, Pf03948		KPN_04597	rplI	Ribosome
High	A6T7F1	3-oxoacyl-[acyl-carrier-protein] synthase 3 OS=Klebsiella pneumoniae subsp. pneumoniae (strain ATCC 700721 / MGH 78578) GN=fabH PE=3 SV=1	61.07	33	6	22	6	1	317	33.4	5.08	82.56	metabolic process	cytoplasm	catalytic activity	Pf00109, Pf00195, Pf08541, Pf08545		KPN_01089	fabH	Metabolic pathways; Fatty acid biosynthesis; Fatty acid metabolism
High	A6T4W3	5'-methylthioadenosine/S-adenosylhomocysteine nucleosidase OS=Klebsiella pneumoniae subsp. pneumoniae (strain ATCC 700721 / MGH 78578) GN=mtnN PE=1 SV=1	61.012	54	8	21	8	1	232	24.5	5.4	76.47	metabolic process		catalytic activity	Pf01048		KPN_00174	pfs	Metabolic pathways; Biosynthesis of amino acids; Cysteine and methionine metabolism
High	A6T4J0	LPS-assembly protein LptD OS=Klebsiella pneumoniae subsp. pneumoniae (strain ATCC 700721 / MGH 78578) GN=imp PE=3 SV=1	61.005	24	11	22	11	1	782	88.4	5.41	61.04	cell organization and biogenesis;response to stimulus;transport	membrane		Pf03968, Pf04453		KPN_00051	imp
High	A6T4F5	Chaperone protein DnaJ OS=Klebsiella pneumoniae subsp. pneumoniae (strain ATCC 700721 / MGH 78578) GN=dnaJ PE=3 SV=1	60.938	34	12	22	12	1	377	41	8	57.21	metabolic process;response to stimulus	cytoplasm	metal ion binding;nucleotide binding;protein binding	Pf00226, Pf00684, Pf01556		KPN_00015	dnaJ
High	A6T5M5	Acridine efflux pump OS=Klebsiella pneumoniae subsp. pneumoniae (strain ATCC 700721 / MGH 78578) GN=acrA PE=3 SV=1	60.027	37	10	27	10	1	397	42.2	7.99	79.07	transport	membrane	transporter activity	Pf00529, Pf13437		KPN_00444	acrA	beta-Lactam resistance; Cationic antimicrobial peptide (CAMP) resistance
High	A6T5T1	Lysine--tRNA ligase OS=Klebsiella pneumoniae subsp. pneumoniae (strain ATCC 700721 / MGH 78578) GN=lysS PE=3 SV=1	59.986	31	15	31	2	1	505	57.6	5.27	77.81	metabolic process	cytoplasm	catalytic activity;metal ion binding;nucleotide binding	Pf00152, Pf00587, Pf01336		KPN_00502	lysS	Aminoacyl-tRNA biosynthesis
High	A6THZ9	Purine nucleoside phosphorylase DeoD-type OS=Klebsiella pneumoniae subsp. pneumoniae (strain ATCC 700721 / MGH 78578) GN=deoD PE=3 SV=1	59.954	62	12	30	12	1	230	25	5.9	81.88	metabolic process		catalytic activity	Pf01048		KPN_04840	deoD	Metabolic pathways; Nicotinate and nicotinamide metabolism; Purine metabolism; Biosynthesis of secondary metabolites; Pyrimidine metabolism
High	A6T5E0	Protein translocase subunit SecD OS=Klebsiella pneumoniae subsp. pneumoniae (strain ATCC 700721 / MGH 78578) GN=secD PE=3 SV=1	59.711	30	16	28	15	1	604	65.2	7.42	65.54	transport	membrane	transporter activity	Pf02355, Pf03176, Pf07549, Pf13721		KPN_00359	secD	Protein export; Bacterial secretion system
High	A6TGG1	Ketol-acid reductoisomerase OS=Klebsiella pneumoniae subsp. pneumoniae (strain ATCC 700721 / MGH 78578) GN=ilvC PE=3 SV=1	59.304	32	11	22	11	1	491	53.9	5.36	73.71	metabolic process		catalytic activity;metal ion binding;nucleotide binding	Pf01450, Pf02826, Pf07991		KPN_04273	ilvC	Metabolic pathways; 2-Oxocarboxylic acid metabolism; Valine, leucine and isoleucine biosynthesis; Biosynthesis of antibiotics; Biosynthesis of amino acids; Pantothenate and CoA biosynthesis; Biosynthesis of secondary metabolites
High	A6TF08	Tryptophan--tRNA ligase OS=Klebsiella pneumoniae subsp. pneumoniae (strain ATCC 700721 / MGH 78578) GN=trpS PE=3 SV=1	59.088	37	8	40	8	1	334	37.5	6.74	146.59	metabolic process	cytoplasm	catalytic activity;nucleotide binding	Pf00579		KPN_03755	trpS	Aminoacyl-tRNA biosynthesis
High	A6T882	Putative oxidoreductase OS=Klebsiella pneumoniae subsp. pneumoniae (strain ATCC 700721 / MGH 78578) GN=KPN_01371 PE=1 SV=1	58.936	40	11	35	11	1	364	40	6	93.53	metabolic process		catalytic activity;nucleotide binding	Pf01113, Pf01118, Pf01408, Pf02894, Pf03435, Pf03447, Pf03807		KPN_01371	KPN_01371
[truncated: 762 more rows]

## Sheet: Untreated Bio3
Protein FDR Confidence: Combined	Accession	Description	Sum PEP Score	Coverage [%]	# Peptides	# PSMs	# Unique Peptides	# Protein Groups	# AAs	MW [kDa]	calc. pI	Score Sequest HT: Sequest HT	Biological Process	Cellular Component	Molecular Function	Pfam IDs	Entrez Gene ID	Ensembl Gene ID	Gene Symbol	KEGG Pathways
[truncated: 900 more rows]

[truncated: 18 more sheets: Untreated Bio4, Untreated Bio5, Untreated Bio6, DC Bio1, DC Bio2, DC Bio3, DC Bio4, DC Bio5, DC Bio6, SM Bio1, SM Bio2, SM Bio3, SM Bio4, SM Bio5, SM Bio6, SM-DC Bio1, SM-DC Bio2, SM-DC Bio3]
